# Supplementary material for: Changes in the transcriptome, ploidy, and optimal light intensity of a cryptomonad upon integration into a kleptoplastic dinoflagellate
Source: ISME J. 2020 Jun 8;14(10):2407–23. doi: 10.1038/s41396-020-0693-4 (PMC7490267; doi:10.1038/s41396-020-0693-4)
Supplement: Supplementary file 2 — Supplementary Table 1 [file 41396_2020_693_MOESM2_ESM.xlsx]

## Sheet: Normalized_Count_Free-living_vs
Supplementary Table1. KEGG annotation and edgeR output values of contigs used for DEG analysis (Fig. 2B). N/A indicates contig that could not be annotated by KAAS pipeline.
ContigID	KO	Gene	KEGG_annotation	Free_rep1_normalized_count	Free_rep2_normalized_count	Free_rep3_normalized_count	Ingested_rep1_normalized_count	Ingested_rep2_normalized_count	Ingested_rep3_normalized_count	averaged_logCPM	logFC	FDR	Up- or Downregulated
0hcomp10015_c0_seq1.p1	#N/A	#N/A	#N/A	0.971357	1.49543	1.31644	3.19523	2.38403	3.38407	2.0792	1.15992	0.44484	not significant
0hcomp100246_c0_seq1.p1	#N/A	#N/A	#N/A	1.93352	1.78231	1.80548	2.37566	2.73548	3.57613	2.17204	0.612326	0.625728	not significant
0hcomp10046_c0_seq1.p1	#N/A	#N/A	#N/A	25.2671	22.1611	27.0008	33.182	35.3997	31.8669	5.00558	0.429464	0.129024	not significant
0hcomp100723_c0_seq1.p4	#N/A	#N/A	#N/A	1.49981	1.68029	1.679	2.29478	2.28648	1.45803	1.98452	0.283153	1	not significant
0hcomp10080_c0_seq1.p2	K14326	UPF1, RENT1	regulator of nonsense transcripts 1 [EC:3.6.4.-]	2.15707	1.52135	1.19253	4.00152	3.1235	3.80228	2.24628	1.10048	0.370345	not significant
0hcomp10095_c0_seq1.p1	#N/A	#N/A	#N/A	2.04384	2.33481	2.72089	6.75092	7.50598	5.18851	2.70574	1.40139	0.0713753	not significant
0hcomp10101_c0_seq2.p1	#N/A	#N/A	#N/A	13.4518	13.9148	13.6818	32.1865	30.3066	28.0025	4.60166	1.13252	9.01e-05	nonDEG
0hcomp10102_c0_seq1.p2	#N/A	#N/A	#N/A	12.6179	12.9943	12.4121	10.3608	9.07839	8.59867	3.77577	-0.435909	0.446182	not significant
0hcomp10109_c0_seq1.p1	#N/A	#N/A	#N/A	1.67987	1.36166	1.55836	4.22337	4.61885	5.62698	2.39523	1.56962	0.075188	not significant
0hcomp101405_c0_seq1.p1	#N/A	#N/A	#N/A	1.95711	2.11461	2.20479	8.30734	8.13682	8.57406	2.86098	1.92773	0.00313108	nonDEG
0hcomp101748_c0_seq1.p1	#N/A	#N/A	#N/A	2.23286	2.03788	2.14091	2.57644	2.31488	2.39588	2.15347	0.167209	1	not significant
0hcomp10215_c0_seq1.p1	K04960	ITPR3	inositol 1,4,5-triphosphate receptor type 3	12.7844	11.3144	9.5001	3.28657	2.81313	3.18526	3.30198	-1.81776	0.00148292	nonDEG
0hcomp10229_c0_seq1.p1	#N/A	#N/A	#N/A	1.03112	1.24342	1.42254	3.41363	2.98488	2.49377	2.0694	1.17705	0.44484	not significant
0hcomp10237_c0_seq1.p1	#N/A	#N/A	#N/A	7.13455	6.95443	5.78338	1.35911	1.87664	1.14161	2.70117	-2.10035	0.0126382	nonDEG
0hcomp10250_c0_seq1.p1	#N/A	#N/A	#N/A	4.60661	5.29008	3.51628	2.15744	1.9246	2.02372	2.47776	-1.09504	0.229618	not significant
0hcomp10254_c0_seq2.p2	#N/A	#N/A	#N/A	3.31818	4.00503	3.72973	4.56486	4.59347	5.28765	2.6927	0.371305	0.877667	not significant
0hcomp10284_c1_seq1.p1	#N/A	#N/A	#N/A	6.60283	5.73073	4.80097	3.00269	1.40573	1.74572	2.65045	-1.42615	0.0833945	not significant
0hcomp10353_c0_seq1.p1	#N/A	#N/A	#N/A	34.0939	29.6649	37.26	167.546	176.378	168.569	6.69252	2.33794	2.96e-63	Up
0hcomp103776_c0_seq1.p4	#N/A	#N/A	#N/A	1.10769	1.03194	1.20223	2.3543	2.3127	1.53225	1.88708	0.810298	0.71296	not significant
0hcomp10403_c0_seq1.p1	#N/A	#N/A	#N/A	4.44029	3.94368	4.89647	7.05053	5.85741	6.34085	2.93623	0.520172	0.578815	not significant
0hcomp10461_c1_seq1.p1	#N/A	#N/A	#N/A	4.41969	5.97328	5.12421	2.42758	2.81084	2.65549	2.64384	-0.947822	0.28596	not significant
0hcomp10482_c0_seq1.p1	#N/A	#N/A	#N/A	0.905827	1.33844	1.14419	2.62049	3.13288	3.23829	2.05465	1.3055	0.277653	not significant
0hcomp10564_c0_seq1.p2	#N/A	#N/A	#N/A	9.09927	9.20128	9.54856	4.111	3.78703	3.13055	3.18016	-1.31106	0.0268412	nonDEG
0hcomp105669_c0_seq1.p1	#N/A	#N/A	#N/A	1.21653	1.10218	1.34436	2.77386	2.85226	2.85728	2.04446	1.12295	0.587481	not significant
0hcomp105887_c0_seq1.p1	#N/A	#N/A	#N/A	3.22402	3.20171	4.1453	3.29104	2.88105	3.21356	2.47627	-0.170312	0.967593	not significant
0hcomp105913_c0_seq1.p2	#N/A	#N/A	#N/A	1.13351	1.34044	1.25873	4.32488	5.04859	6.33484	2.405	1.96124	0.0498331	nonDEG
0hcomp10610_c0_seq1.p1	#N/A	#N/A	#N/A	6.57415	7.7999	5.32018	1.65706	3.57036	2.52392	2.80908	-1.31072	0.0849207	not significant
0hcomp10632_c0_seq1.p1	#N/A	#N/A	#N/A	13.1871	14.2684	13.3009	6.66609	5.14988	5.36143	3.64015	-1.22991	0.0118855	nonDEG
0hcomp10679_c0_seq1.p1	#N/A	#N/A	#N/A	16.8402	14.9283	14.5193	4.76135	6.47213	4.87936	3.73672	-1.50467	0.000900457	nonDEG
0hcomp10708_c0_seq1.p1	#N/A	#N/A	#N/A	19.2431	19.0793	19.1175	45.0144	45.7823	47.5248	5.13036	1.26175	4.5e-08	nonDEG
0hcomp10720_c0_seq1.p1	#N/A	#N/A	#N/A	3.12303	2.9734	3.39411	2.95336	3.32427	2.31306	2.38781	-0.145005	1	not significant
0hcomp10750_c0_seq1.p1	#N/A	#N/A	#N/A	5.84462	6.13531	4.68234	3.32361	2.23082	3.57096	2.73669	-0.845074	0.311581	not significant
0hcomp10764_c0_seq1.p1	#N/A	#N/A	#N/A	12.6778	13.1978	14.7917	10.4339	11.8736	12.6789	3.93581	-0.216508	0.771753	not significant
0hcomp108129_c0_seq1.p1	#N/A	#N/A	#N/A	4.30562	4.50884	4.12588	2.0498	1.43447	1.81259	2.42051	-1.23713	0.197046	not significant
0hcomp10821_c0_seq1.p1	#N/A	#N/A	#N/A	10.1599	12.0653	12.0942	23.8481	21.5246	21.8174	4.2691	0.961046	0.0060107	nonDEG
0hcomp108510_c0_seq1.p1	K10614	HERC3	E3 ubiquitin-protein ligase HERC3 [EC:2.3.2.26]	1.55246	1.85571	2.04901	2.93166	2.33972	2.39523	2.11466	0.456085	0.780515	not significant
0hcomp10875_c0_seq1.p1	K11153	RDH12	retinol dehydrogenase 12 [EC:1.1.1.300]	2.72257	2.79576	2.42613	30.8848	33.3364	27.9682	4.19727	3.47195	2.33e-18	Up
0hcomp108804_c0_seq1.p2	#N/A	#N/A	#N/A	1.557	2.13935	1.61875	3.33023	2.79582	2.49469	2.15596	0.653764	0.625728	not significant
0hcomp10885_c0_seq1.p1	#N/A	#N/A	#N/A	38.9802	39.3601	45.1508	42.7759	41.2777	46.7281	5.5292	0.0824487	0.854654	not significant
0hcomp10888_c0_seq1.p1	#N/A	#N/A	#N/A	1.28609	1.80519	1.65664	3.28331	3.28457	2.8587	2.16315	0.928129	0.625728	not significant
0hcomp10890_c0_seq1.p1	#N/A	#N/A	#N/A	28.3602	28.0703	24.7523	21.7955	21.2473	18.6904	4.76437	-0.393942	0.226783	not significant
0hcomp10893_c0_seq2.p1	#N/A	#N/A	#N/A	1.75503	1.79118	1.74235	1.81123	1.97111	2.5725	2.03177	0.239939	1	not significant
0hcomp10905_c0_seq1.p1	#N/A	#N/A	#N/A	20.2391	25.5929	22.9342	9.77296	8.55576	8.44612	4.26651	-1.34923	0.000121052	nonDEG
0hcomp109398_c0_seq1.p1	#N/A	#N/A	#N/A	1.37247	1.12039	1.53248	5.27344	3.16753	3.9933	2.27185	1.53492	0.163943	not significant
0hcomp10967_c0_seq1.p2	#N/A	#N/A	#N/A	8.54809	9.98678	8.77227	2.24206	1.75268	3.18771	3.06126	-1.87554	0.00415386	nonDEG
0hcomp109960_c0_seq1.p1	K02202	CDK7	cyclin-dependent kinase 7 [EC:2.7.11.22 2.7.11.23]	1.49041	1.57825	1.44459	1.99444	1.27552	2.64659	1.95432	0.356803	0.93046	not significant
0hcomp109997_c0_seq1.p1	#N/A	#N/A	#N/A	2.92137	2.26095	2.31836	2.21569	1.43875	2.29997	2.15086	-0.321758	0.94892	not significant
0hcomp110162_c0_seq1.p1	K00889	PIP5K	1-phosphatidylinositol-4-phosphate 5-kinase [EC:2.7.1.68]	1.43601	0.998028	1.3987	7.8742	7.7645	9.57445	2.77394	2.59687	0.000435748	Up
0hcomp11035_c0_seq1.p1	#N/A	#N/A	#N/A	6.44619	6.75371	7.22896	5.36753	3.67213	6.13836	3.06053	-0.420567	0.60728	not significant
0hcomp11047_c0_seq1.p1	#N/A	#N/A	#N/A	6.13386	5.06244	3.29772	1.67209	1.79235	1.99413	2.50319	-1.35679	0.16624	not significant
0hcomp11073_c0_seq1.p1	#N/A	#N/A	#N/A	30.969	29.2842	33.4735	32.168	39.2273	35.5938	5.20089	0.188942	0.560475	not significant
0hcomp11084_c0_seq1.p1	#N/A	#N/A	#N/A	1.10716	0.989821	1.41842	2.86193	3.68662	3.91406	2.14216	1.46787	0.1916	not significant
0hcomp11154_c0_seq1.p1	#N/A	#N/A	#N/A	17.0801	13.1356	19.6605	26.9494	25.2077	22.0785	4.54381	0.569114	0.0735019	not significant
0hcomp11188_c0_seq1.p1	#N/A	#N/A	#N/A	3.50299	2.70002	3.39253	1.41133	1.51717	1.19392	2.18209	-1.15918	0.327333	not significant
0hcomp11190_c0_seq2.p2	#N/A	#N/A	#N/A	1.85532	1.83204	1.925	2.35427	3.00025	3.10112	2.1653	0.552084	0.94892	not significant
0hcomp11202_c0_seq1.p3	#N/A	#N/A	#N/A	1.23409	1.67287	1.05446	3.17486	1.98125	1.74074	1.97375	0.738032	0.751874	not significant
0hcomp11212_c0_seq2.p1	#N/A	#N/A	#N/A	4.02282	4.06895	3.72188	9.75786	10.51	10.2117	3.19798	1.33656	0.0228775	nonDEG
0hcomp112524_c0_seq1.p1	K00933	E2.7.3.2	creatine kinase [EC:2.7.3.2]	5.89241	4.16437	5.30781	3.28589	5.06961	3.86351	2.78976	-0.327609	0.88812	not significant
0hcomp11256_c0_seq1.p1	#N/A	#N/A	#N/A	15.2934	15.2133	13.6599	7.52291	6.77516	6.755	3.77898	-1.05735	0.013208	nonDEG
0hcomp113188_c0_seq1.p2	#N/A	#N/A	#N/A	2.57371	3.32065	2.336	3.93186	2.70358	2.82184	2.36115	0.188081	1	not significant
0hcomp11324_c0_seq1.p2	#N/A	#N/A	#N/A	11.6901	11.0959	12.464	37.6499	42.9311	39.0472	4.80024	1.75053	3.99e-11	nonDEG
0hcomp11355_c0_seq1.p1	#N/A	#N/A	#N/A	7.62349	9.59629	9.49164	17.8467	17.212	17.5586	3.95577	0.967287	0.0133661	nonDEG
0hcomp11377_c0_seq1.p1	#N/A	#N/A	#N/A	6.36003	6.24233	5.93746	1.77349	2.06639	1.41844	2.67698	-1.75537	0.0194677	nonDEG
0hcomp11421_c0_seq1.p1	#N/A	#N/A	#N/A	1.18099	1.16331	1.13548	1.23751	1.70071	2.04566	1.81971	0.462277	0.91237	not significant
0hcomp11454_c0_seq1.p1	#N/A	#N/A	#N/A	5.78917	6.85387	5.31742	1.84135	2.34941	1.74735	2.67679	-1.54529	0.0574735	not significant
0hcomp114665_c0_seq1.p1	#N/A	#N/A	#N/A	1.75345	1.59381	1.79144	2.70662	3.43465	2.7698	2.16008	0.742701	0.625728	not significant
0hcomp11488_c0_seq1.p1	#N/A	#N/A	#N/A	1.09032	1.40793	1.57181	3.32773	3.60657	4.08081	2.2038	1.34937	0.234012	not significant
0hcomp11513_c0_seq1.p1	#N/A	#N/A	#N/A	8.11001	8.66351	8.60795	16.6716	17.8798	20.6884	3.97176	1.10924	0.00370171	nonDEG
0hcomp11530_c0_seq1.p1	K00763	pncB, NAPRT1	nicotinate phosphoribosyltransferase [EC:6.3.4.21]	41.9067	46.224	44.8044	86.9777	84.1705	91.3687	6.11107	0.979785	1.14e-09	nonDEG
0hcomp11539_c0_seq1.p1	#N/A	#N/A	#N/A	5.56895	4.48616	3.67668	3.88643	3.31372	2.78519	2.64455	-0.449991	0.748821	not significant
0hcomp11551_c0_seq1.p1	#N/A	#N/A	#N/A	11.0798	10.1227	11.3704	14.1364	11.5582	13.311	3.85175	0.256442	0.684514	not significant
0hcomp11586_c0_seq1.p1	#N/A	#N/A	#N/A	3.44808	3.61602	3.38769	16.2536	14.7295	13.3419	3.47804	2.04278	1.75e-05	Up
0hcomp11587_c0_seq1.p1	#N/A	#N/A	#N/A	5.15775	5.294	4.80412	1.95713	2.96421	2.5638	2.61734	-0.998511	0.370345	not significant
0hcomp11603_c0_seq1.p1	#N/A	#N/A	#N/A	12.9102	12.1107	14.5024	3.2642	3.28325	3.26153	3.46669	-1.97386	0.000110464	nonDEG
0hcomp11623_c0_seq2.p1	#N/A	#N/A	#N/A	13.8353	12.6637	11.6519	13.6965	10.9846	12.8174	3.92987	-0.0253004	1	not significant
0hcomp116276_c0_seq1.p1	#N/A	#N/A	#N/A	4.64911	4.48384	4.94027	4.46796	4.59449	3.8547	2.76252	-0.124878	1	not significant
0hcomp11631_c0_seq1.p1	#N/A	#N/A	#N/A	19.0557	18.1905	21.0461	16.929	18.0881	19.0557	4.43733	-0.108805	0.943042	not significant
0hcomp11651_c0_seq1.p1	K01692	paaF, echA	enoyl-CoA hydratase [EC:4.2.1.17]	9.30196	8.85942	9.11201	14.0895	13.6459	10.9408	3.7428	0.496178	0.377114	not significant
0hcomp11703_c0_seq1.p2	#N/A	#N/A	#N/A	2.64299	2.1335	2.363	4.13075	4.39708	5.49578	2.50216	0.932549	0.340427	not significant
0hcomp11777_c0_seq1.p1	#N/A	#N/A	#N/A	16.9585	16.5954	15.3064	19.486	23.4022	21.6667	4.43139	0.397576	0.339508	not significant
0hcomp11910_c0_seq1.p1	#N/A	#N/A	#N/A	1.54343	1.65766	1.5724	2.14069	1.83437	2.11426	1.98187	0.319046	1	not significant
0hcomp119304_c0_seq1.p1	#N/A	#N/A	#N/A	2.60779	3.17419	3.56001	2.4247	2.72744	4.23984	2.41562	0.00304527	1	not significant
0hcomp119671_c0_seq1.p2	#N/A	#N/A	#N/A	2.39455	1.69576	1.88499	4.1272	4.54797	3.87019	2.381	1.01719	0.408003	not significant
0hcomp11976_c0_seq1.p3	#N/A	#N/A	#N/A	8.45953	7.57087	7.58703	23.8425	24.3946	26.7769	4.21194	1.65023	1.19e-06	nonDEG
0hcomp11980_c0_seq1.p1	#N/A	#N/A	#N/A	2.38178	1.68221	1.87551	1.53843	1.63238	2.96796	2.06272	0.0372258	1	not significant
0hcomp11981_c0_seq2.p1	#N/A	#N/A	#N/A	3.87717	3.10283	2.98727	1.52022	2.14695	1.90034	2.27467	-0.80854	0.658256	not significant
0hcomp11987_c0_seq1.p1	#N/A	#N/A	#N/A	4.89382	4.35898	4.27203	24.7625	24.4702	25.5232	4.05305	2.43197	2.23e-10	Up
0hcomp11988_c0_seq2.p1	#N/A	#N/A	#N/A	6.52837	6.43239	7.22596	6.43266	6.72244	5.02188	3.13315	-0.151827	1	not significant
0hcomp11997_c0_seq1.p1	#N/A	#N/A	#N/A	2.99612	2.40813	2.18752	2.54128	1.93538	1.71192	2.16814	-0.287053	0.94892	not significant
0hcomp12012_c0_seq2.p1	#N/A	#N/A	#N/A	6.50791	5.12434	6.79074	6.14396	6.0428	6.84841	3.10145	0.0432564	1	not significant
0hcomp12013_c0_seq2.p1	#N/A	#N/A	#N/A	11.9017	12.2617	8.4741	8.12019	6.89007	8.49402	3.58032	-0.468151	0.474523	not significant
0hcomp12030_c0_seq1.p1	#N/A	#N/A	#N/A	1.71988	1.33937	1.98026	2.0119	2.75194	3.28147	2.10869	0.628085	0.780515	not significant
0hcomp120443_c0_seq1.p1	#N/A	#N/A	#N/A	1.97856	2.05506	1.59168	2.37939	2.26306	1.60831	2.04784	0.133846	1	not significant
0hcomp12061_c1_seq1.p1	#N/A	#N/A	#N/A	11.0025	11.4635	9.34399	8.23256	6.17316	8.30582	3.54614	-0.479897	0.464263	not significant
0hcomp12071_c0_seq1.p1	#N/A	#N/A	#N/A	7.27834	6.77755	6.05986	7.98073	6.2464	5.8978	3.18194	-0.00144878	1	not significant
0hcomp12097_c1_seq1.p1	#N/A	#N/A	#N/A	4.39686	3.97768	3.69271	2.01481	1.50656	3.72845	2.46087	-0.709168	0.556644	not significant
0hcomp121016_c0_seq1.p2	#N/A	#N/A	#N/A	5.24645	5.28316	5.83902	5.50496	5.85095	5.58362	2.97458	0.0447804	1	not significant
0hcomp12112_c0_seq1.p1	#N/A	#N/A	#N/A	2.97704	2.49993	3.1355	3.75257	3.50769	2.96477	2.41465	0.231938	1	not significant
0hcomp12129_c0_seq2.p2	#N/A	#N/A	#N/A	2.88518	2.55774	3.12407	2.48302	3.23022	1.48608	2.27426	-0.247935	0.955491	not significant
0hcomp121359_c0_seq1.p2	#N/A	#N/A	#N/A	5.18164	3.45602	4.6083	13.586	11.2499	14.0486	3.43274	1.52503	0.00228003	nonDEG
0hcomp121410_c0_seq1.p1	#N/A	#N/A	#N/A	1.15936	1.25368	1.2629	6.05794	5.3695	4.55896	2.41421	2.00573	0.0135848	nonDEG
0hcomp12142_c0_seq2.p1	#N/A	#N/A	#N/A	9.96711	8.83537	11.0862	19.3194	22.1039	24.9874	4.19578	1.14047	0.000752708	nonDEG
0hcomp121516_c0_seq1.p1	#N/A	#N/A	#N/A	1.69669	1.37773	1.68967	1.60127	2.46241	2.42841	2.00433	0.407288	1	not significant
0hcomp12184_c0_seq1.p1	#N/A	#N/A	#N/A	6.5386	7.00505	4.68484	4.18333	3.53278	3.1878	2.8563	-0.725294	0.444786	not significant
0hcomp121897_c0_seq1.p1	#N/A	#N/A	#N/A	1.98923	1.61425	1.45039	4.77836	6.26915	6.46827	2.5441	1.71311	0.0444918	nonDEG
0hcomp122222_c0_seq1.p1	#N/A	#N/A	#N/A	1.47888	1.57055	1.98121	1.70078	1.4519	1.63267	1.92185	-0.0772375	1	not significant
0hcomp12225_c0_seq1.p1	#N/A	#N/A	#N/A	7.38665	6.4049	5.45004	4.36879	3.67455	2.7246	2.88962	-0.819825	0.358147	not significant
0hcomp12244_c0_seq1.p2	#N/A	#N/A	#N/A	1.03746	1.12472	1.36149	1.72146	2.4265	2.1096	1.90365	0.754126	0.71296	not significant
0hcomp12266_c0_seq1.p1	#N/A	#N/A	#N/A	18.8283	14.947	16.5871	23.4395	25.8966	25.5717	4.55595	0.567741	0.0910648	not significant
0hcomp12329_c0_seq1.p2	#N/A	#N/A	#N/A	10.9157	9.54893	9.71187	4.74272	3.22336	4.72285	3.28832	-1.22716	0.0269838	nonDEG
0hcomp12374_c0_seq3.p4	#N/A	#N/A	#N/A	2.21799	2.25849	2.77814	3.31132	2.89893	2.91966	2.29339	0.31078	0.955491	not significant
0hcomp12392_c0_seq1.p1	#N/A	#N/A	#N/A	1.68791	1.50428	1.62001	14.1901	12.4461	12.5685	3.21201	2.92599	3.52e-07	Up
0hcomp12413_c0_seq1.p1	#N/A	#N/A	#N/A	2.35611	2.54052	1.97932	4.60903	2.0585	4.0072	2.34572	0.605592	0.684843	not significant
0hcomp12415_c0_seq1.p1	#N/A	#N/A	#N/A	3.11638	3.37762	2.95737	8.35262	9.0132	9.9006	3.03911	1.48845	0.012242	nonDEG
0hcomp12418_c0_seq1.p2	#N/A	#N/A	#N/A	2.2955	1.99994	2.31387	4.37154	2.64194	2.97832	2.2991	0.56478	0.821458	not significant
0hcomp12428_c0_seq1.p1	#N/A	#N/A	#N/A	2.43159	2.62563	2.78878	1.78534	2.09611	1.91909	2.16302	-0.421539	0.94892	not significant
0hcomp12436_c0_seq1.p1	#N/A	#N/A	#N/A	2.63957	1.81482	1.95568	3.10313	1.78615	2.0225	2.13431	0.0965445	1	not significant
0hcomp12443_c0_seq1.p3	#N/A	#N/A	#N/A	2.01453	2.41165	2.47779	7.07121	7.57437	7.51561	2.79152	1.62556	0.0233677	nonDEG
0hcomp124971_c0_seq1.p1	#N/A	#N/A	#N/A	2.74821	3.4072	3.45721	3.66352	3.4943	4.23068	2.51238	0.231761	1	not significant
0hcomp12522_c0_seq1.p1	#N/A	#N/A	#N/A	3.64304	3.70072	3.81355	4.04287	3.40333	3.47408	2.56573	-0.0344406	1	not significant
0hcomp12527_c0_seq1.p1	#N/A	#N/A	#N/A	7.18099	6.2729	7.38791	8.48765	10.032	7.88221	3.35241	0.332389	0.763328	not significant
0hcomp12547_c0_seq1.p1	#N/A	#N/A	#N/A	6.12668	5.27366	5.18601	3.22548	3.44048	3.23986	2.76013	-0.72739	0.421552	not significant
0hcomp12551_c0_seq1.p1	K13354	SLC25A17, PMP34	solute carrier family 25 (peroxisomal adenine nucleotide transporter), member 17	2.93324	1.63098	2.45003	2.54545	3.23915	2.21739	2.22508	0.172052	1	not significant
0hcomp12555_c0_seq1.p2	#N/A	#N/A	#N/A	8.75881	8.17149	7.68872	7.56188	8.47647	8.62304	3.41192	-0.000184412	1	not significant
0hcomp12574_c0_seq2.p2	#N/A	#N/A	#N/A	3.52418	3.19523	4.04706	5.51021	4.9178	5.27086	2.72538	0.524821	0.646811	not significant
0hcomp12581_c0_seq1.p1	#N/A	#N/A	#N/A	2.09329	3.06691	2.07691	12.249	12.3991	12.8962	3.24059	2.31329	2.67e-05	Up
0hcomp12621_c0_seq1.p2	#N/A	#N/A	#N/A	1.4285	0.921025	1.57784	3.63921	5.94435	6.03073	2.41042	1.88471	0.0498331	nonDEG
0hcomp12622_c0_seq1.p2	#N/A	#N/A	#N/A	2.18757	2.64939	2.28745	2.29179	2.52431	2.16315	2.18013	-0.036168	1	not significant
0hcomp12631_c0_seq1.p1	#N/A	#N/A	#N/A	4.25107	4.44317	3.61716	3.02328	1.98727	2.75571	2.49369	-0.643816	0.70919	not significant
0hcomp12644_c0_seq1.p1	#N/A	#N/A	#N/A	2.07851	2.97111	1.92071	2.23987	1.7245	1.8071	2.10768	-0.263934	1	not significant
0hcomp12670_c0_seq1.p2	#N/A	#N/A	#N/A	1.29066	0.976061	0.968978	4.70535	3.94693	4.25657	2.24957	1.86984	0.0544804	not significant
0hcomp12672_c0_seq1.p1	#N/A	#N/A	#N/A	3.20871	2.96202	3.43169	8.28385	7.50489	8.11694	2.9469	1.27944	0.0367192	nonDEG
0hcomp12719_c0_seq1.p2	#N/A	#N/A	#N/A	2.44164	2.52654	2.12443	3.46737	4.28861	4.33949	2.41843	0.733373	0.556644	not significant
0hcomp12739_c0_seq1.p1	#N/A	#N/A	#N/A	1.62491	1.24086	1.39422	1.21252	1.55239	1.66381	1.84293	0.0384494	1	not significant
0hcomp127501_c0_seq1.p1	K12591	RRP6, EXOSC10	exosome complex exonuclease RRP6 [EC:3.1.13.-]	1.62179	1.66106	1.60994	1.58108	2.38725	1.82816	1.97238	0.216881	1	not significant
0hcomp12774_c0_seq1.p1	#N/A	#N/A	#N/A	8.32818	8.20067	10.1941	9.53172	11.2057	11.6996	3.61862	0.273909	0.802269	not significant
0hcomp12784_c0_seq1.p2	#N/A	#N/A	#N/A	9.82312	11.172	9.89336	8.32521	6.39765	7.439	3.51341	-0.473056	0.451654	not significant
0hcomp12795_c0_seq2.p2	#N/A	#N/A	#N/A	1.25119	1.19348	1.48147	2.47626	2.46673	2.03342	1.97557	0.762476	0.751874	not significant
0hcomp12800_c0_seq1.p2	#N/A	#N/A	#N/A	1.85382	2.01569	2.27201	4.64731	5.55175	6.79307	2.57368	1.40862	0.0833945	not significant
0hcomp12837_c0_seq1.p1	#N/A	#N/A	#N/A	6.66543	7.314	5.90286	5.68463	6.93017	6.33638	3.14396	-0.071189	1	not significant
0hcomp12843_c0_seq1.p2	#N/A	#N/A	#N/A	2.15471	2.86721	2.42959	2.139	2.84974	2.47108	2.2233	-0.00619822	1	not significant
0hcomp128758_c0_seq1.p2	#N/A	#N/A	#N/A	1.34117	1.23391	1.11871	2.40053	1.98483	2.53985	1.95686	0.833306	0.751874	not significant
0hcomp129584_c0_seq1.p1	#N/A	#N/A	#N/A	9.30229	8.09468	6.0836	3.04873	2.32246	3.49724	2.98208	-1.37062	0.0367192	nonDEG
0hcomp12961_c0_seq1.p3	#N/A	#N/A	#N/A	1.85017	1.30557	1.6403	4.97715	4.39274	6.01182	2.44494	1.60089	0.0968569	not significant
0hcomp12976_c0_seq1.p1	#N/A	#N/A	#N/A	11.1494	12.0398	15.2732	8.04058	7.92422	7.71981	3.70917	-0.692513	0.164114	not significant
0hcomp129833_c0_seq1.p1	#N/A	#N/A	#N/A	1.27622	1.1071	1.19835	2.65366	2.35522	2.8856	2.00589	1.05339	0.587481	not significant
0hcomp12986_c0_seq2.p1	#N/A	#N/A	#N/A	1.68576	1.72421	1.26576	3.36855	2.92855	3.31897	2.16897	0.976526	0.488564	not significant
0hcomp12988_c0_seq1.p1	K01881	PARS, proS	prolyl-tRNA synthetase [EC:6.1.1.15]	7.20333	6.18375	6.65245	4.91568	4.89139	4.40942	3.02015	-0.488271	0.591619	not significant
0hcomp12996_c0_seq1.p1	#N/A	#N/A	#N/A	3.81095	3.34198	3.86351	11.6497	8.42746	10.0184	3.16535	1.41727	0.0133403	nonDEG
0hcomp130099_c0_seq1.p1	#N/A	#N/A	#N/A	1.22833	1.14088	1.32584	2.06052	2.06443	2.99166	1.9683	0.870266	0.751874	not significant
0hcomp13050_c0_seq1.p2	#N/A	#N/A	#N/A	5.46528	6.52093	5.16559	9.32949	8.93353	9.06417	3.27381	0.658379	0.32099	not significant
0hcomp131114_c0_seq1.p1	#N/A	#N/A	#N/A	2.50619	2.85717	2.75574	1.98143	3.6594	2.46216	2.29197	-0.0111273	1	not significant
0hcomp13133_c0_seq1.p1	#N/A	#N/A	#N/A	12.3983	13.0262	12.1735	26.5718	31.1979	33.617	4.57128	1.27179	1.5e-05	nonDEG
0hcomp13153_c0_seq1.p2	#N/A	#N/A	#N/A	2.42371	2.30115	1.67176	2.35813	2.34102	4.10669	2.22981	0.433674	0.802269	not significant
0hcomp13154_c0_seq1.p1	#N/A	#N/A	#N/A	9.30867	8.99309	8.10856	5.82211	7.31658	5.41092	3.32163	-0.504852	0.488564	not significant
0hcomp131607_c0_seq1.p1	K10380	ANK	ankyrin	2.81806	3.05608	3.26303	2.96482	2.21574	2.27954	2.31834	-0.285455	0.955491	not significant
0hcomp13224_c0_seq1.p1	#N/A	#N/A	#N/A	5.30056	4.17509	2.93773	3.70533	3.26979	3.56549	2.60758	-0.232777	1	not significant
0hcomp13236_c0_seq1.p1	#N/A	#N/A	#N/A	1.7343	1.04882	1.48318	9.95189	9.3656	8.08226	2.86197	2.5738	0.000153163	Up
0hcomp13237_c0_seq1.p1	#N/A	#N/A	#N/A	3.81666	4.35263	3.23753	5.88958	5.1976	5.47883	2.78065	0.520709	0.646811	not significant
0hcomp13248_c0_seq1.p1	#N/A	#N/A	#N/A	2.21595	2.2332	2.76751	1.87389	2.57063	2.84296	2.20133	0.00552708	1	not significant
0hcomp132721_c0_seq1.p3	#N/A	#N/A	#N/A	0.938346	1.00301	1.12635	4.28234	4.5495	5.05526	2.28677	2.04076	0.0348047	nonDEG
0hcomp13288_c0_seq1.p1	#N/A	#N/A	#N/A	1.36474	2.02761	1.74608	11.3823	9.82432	10.8448	3.03218	2.55182	6.19e-05	Up
0hcomp13292_c0_seq1.p1	#N/A	#N/A	#N/A	2.60852	3.03827	3.16821	5.39451	4.83797	6.85756	2.6941	0.923071	0.311581	not significant
0hcomp13324_c0_seq1.p2	#N/A	#N/A	#N/A	2.3082	2.52589	2.51641	1.66414	2.23758	1.43066	2.10776	-0.44695	0.940452	not significant
0hcomp13326_c0_seq1.p1	#N/A	#N/A	#N/A	5.90261	5.7716	5.37006	8.43234	5.847	7.91057	3.14293	0.3722	0.728902	not significant
0hcomp13410_c0_seq2.p1	K10595	HERC2	E3 ubiquitin-protein ligase HERC2 [EC:2.3.2.26]	3.91926	4.00095	4.53934	3.49843	4.27979	3.94942	2.65358	-0.0899226	1	not significant
0hcomp13439_c0_seq1.p1	#N/A	#N/A	#N/A	1.71381	1.86911	1.62324	2.14651	1.74173	1.67309	1.98054	0.0796617	1	not significant
0hcomp13454_c0_seq1.p2	#N/A	#N/A	#N/A	5.4929	3.80795	4.51884	6.46313	6.89335	8.83497	3.04036	0.665632	0.415174	not significant
0hcomp13481_c0_seq1.p2	#N/A	#N/A	#N/A	4.23667	3.94236	5.36473	3.69866	3.82304	4.93718	2.72558	-0.120828	0.98206	not significant
0hcomp13487_c0_seq1.p1	#N/A	#N/A	#N/A	4.30798	5.02661	4.38205	2.90206	4.42258	4.2741	2.70186	-0.239973	0.98206	not significant
0hcomp13502_c0_seq1.p1	K19613	SHOC2, SUR8	leucine-rich repeat protein SHOC2	5.76758	5.43636	3.94664	1.2568	1.79509	2.74131	2.54764	-1.33743	0.16624	not significant
0hcomp13511_c0_seq1.p1	#N/A	#N/A	#N/A	2.63475	1.98491	2.01983	7.90379	6.78927	10.7462	2.8885	1.87596	0.00313108	nonDEG
0hcomp135251_c0_seq1.p1	#N/A	#N/A	#N/A	1.47635	1.63768	1.65152	1.21987	1.59581	1.47587	1.87168	-0.152189	1	not significant
0hcomp13570_c0_seq1.p1	#N/A	#N/A	#N/A	5.19559	5.03666	4.29986	15.6915	13.4481	14.7048	3.56468	1.56684	0.000630269	nonDEG
0hcomp13595_c0_seq1.p1	#N/A	#N/A	#N/A	5.56186	5.25796	5.36166	14.4825	16.8077	17.9501	3.70075	1.58088	0.000223816	nonDEG
0hcomp13625_c0_seq1.p3	K09647	IMP1	mitochondrial inner membrane protease subunit 1 [EC:3.4.21.-]	5.08431	5.26891	5.65078	21.4964	23.8098	21.3475	3.97815	2.03047	5.76e-08	Up
0hcomp13674_c0_seq1.p2	#N/A	#N/A	#N/A	2.67801	2.46606	2.49731	1.7016	2.69674	1.74466	2.16818	-0.308468	0.94892	not significant
0hcomp136811_c0_seq1.p1	#N/A	#N/A	#N/A	2.85638	4.01032	3.45725	6.26526	6.22558	8.17907	2.87317	0.973473	0.201241	not significant
0hcomp13682_c0_seq1.p1	#N/A	#N/A	#N/A	2.43939	2.47936	2.83714	3.84052	3.01689	4.77407	2.43264	0.558242	0.70919	not significant
0hcomp13730_c0_seq1.p1	K13624	CP	ceruloplasmin [EC:1.16.3.1]	5.0638	6.09159	6.25566	2.137	3.02897	2.28299	2.7078	-1.19115	0.162137	not significant
0hcomp13754_c0_seq1.p1	#N/A	#N/A	#N/A	10.2962	10.4285	12.182	14.6867	14.9683	16.9435	3.97397	0.495958	0.324435	not significant
0hcomp13780_c0_seq1.p3	#N/A	#N/A	#N/A	2.30237	3.00146	3.23692	4.04429	3.92321	2.40111	2.41691	0.263552	1	not significant
0hcomp13793_c0_seq1.p1	#N/A	#N/A	#N/A	5.55573	5.62655	5.22505	3.26267	4.0197	2.50536	2.74861	-0.729353	0.421552	not significant
0hcomp13798_c0_seq1.p2	#N/A	#N/A	#N/A	1.92876	2.01643	2.26064	5.23738	4.54551	4.81781	2.48097	1.18075	0.229618	not significant
0hcomp13801_c0_seq1.p1	#N/A	#N/A	#N/A	3.59447	3.66709	3.90405	24.1355	25.2128	27.2142	4.03968	2.73435	1.76e-12	Up
0hcomp13836_c0_seq1.p2	#N/A	#N/A	#N/A	1.70412	1.82792	1.84179	5.07168	5.78462	4.97295	2.49103	1.48796	0.0662031	not significant
0hcomp13853_c0_seq1.p1	#N/A	#N/A	#N/A	2.83822	2.83706	2.43642	1.38928	2.42286	2.3785	2.1987	-0.379041	0.94892	not significant
0hcomp138674_c0_seq1.p1	K14573	NOP4, RBM28	nucleolar protein 4	3.8033	3.44016	2.72478	2.47585	2.73762	2.72991	2.384	-0.320927	0.961803	not significant
0hcomp13912_c0_seq1.p2	#N/A	#N/A	#N/A	3.8143	3.2324	2.72011	6.71341	7.40709	6.37751	2.84664	1.03659	0.201241	not significant
0hcomp13967_c0_seq1.p1	#N/A	#N/A	#N/A	3.31995	3.91142	3.73933	1.59536	1.77334	1.60083	2.30176	-1.09443	0.370345	not significant
0hcomp14015_c0_seq1.p1	#N/A	#N/A	#N/A	2.26318	2.88526	2.74079	4.45185	3.36432	4.63443	2.47361	0.630379	0.70919	not significant
0hcomp14027_c0_seq1.p2	#N/A	#N/A	#N/A	4.1621	4.3919	4.24421	17.5326	19.3003	21.5724	3.79071	2.1553	2.36e-07	Up
0hcomp14057_c0_seq1.p1	#N/A	#N/A	#N/A	1.88064	1.88727	1.7038	1.70643	1.27749	1.44503	1.93168	-0.293476	1	not significant
0hcomp14072_c0_seq2.p2	#N/A	#N/A	#N/A	5.34488	5.07923	5.71235	27.524	24.6309	29.2974	4.1833	2.30772	5.8e-11	Up
0hcomp14074_c0_seq1.p1	#N/A	#N/A	#N/A	1.70582	2.32467	1.78857	3.49028	1.63559	2.30973	2.12556	0.330401	1	not significant
0hcomp14076_c0_seq1.p2	K04838	SCN5A, NAV1.5	voltage-gated sodium channel type V alpha	4.01542	3.07983	2.95762	3.09129	3.60461	2.71479	2.45169	-0.0985525	1	not significant
0hcomp14122_c0_seq1.p1	#N/A	#N/A	#N/A	1.57829	1.74273	1.06474	1.58885	1.55613	1.17386	1.84511	-0.0325167	1	not significant
0hcomp14150_c0_seq1.p1	#N/A	#N/A	#N/A	11.8749	11.3188	13.2545	22.5563	21.4612	24.5731	4.31518	0.904466	0.0073113	nonDEG
0hcomp14183_c0_seq1.p2	#N/A	#N/A	#N/A	4.50494	4.37607	4.04133	11.9231	13.7383	16.4936	3.49285	1.67474	0.000229029	nonDEG
0hcomp141954_c0_seq1.p2	#N/A	#N/A	#N/A	1.17897	1.19683	1.28321	4.23449	4.02972	5.01759	2.2911	1.75098	0.112128	not significant
0hcomp14213_c0_seq1.p1	#N/A	#N/A	#N/A	3.38354	3.50138	3.42313	1.4984	1.53109	1.96048	2.26624	-1.00149	0.488564	not significant
0hcomp14224_c0_seq1.p1	K10578	UBE2J1, NCUBE1, UBC6	ubiquitin-conjugating enzyme E2 J1 [EC:2.3.2.23]	3.4131	3.7382	3.74738	10.433	12.2539	12.7004	3.29153	1.66213	0.00198804	nonDEG
0hcomp14257_c0_seq1.p4	#N/A	#N/A	#N/A	1.4627	1.86573	2.50096	3.28583	2.35297	2.32054	2.15302	0.419663	0.94892	not significant
0hcomp14263_c0_seq1.p1	#N/A	#N/A	#N/A	9.35756	9.24856	10.3937	19.1396	23.3409	17.8652	4.10264	1.04528	0.00303693	nonDEG
0hcomp14284_c0_seq1.p2	#N/A	#N/A	#N/A	1.70238	1.88293	1.28535	2.3728	1.91659	1.51444	1.97166	0.226944	1	not significant
0hcomp14306_c0_seq2.p1	#N/A	#N/A	#N/A	6.41906	6.81467	7.44172	8.26878	9.02031	8.23008	3.32787	0.296071	0.850642	not significant
0hcomp14327_c0_seq1.p1	#N/A	#N/A	#N/A	2.75591	2.59484	2.88767	15.7165	12.2582	15.6313	3.40845	2.34954	3.83e-06	Up
0hcomp14363_c0_seq1.p2	#N/A	#N/A	#N/A	1.89683	1.57401	1.60523	8.27767	7.95326	8.49051	2.80593	2.19667	0.00202185	Up
0hcomp14379_c0_seq1.p1	#N/A	#N/A	#N/A	6.22723	5.93739	7.42696	11.8483	11.1436	13.6946	3.54006	0.890787	0.0734451	not significant
0hcomp14401_c0_seq1.p1	#N/A	#N/A	#N/A	2.93903	2.57606	2.23998	1.38135	1.79296	1.82559	2.11555	-0.606846	0.780515	not significant
0hcomp14408_c0_seq1.p1	#N/A	#N/A	#N/A	5.65433	5.42109	4.29364	2.41107	1.76771	1.916	2.56958	-1.28837	0.118501	not significant
0hcomp14456_c0_seq1.p1	K16196	EIF2AK4	eukaryotic translation initiation factor 2-alpha kinase 4 [EC:2.7.11.1]	5.22142	5.20416	4.16306	3.5166	3.24411	3.19219	2.67982	-0.539403	0.625728	not significant
0hcomp14475_c0_seq1.p2	#N/A	#N/A	#N/A	6.42531	5.0149	7.02215	5.22058	5.1699	6.77161	3.05148	-0.105932	1	not significant
0hcomp14481_c0_seq1.p1	#N/A	#N/A	#N/A	1.0804	1.14818	0.932406	5.33643	6.021	6.08533	2.45056	2.32365	0.00836443	Up
0hcomp14483_c0_seq1.p1	#N/A	#N/A	#N/A	3.25006	3.6221	3.62822	2.79141	2.9922	1.89616	2.39963	-0.439905	0.838084	not significant
0hcomp14542_c0_seq1.p1	K10380	ANK	ankyrin	1.02891	1.54558	1.35838	1.86973	2.21892	2.15826	1.93226	0.609701	0.93046	not significant
0hcomp14551_c0_seq1.p1	#N/A	#N/A	#N/A	8.44896	8.01077	7.00054	11.1415	11.0691	11.3049	3.56639	0.505791	0.397563	not significant
0hcomp14566_c0_seq1.p1	#N/A	#N/A	#N/A	3.53939	3.41337	3.66962	2.32608	2.3569	3.53287	2.42959	-0.361329	0.838084	not significant
0hcomp14608_c0_seq1.p1	#N/A	#N/A	#N/A	4.04484	5.1059	3.69501	7.68671	6.73246	6.13219	2.95965	0.659939	0.4842	not significant
0hcomp14610_c0_seq1.p1	#N/A	#N/A	#N/A	2.59897	2.87021	3.94163	3.69878	4.97947	3.6267	2.53911	0.367847	0.852926	not significant
0hcomp14619_c0_seq1.p1	#N/A	#N/A	#N/A	3.13068	2.32887	2.7553	3.83126	2.97634	2.73967	2.36452	0.202179	0.961803	not significant
0hcomp14665_c0_seq1.p1	K16195	EIF2AK2	eukaryotic translation initiation factor 2-alpha kinase 2 [EC:2.7.11.1]	2.22903	1.41192	2.46011	3.0043	2.3885	2.37731	2.15982	0.323322	0.94892	not significant
0hcomp14673_c0_seq1.p2	#N/A	#N/A	#N/A	4.41891	4.40807	4.62504	3.2088	2.64463	2.4357	2.56771	-0.679371	0.470287	not significant
0hcomp14682_c0_seq1.p1	#N/A	#N/A	#N/A	5.10658	5.27415	4.58264	4.64426	4.49591	3.9548	2.80346	-0.191429	0.985998	not significant
0hcomp14709_c0_seq1.p2	K03850	ALG10	alpha-1,2-glucosyltransferase [EC:2.4.1.256]	2.74798	2.02171	2.65805	2.83754	4.26104	3.65013	2.37645	0.503869	0.684843	not significant
0hcomp14752_c0_seq1.p1	K11984	SART1, HAF, SNU66	U4/U6.U5 tri-snRNP-associated protein 1	11.6207	8.97663	10.4702	45.3405	50.0817	51.2022	4.97352	2.22341	2.1e-18	Up
0hcomp14774_c0_seq1.p1	#N/A	#N/A	#N/A	9.13363	11.0732	13.2916	89.0472	87.7958	78.745	5.62597	2.91721	5.92e-42	Up
0hcomp14846_c0_seq1.p1	#N/A	#N/A	#N/A	5.15681	6.48483	6.2686	29.6659	34.3305	26.5181	4.31753	2.31135	5.42e-12	Up
0hcomp14853_c0_seq1.p3	#N/A	#N/A	#N/A	4.05973	3.32035	3.6933	1.81895	1.9428	1.57975	2.3249	-1.01057	0.370345	not significant
0hcomp14866_c0_seq1.p1	K08342	ATG4	cysteine protease ATG4 [EC:3.4.22.-]	6.63319	7.1011	6.64589	16.2312	16.8769	12.7793	3.72792	1.1541	0.00849465	nonDEG
0hcomp14875_c0_seq1.p1	#N/A	#N/A	#N/A	11.3622	11.0624	11.8799	12.4866	9.64107	12.918	3.8205	0.0301872	1	not significant
0hcomp14885_c0_seq1.p1	#N/A	#N/A	#N/A	5.78962	5.18669	5.51187	6.00972	4.74607	5.78991	2.96763	0.0024082	1	not significant
0hcomp14954_c0_seq1.p2	#N/A	#N/A	#N/A	4.45184	3.48719	3.49516	3.89194	3.9751	3.32887	2.5888	-0.0349703	1	not significant
0hcomp14955_c0_seq2.p2	#N/A	#N/A	#N/A	6.19436	6.33285	7.40173	39.7301	40.3537	38.1204	4.6304	2.54441	1.27e-17	Up
0hcomp149885_c0_seq1.p1	#N/A	#N/A	#N/A	3.82439	3.70171	3.08137	7.85347	8.23374	8.82773	3.01073	1.19976	0.0441173	nonDEG
0hcomp14995_c0_seq1.p1	#N/A	#N/A	#N/A	1.59266	1.779	1.47635	1.92191	1.75887	1.17187	1.91276	-0.00967711	1	not significant
0hcomp15087_c0_seq2.p1	#N/A	#N/A	#N/A	6.01775	4.82012	4.83918	4.63812	5.11456	4.86082	2.87941	-0.103259	1	not significant
0hcomp15090_c0_seq1.p2	K01663	HIS7	imidazole glycerol-phosphate synthase [EC:4.3.2.10]	4.87323	3.97386	4.75722	34.7468	31.1883	30.5036	4.32879	2.78973	4.1e-16	Up
0hcomp15114_c0_seq1.p1	#N/A	#N/A	#N/A	1.27822	1.18851	1.41925	2.45478	3.04041	3.6317	2.0943	1.14733	0.44484	not significant
0hcomp15116_c0_seq1.p1	#N/A	#N/A	#N/A	3.89529	4.51286	3.27413	2.36619	3.2842	2.84373	2.49257	-0.449331	0.852926	not significant
0hcomp15125_c0_seq1.p1	K07364	TEC	tyrosine-protein kinase Tec [EC:2.7.10.2]	7.31417	5.46366	7.33486	5.18933	5.74411	5.60784	3.08724	-0.280102	0.928363	not significant
0hcomp15155_c0_seq1.p2	#N/A	#N/A	#N/A	1.60481	1.29266	1.4358	1.6547	2.17197	2.62136	1.97263	0.524556	0.93046	not significant
0hcomp15163_c0_seq2.p2	#N/A	#N/A	#N/A	2.14288	2.16842	2.21058	1.5862	2.60093	2.24742	2.11492	-0.0280866	1	not significant
0hcomp15176_c0_seq1.p1	#N/A	#N/A	#N/A	1.80615	1.68644	1.59541	2.27411	2.11159	2.82657	2.06671	0.465562	0.940452	not significant
0hcomp15194_c0_seq1.p1	#N/A	#N/A	#N/A	4.90401	4.98951	4.81752	13.0926	13.5656	13.7471	3.49969	1.43211	0.00198804	nonDEG
0hcomp15199_c0_seq1.p1	#N/A	#N/A	#N/A	4.41378	4.67457	4.32964	7.4383	7.08542	7.07663	3.00991	0.668867	0.397563	not significant
0hcomp15221_c0_seq2.p2	#N/A	#N/A	#N/A	1.90697	1.98231	1.77069	11.2587	9.57245	10.5217	3.02978	2.38964	6.19e-05	Up
0hcomp15228_c0_seq1.p1	#N/A	#N/A	#N/A	2.29342	2.3412	2.12006	2.68443	3.71537	4.3121	2.33952	0.630239	0.684843	not significant
0hcomp15310_c0_seq1.p1	#N/A	#N/A	#N/A	1.59688	1.63912	1.61044	2.3143	1.63781	1.4993	1.94929	0.148805	1	not significant
0hcomp15357_c0_seq2.p1	K19882	NOTUM	O-palmitoleoyl-L-serine hydrolase [EC:3.1.1.98]	3.32456	3.42266	3.29909	10.9801	11.6504	10.4326	3.21091	1.67819	0.00223303	nonDEG
0hcomp15376_c0_seq1.p2	#N/A	#N/A	#N/A	2.62517	2.17314	2.3422	5.92181	5.55737	6.69101	2.66232	1.29815	0.100515	not significant
0hcomp15379_c0_seq1.p1	#N/A	#N/A	#N/A	8.08573	9.74491	8.96167	4.43627	2.93511	3.76163	3.15119	-1.24075	0.037435	nonDEG
0hcomp15386_c0_seq1.p1	#N/A	#N/A	#N/A	4.53749	3.46322	4.42849	2.81981	3.11223	2.8872	2.54142	-0.484024	0.852926	not significant
0hcomp15417_c0_seq1.p1	#N/A	#N/A	#N/A	3.68563	3.54927	2.93306	2.51231	1.28495	2.84425	2.33682	-0.590511	0.821458	not significant
0hcomp15418_c0_seq2.p2	#N/A	#N/A	#N/A	6.70376	7.40011	9.31758	2.47779	3.45428	3.05959	2.98302	-1.35021	0.0367192	nonDEG
0hcomp15419_c0_seq1.p2	K10427	DCTN5	dynactin 5	11.1232	11.123	11.481	46.3426	46.4314	41.9193	4.90688	1.98459	1.36e-14	nonDEG
0hcomp15425_c0_seq1.p3	#N/A	#N/A	#N/A	2.35145	1.96459	2.06129	2.16827	1.12885	1.13374	1.995	-0.49856	0.93046	not significant
0hcomp154401_c0_seq1.p1	#N/A	#N/A	#N/A	3.9741	4.42592	3.92499	6.95991	8.11587	7.28361	2.99459	0.836233	0.238973	not significant
0hcomp15477_c0_seq1.p1	#N/A	#N/A	#N/A	7.98989	7.95174	8.95361	9.4795	10.3346	10.7557	3.54131	0.2901	0.78982	not significant
0hcomp15493_c0_seq1.p1	#N/A	#N/A	#N/A	15.7956	14.8585	15.7313	9.2644	9.86222	9.55823	3.94162	-0.688208	0.114929	not significant
0hcomp154956_c0_seq1.p1	#N/A	#N/A	#N/A	1.4309	1.25167	0.938349	3.36432	5.08052	5.00575	2.29634	1.781	0.0544804	not significant
0hcomp15515_c0_seq1.p1	K01823	idi, IDI	isopentenyl-diphosphate Delta-isomerase [EC:5.3.3.2]	4.39363	4.86724	4.99316	4.25776	4.89533	4.7139	2.80141	-0.0428987	1	not significant
0hcomp15519_c0_seq1.p1	#N/A	#N/A	#N/A	3.10186	2.78133	3.32732	13.4761	12.001	16.6617	3.40111	2.14642	2.81e-05	Up
0hcomp15528_c0_seq1.p3	#N/A	#N/A	#N/A	2.80454	2.81577	2.24556	7.41301	8.46073	6.94251	2.84957	1.48759	0.0428939	nonDEG
0hcomp15529_c0_seq2.p1	#N/A	#N/A	#N/A	17.9493	17.4815	20.394	5.63593	5.42214	5.32699	3.92236	-1.74779	1.75e-05	nonDEG
0hcomp15566_c0_seq1.p1	#N/A	#N/A	#N/A	4.17963	4.87796	3.9323	2.38757	1.90042	2.97461	2.50535	-0.811333	0.442744	not significant
0hcomp15602_c0_seq1.p1	#N/A	#N/A	#N/A	1.99523	1.07026	1.97148	3.82837	4.37457	3.422	2.28845	1.14021	0.370345	not significant
0hcomp15607_c0_seq2.p1	K02183	CALM	calmodulin	26.7882	27.0532	26.5724	11.8139	14.4172	13.2703	4.55256	-1.02034	0.000965467	nonDEG
0hcomp15616_c0_seq1.p1	#N/A	#N/A	#N/A	4.40996	4.34695	5.32357	7.98507	7.03568	8.48522	3.08515	0.721887	0.339508	not significant
0hcomp156413_c0_seq1.p1	#N/A	#N/A	#N/A	1.08245	1.25543	1.28454	10.3909	10.7433	15.8915	3.1204	3.21964	2.28e-07	Up
0hcomp15740_c0_seq1.p2	#N/A	#N/A	#N/A	1.49872	1.80083	1.78346	5.75944	3.72137	4.83054	2.4136	1.42324	0.139952	not significant
0hcomp15768_c0_seq1.p1	#N/A	#N/A	#N/A	6.06878	4.24024	3.77846	1.89696	2.13795	1.54171	2.48865	-1.2891	0.229618	not significant
0hcomp15782_c0_seq2.p1	#N/A	#N/A	#N/A	7.23131	6.87924	6.29104	2.99611	4.24415	3.32468	2.92476	-0.930735	0.22149	not significant
0hcomp15805_c0_seq2.p1	#N/A	#N/A	#N/A	2.19895	2.33328	2.06632	2.70698	2.10709	1.56083	2.11697	-0.0546787	1	not significant
0hcomp15808_c0_seq1.p1	#N/A	#N/A	#N/A	2.55813	2.91472	2.9684	11.4338	13.7641	13.0263	3.29052	2.1262	4.51e-05	Up
0hcomp15811_c0_seq1.p2	#N/A	#N/A	#N/A	8.67724	8.56927	7.49707	4.98225	4.67543	5.04477	3.18136	-0.739136	0.289435	not significant
0hcomp15821_c0_seq2.p2	#N/A	#N/A	#N/A	2.99412	2.86268	2.86785	8.49733	6.32251	8.28054	2.89139	1.36435	0.0297689	nonDEG
0hcomp15823_c0_seq2.p1	#N/A	#N/A	#N/A	4.67887	5.74494	5.54763	2.83855	1.93188	2.22667	2.63075	-1.15277	0.192315	not significant
0hcomp15824_c0_seq2.p1	#N/A	#N/A	#N/A	1.92368	2.09166	1.95064	14.6922	14.3891	16.0474	3.3829	2.83872	5.1e-08	Up
0hcomp15857_c0_seq2.p1	#N/A	#N/A	#N/A	7.35834	6.70905	6.37671	20.2285	18.7841	20.5133	3.94995	1.52313	6.22e-05	nonDEG
0hcomp15861_c0_seq2.p1	K22745	AIFM2	apoptosis-inducing factor 2	2.8593	3.33142	2.98451	6.65971	6.42	7.64132	2.83185	1.13987	0.136159	not significant
0hcomp15875_c0_seq2.p1	#N/A	#N/A	#N/A	1.44713	1.70836	1.12051	1.65951	1.56164	1.53869	1.86517	0.13152	1	not significant
0hcomp15886_c0_seq1.p1	#N/A	#N/A	#N/A	2.82792	2.81814	3.65572	12.1977	11.7426	10.5245	3.22428	1.84458	0.000691447	nonDEG
0hcomp15937_c1_seq1.p1	K00703	glgA	starch synthase [EC:2.4.1.21]	5.55422	5.8821	6.13648	5.84735	5.94221	6.26218	3.04693	0.0350051	1	not significant
0hcomp15947_c0_seq1.p1	#N/A	#N/A	#N/A	8.60948	8.26083	8.59282	52.6749	44.5265	51.9328	4.94421	2.53216	2.44e-21	Up
0hcomp15958_c0_seq1.p1	#N/A	#N/A	#N/A	1.1805	1.55018	1.19778	9.59599	9.12354	7.23048	2.80189	2.60594	0.000435748	Up
0hcomp159739_c0_seq1.p1	#N/A	#N/A	#N/A	1.61474	1.72968	2.19628	3.14652	2.88113	4.26791	2.25358	0.845005	0.488564	not significant
0hcomp15989_c0_seq1.p1	K01322	PREP	prolyl oligopeptidase [EC:3.4.21.26]	39.9873	32.6826	36.3561	52.638	50.9714	53.5495	5.57633	0.525493	0.013145	nonDEG
0hcomp16045_c0_seq1.p1	#N/A	#N/A	#N/A	6.70154	7.08909	5.59337	2.01529	1.82448	1.3185	2.70869	-1.84311	0.0126382	nonDEG
0hcomp16075_c0_seq1.p1	#N/A	#N/A	#N/A	9.39276	9.89236	11.8253	11.126	6.72406	8.11659	3.5939	-0.257058	0.796347	not significant
0hcomp16076_c0_seq1.p2	#N/A	#N/A	#N/A	3.23257	3.01601	2.6435	1.44834	1.24653	1.45152	2.14091	-1.04462	0.44484	not significant
0hcomp16077_c0_seq1.p1	#N/A	#N/A	#N/A	7.76861	8.61259	9.1451	13.4813	12.6229	11.9458	3.69599	0.567526	0.25363	not significant
0hcomp16080_c0_seq1.p1	#N/A	#N/A	#N/A	2.91151	2.5885	3.35059	4.85644	4.05066	3.10301	2.50157	0.419792	0.852926	not significant
0hcomp16087_c0_seq1.p1	#N/A	#N/A	#N/A	6.39992	7.56295	7.87436	2.86876	4.06803	4.98259	3.01431	-0.856727	0.238973	not significant
0hcomp16113_c0_seq1.p1	#N/A	#N/A	#N/A	1.97915	2.37606	1.95278	7.4801	6.575	6.37755	2.70845	1.63379	0.0265564	nonDEG
0hcomp16210_c0_seq1.p1	#N/A	#N/A	#N/A	3.16776	3.07839	3.79838	2.93913	4.32486	5.04596	2.56895	0.278637	0.972431	not significant
0hcomp16217_c0_seq1.p2	K01674	cah	carbonic anhydrase [EC:4.2.1.1]	5.04199	4.04999	5.50874	2.01465	2.50543	2.16295	2.55724	-1.09254	0.259009	not significant
0hcomp16224_c0_seq1.p2	#N/A	#N/A	#N/A	1.38425	1.47251	1.18524	8.58088	8.41002	8.72031	2.79855	2.55516	0.000435748	Up
0hcomp16255_c0_seq1.p1	#N/A	#N/A	#N/A	7.49097	6.1578	7.65517	14.0613	12.2472	11.2796	3.5966	0.806354	0.110376	not significant
0hcomp16289_c0_seq1.p1	#N/A	#N/A	#N/A	4.86239	5.12145	4.25407	2.14976	1.78795	2.12954	2.51593	-1.18732	0.229618	not significant
0hcomp16304_c0_seq2.p1	#N/A	#N/A	#N/A	1.02818	1.34703	1.89451	1.17925	1.66705	1.20389	1.81856	-0.0831763	1	not significant
0hcomp16305_c0_seq1.p1	#N/A	#N/A	#N/A	3.19434	3.27519	2.08524	3.93101	3.60032	2.82693	2.41731	0.25995	1	not significant
0hcomp16325_c0_seq1.p2	#N/A	#N/A	#N/A	3.86802	4.689	3.52928	12.0488	10.3424	11.9225	3.29943	1.47518	0.00554152	nonDEG
0hcomp16331_c0_seq2.p2	K08246	CPI1	cycloeucalenol cycloisomerase [EC:5.5.1.9]	8.09988	7.12549	7.79353	15.0713	15.1449	17.0546	3.80433	1.02448	0.0167366	nonDEG
0hcomp16347_c0_seq1.p1	#N/A	#N/A	#N/A	4.37993	3.31584	4.08968	3.04119	3.79013	2.81204	2.54408	-0.286211	0.972431	not significant
0hcomp16349_c0_seq2.p1	#N/A	#N/A	#N/A	4.27393	5.49027	6.10026	2.71975	2.30136	3.2362	2.6724	-0.915144	0.28596	not significant
0hcomp16377_c0_seq1.p1	#N/A	#N/A	#N/A	1.50602	1.76855	2.14656	9.58581	8.77932	11.5755	2.98113	2.38253	0.00017284	Up
0hcomp16385_c0_seq1.p1	K01886	QARS, glnS	glutaminyl-tRNA synthetase [EC:6.1.1.18]	1.60672	1.52764	1.2978	8.28108	5.92809	5.30735	2.59454	2.04286	0.00841586	Up
0hcomp16385_c1_seq1.p1	K01886	QARS, glnS	glutaminyl-tRNA synthetase [EC:6.1.1.18]	1.207	1.95708	1.58287	4.621	8.91464	5.50299	2.58853	1.91465	0.0194677	nonDEG
0hcomp16392_c0_seq1.p1	#N/A	#N/A	#N/A	2.82583	2.48096	2.30375	7.85741	6.6324	6.52938	2.7814	1.41731	0.0343806	nonDEG
0hcomp16407_c0_seq1.p1	#N/A	#N/A	#N/A	1.24149	1.35897	1.30846	1.14666	1.58141	1.64251	1.81225	0.134281	1	not significant
0hcomp16461_c0_seq1.p1	#N/A	#N/A	#N/A	2.81538	2.15901	1.67769	1.71538	1.91884	1.78939	2.06858	-0.286973	0.940452	not significant
0hcomp16503_c0_seq1.p1	#N/A	#N/A	#N/A	2.6706	2.49999	2.09701	2.511	1.9228	2.92611	2.20852	0.0114116	1	not significant
0hcomp16504_c0_seq1.p1	#N/A	#N/A	#N/A	7.13478	7.03166	5.58658	4.29242	3.49331	4.76045	2.96204	-0.641869	0.4842	not significant
0hcomp16518_c0_seq1.p1	#N/A	#N/A	#N/A	13.9874	15.4208	14.609	11.0921	10.373	10.642	3.95144	-0.451775	0.368498	not significant
0hcomp16527_c0_seq1.p1	#N/A	#N/A	#N/A	5.28986	5.75971	5.32308	4.40296	4.76936	4.36817	2.87104	-0.271284	0.989619	not significant
0hcomp16534_c0_seq1.p2	#N/A	#N/A	#N/A	2.6864	2.4504	2.01514	4.44471	4.11869	4.78452	2.47489	0.861097	0.442744	not significant
0hcomp165495_c0_seq1.p1	#N/A	#N/A	#N/A	3.1337	3.06134	3.49898	4.55915	4.29099	5.06036	2.61487	0.500282	0.748821	not significant
0hcomp16579_c0_seq1.p1	#N/A	#N/A	#N/A	2.09005	1.68236	2.13062	5.08189	4.82761	5.11074	2.48364	1.28778	0.16624	not significant
0hcomp16598_c0_seq1.p1	#N/A	#N/A	#N/A	2.6141	2.07795	2.33004	1.34176	1.26822	2.72861	2.0884	-0.379212	0.940452	not significant
0hcomp16657_c0_seq1.p1	#N/A	#N/A	#N/A	4.66157	4.98226	5.2007	5.98054	4.47584	6.07927	2.9094	0.150025	0.993653	not significant
0hcomp16671_c0_seq1.p1	K03357	APC10, DOC1	anaphase-promoting complex subunit 10	1.38222	1.60682	1.16277	1.16001	1.86297	1.6611	1.85085	0.14749	1	not significant
0hcomp16688_c0_seq1.p1	#N/A	#N/A	#N/A	2.5613	2.14194	2.63953	4.50153	7.58258	8.29449	2.74847	1.42141	0.0498331	nonDEG
0hcomp16708_c0_seq1.p1	#N/A	#N/A	#N/A	3.51419	3.70056	3.11058	18.0104	18.3832	17.5643	3.66243	2.34113	2.14e-07	Up
0hcomp16724_c0_seq1.p1	#N/A	#N/A	#N/A	1.63114	1.31206	1.84934	3.53155	3.56486	2.57474	2.17852	0.950203	0.488564	not significant
0hcomp16733_c0_seq2.p1	#N/A	#N/A	#N/A	11.6197	11.5077	12.3234	20.0216	19.7061	19.845	4.19145	0.741504	0.0452742	nonDEG
0hcomp16778_c0_seq1.p1	#N/A	#N/A	#N/A	2.35118	2.69255	2.25632	2.2311	3.96263	4.45997	2.36561	0.516601	0.684843	not significant
0hcomp16780_c0_seq1.p2	K00951	relA	GTP pyrophosphokinase [EC:2.7.6.5]	10.9037	10.5104	9.91954	33.5416	31.9372	34.916	4.58806	1.66724	6.08e-09	nonDEG
0hcomp16781_c0_seq2.p1	#N/A	#N/A	#N/A	1.30573	1.34411	1.1153	1.40584	1.71568	1.20119	1.79787	0.168105	1	not significant
0hcomp168011_c0_seq1.p1	#N/A	#N/A	#N/A	1.8375	1.20997	1.99175	2.30086	1.48591	1.21038	1.9357	-0.0207	1	not significant
0hcomp16823_c0_seq1.p1	#N/A	#N/A	#N/A	6.65952	5.92919	4.79248	3.65687	3.07869	2.1191	2.75603	-0.948504	0.239411	not significant
0hcomp16837_c0_seq1.p1	#N/A	#N/A	#N/A	5.77923	4.20371	4.76127	1.13694	2.37969	3.51875	2.57797	-1.0341	0.259009	not significant
0hcomp16847_c0_seq1.p5	#N/A	#N/A	#N/A	1.79966	1.5439	1.93945	6.84732	7.62331	8.44292	2.75304	2.03495	0.00323391	Up
0hcomp16858_c0_seq1.p1	#N/A	#N/A	#N/A	1.75744	1.70849	1.31069	2.0067	1.79474	1.34207	1.9255	0.0885005	1	not significant
0hcomp16884_c0_seq1.p2	#N/A	#N/A	#N/A	8.99623	8.53819	9.03267	8.86868	7.72913	10.146	3.50409	0.00819104	1	not significant
0hcomp16893_c0_seq1.p1	#N/A	#N/A	#N/A	3.47678	4.13236	3.04605	2.2493	2.9298	2.77433	2.41929	-0.411751	0.838084	not significant
0hcomp16896_c0_seq1.p1	#N/A	#N/A	#N/A	4.78958	5.59753	4.88037	7.13365	5.63844	5.80043	2.98501	0.274347	0.802269	not significant
0hcomp16913_c0_seq1.p1	#N/A	#N/A	#N/A	12.1427	13.4153	10.9154	6.27449	7.39926	6.37071	3.59951	-0.854309	0.0802629	not significant
0hcomp16948_c0_seq2.p1	#N/A	#N/A	#N/A	4.43711	4.27778	5.18655	5.0834	5.91729	5.28991	2.86662	0.21893	0.989619	not significant
0hcomp16959_c0_seq1.p1	K04960	ITPR3	inositol 1,4,5-triphosphate receptor type 3	7.93564	7.64851	6.22274	4.81017	3.70989	3.62218	3.02003	-0.828243	0.238973	not significant
0hcomp16970_c0_seq1.p1	#N/A	#N/A	#N/A	4.31958	4.27164	3.4731	3.1887	3.08205	2.8649	2.53697	-0.392661	0.852926	not significant
0hcomp16972_c0_seq1.p1	#N/A	#N/A	#N/A	3.09604	3.04189	2.10299	1.44563	1.79163	2.15534	2.16589	-0.587317	0.780515	not significant
0hcomp17008_c0_seq1.p1	#N/A	#N/A	#N/A	11.4512	9.45499	9.06196	8.81271	7.72238	7.77159	3.53495	-0.299873	0.704451	not significant
0hcomp17022_c0_seq1.p1	#N/A	#N/A	#N/A	4.92657	4.9931	5.1929	3.6822	3.49377	3.58032	2.73005	-0.480796	0.760115	not significant
0hcomp17068_c0_seq1.p1	#N/A	#N/A	#N/A	2.83614	2.57636	2.38254	3.56956	1.87911	2.82743	2.28368	0.078498	1	not significant
0hcomp17070_c0_seq1.p1	#N/A	#N/A	#N/A	2.12574	1.79	1.5278	5.32411	5.08444	6.19529	2.52638	1.53897	0.0662031	not significant
0hcomp170972_c0_seq1.p1	#N/A	#N/A	#N/A	1.22517	1.72718	1.43022	3.58454	2.72168	4.12099	2.19316	1.17693	0.327333	not significant
0hcomp17097_c0_seq1.p1	#N/A	#N/A	#N/A	3.46322	2.78069	1.88109	3.08403	2.51313	2.8665	2.30996	0.0506761	1	not significant
0hcomp17102_c0_seq2.p3	#N/A	#N/A	#N/A	3.13542	3.33342	4.86322	44.471	46.0113	40.0441	4.65147	3.48065	5.61e-26	Up
0hcomp17131_c0_seq1.p2	#N/A	#N/A	#N/A	2.47925	2.93078	3.10294	1.34356	1.85025	2.37842	2.1913	-0.587397	0.802269	not significant
0hcomp17152_c0_seq1.p1	#N/A	#N/A	#N/A	35.0096	34.1496	34.6334	41.9929	40.0487	41.2497	5.36777	0.247186	0.372121	not significant
0hcomp17155_c0_seq1.p2	#N/A	#N/A	#N/A	3.49791	3.42809	3.26461	5.99832	5.21663	5.51282	2.73778	0.690999	0.421552	not significant
0hcomp17167_c0_seq1.p3	#N/A	#N/A	#N/A	3.20589	3.05377	3.11075	5.73874	3.78983	4.34393	2.59953	0.544574	0.60728	not significant
0hcomp17195_c0_seq1.p1	#N/A	#N/A	#N/A	1.47181	1.55711	1.28841	2.51274	2.29281	2.81491	2.03915	0.760007	0.587481	not significant
0hcomp17203_c0_seq2.p2	#N/A	#N/A	#N/A	6.4453	5.62887	6.05672	23.9138	23.8445	22.9846	4.07189	1.94011	5.59e-08	nonDEG
0hcomp17205_c0_seq1.p3	#N/A	#N/A	#N/A	3.6818	2.77758	3.32761	2.30935	2.05685	2.1368	2.30919	-0.570298	0.821458	not significant
0hcomp17215_c0_seq1.p1	#N/A	#N/A	#N/A	8.8482	8.11152	7.86979	3.35981	2.09343	3.67003	3.03499	-1.40976	0.0258016	nonDEG
0hcomp17234_c0_seq1.p1	#N/A	#N/A	#N/A	1.86889	1.28355	1.59695	1.30036	1.22635	1.95506	1.88307	-0.0881784	1	not significant
0hcomp17245_c0_seq1.p2	#N/A	#N/A	#N/A	1.91568	2.47617	2.15304	28.8903	25.6341	26.1078	4.02112	3.54591	2.89e-16	Up
0hcomp17254_c0_seq1.p1	#N/A	#N/A	#N/A	2.56436	1.90184	2.69139	3.25588	3.70891	2.38249	2.29802	0.360256	0.955491	not significant
0hcomp17267_c1_seq1.p1	K03027	RPC40, POLR1C	DNA-directed RNA polymerases I and III subunit RPAC1	12.4659	13.588	13.6081	17.5146	15.258	16.8866	4.12694	0.321063	0.531407	not significant
0hcomp17272_c0_seq1.p1	#N/A	#N/A	#N/A	4.05336	3.95676	3.05314	3.22285	3.0335	1.56751	2.43455	-0.486362	0.838084	not significant
0hcomp17279_c0_seq1.p2	#N/A	#N/A	#N/A	5.68691	4.50939	5.72951	4.27971	4.70911	4.81786	2.86317	-0.205215	0.989619	not significant
0hcomp17294_c0_seq1.p1	K00943	tmk, DTYMK	dTMP kinase [EC:2.7.4.9]	12.0632	10.9816	10.8752	28.4513	26.5199	25.684	4.41733	1.23934	5.54e-05	nonDEG
0hcomp17297_c0_seq2.p1	#N/A	#N/A	#N/A	1.05866	1.30933	1.35127	3.72779	2.47358	2.71582	2.07268	1.17448	0.44484	not significant
0hcomp17311_c0_seq1.p1	#N/A	#N/A	#N/A	2.59734	1.71532	1.33602	2.26743	2.88475	2.29152	2.11431	0.366802	1	not significant
0hcomp17329_c0_seq1.p1	K00857	tdk, TK	thymidine kinase [EC:2.7.1.21]	11.4823	10.7106	12.5068	49.0128	48.1208	50.7712	5.01385	2.07893	7.38e-17	Up
0hcomp17350_c0_seq1.p1	K09667	OGT	protein O-GlcNAc transferase [EC:2.4.1.255]	8.54684	9.70384	7.60484	8.77318	7.84274	9.37491	3.47112	0.00624344	1	not significant
0hcomp17385_c0_seq1.p1	#N/A	#N/A	#N/A	5.23344	4.98242	4.5712	2.53276	1.5404	3.45734	2.59929	-0.941775	0.370345	not significant
0hcomp17407_c0_seq1.p2	#N/A	#N/A	#N/A	1.44529	1.31355	1.3421	4.36029	5.45593	4.06908	2.34239	1.66236	0.075188	not significant
0hcomp17415_c0_seq1.p1	#N/A	#N/A	#N/A	29.3685	31.2526	26.245	26.7379	30.5845	28.1059	5.00169	-0.0249661	1	not significant
0hcomp17419_c0_seq1.p1	#N/A	#N/A	#N/A	27.1452	29.1512	31.4198	17.448	14.5524	15.1518	4.70404	-0.890401	0.00276285	nonDEG
0hcomp17450_c0_seq1.p1	#N/A	#N/A	#N/A	33.07	35.7478	35.1056	14.5213	11.9154	14.412	4.81185	-1.33908	1.23e-06	nonDEG
0hcomp17474_c0_seq2.p1	#N/A	#N/A	#N/A	24.7123	26.3162	27.7659	17.5612	18.8933	21.3304	4.70587	-0.44556	0.182383	not significant
0hcomp17484_c0_seq1.p1	#N/A	#N/A	#N/A	31.5726	35.5939	37.5644	85.0156	77.086	86.694	5.94589	1.24563	2.24e-13	nonDEG
0hcomp17505_c0_seq1.p1	#N/A	#N/A	#N/A	17.5841	17.3887	11.0905	16.3001	16.5479	14.8652	4.1979	0.0493413	1	not significant
0hcomp17506_c0_seq1.p1	#N/A	#N/A	#N/A	4.71891	5.3196	5.19963	3.29435	3.95023	3.86656	2.74716	-0.447522	0.760115	not significant
0hcomp17589_c0_seq1.p2	#N/A	#N/A	#N/A	13.4827	13.1801	18.4705	11.0122	10.527	11.3179	3.98183	-0.454623	0.374035	not significant
0hcomp17602_c0_seq1.p2	#N/A	#N/A	#N/A	20.2616	26.8181	23.557	31.5389	31.2717	34.8807	4.95285	0.465878	0.101838	not significant
0hcomp17603_c0_seq1.p1	#N/A	#N/A	#N/A	35.2308	36.8393	37.9454	64.0138	63.8875	66.2602	5.75055	0.817183	1.46e-05	nonDEG
0hcomp17614_c0_seq2.p1	K12193	VPS24, CHMP3	charged multivesicular body protein 3	12.3415	13.3238	13.0287	2.64798	4.16024	3.36259	3.4536	-1.89414	0.000382766	nonDEG
0hcomp17627_c0_seq1.p1	#N/A	#N/A	#N/A	40.4299	36.3926	37.2831	38.3029	37.8591	40.3085	5.39668	0.0289958	1	not significant
0hcomp17707_c0_seq1.p2	#N/A	#N/A	#N/A	4.06114	3.0666	2.90179	7.94032	9.023	8.6266	3.01057	1.31491	0.0441173	nonDEG
0hcomp17762_c0_seq2.p2	#N/A	#N/A	#N/A	9.76902	9.31454	8.65155	6.50569	4.2931	5.52872	3.30678	-0.752065	0.261456	not significant
0hcomp17823_c0_seq1.p1	#N/A	#N/A	#N/A	13.3773	17.2806	13.4743	2.1783	3.32102	2.75538	3.54406	-2.37149	4.05e-06	Down
0hcomp17838_c0_seq1.p1	#N/A	#N/A	#N/A	7.14888	8.20639	7.09222	13.466	14.2432	16.5396	3.74172	0.965999	0.0262431	nonDEG
0hcomp17877_c1_seq1.p1	K00627	DLAT, aceF, pdhC	pyruvate dehydrogenase E2 component (dihydrolipoamide acetyltransferase) [EC:2.3.1.12]	30.9205	28.6769	32.2018	45.7462	60.1751	54.4018	5.49116	0.800562	0.000125135	nonDEG
0hcomp17880_c0_seq1.p1	#N/A	#N/A	#N/A	35.5863	44.7375	47.7923	18.012	23.8906	21.8345	5.18059	-1.00397	3.31e-05	nonDEG
0hcomp17884_c0_seq1.p2	#N/A	#N/A	#N/A	15.8832	16.5567	16.2237	29.4294	29.0417	32.3725	4.68724	0.894871	0.00167288	nonDEG
0hcomp17893_c0_seq1.p2	#N/A	#N/A	#N/A	11.0052	12.5051	11.713	30.8523	40.3191	31.1023	4.6476	1.52595	4.47e-08	nonDEG
0hcomp179169_c0_seq1.p1	#N/A	#N/A	#N/A	1.95513	2.23753	1.86214	2.35828	4.55212	3.49309	2.28656	0.736943	0.658256	not significant
0hcomp17952_c0_seq2.p1	#N/A	#N/A	#N/A	485.911	552.618	548.946	551.839	522.752	504.702	9.10991	-0.00733827	1	not significant
0hcomp17960_c0_seq1.p1	K03403	chlH, bchH	magnesium chelatase subunit H [EC:6.6.1.1]	667.09	656.665	703.232	747.119	729.496	693.789	9.51224	0.0985534	0.12874	not significant
0hcomp17968_c0_seq2.p1	K11155	DGAT1	diacylglycerol O-acyltransferase 1 [EC:2.3.1.20 2.3.1.75 2.3.1.76]	9.44913	10.3977	9.76921	11.9261	11.1347	11.3083	3.71549	0.210883	0.896095	not significant
0hcomp17996_c0_seq1.p1	#N/A	#N/A	#N/A	39.1843	41.3925	35.4092	20.8091	18.5513	14.3482	5.01804	-1.10586	1.36e-05	nonDEG
0hcomp18089_c0_seq1.p1	#N/A	#N/A	#N/A	16.9241	17.8763	17.1876	9.72308	7.20791	9.83784	4.01	-0.947948	0.0193787	nonDEG
0hcomp18103_c0_seq1.p1	#N/A	#N/A	#N/A	32.2786	46.4624	39.2387	20.8097	23.4637	17.5118	5.08979	-0.929657	0.000179752	nonDEG
0hcomp18112_c0_seq1.p1	#N/A	#N/A	#N/A	48.3251	39.0964	37.1455	33.3737	34.2752	37.2484	5.40009	-0.247779	0.379901	not significant
0hcomp18151_c0_seq1.p1	#N/A	#N/A	#N/A	11.2922	11.5074	12.4815	5.47617	7.48356	4.29503	3.51741	-1.01998	0.0512867	not significant
0hcomp18163_c0_seq1.p2	#N/A	#N/A	#N/A	23.9217	20.9131	22.4096	71.9938	76.2001	75.0213	5.65822	1.72445	3.34e-19	nonDEG
0hcomp181908_c0_seq1.p2	K03581	recD	exodeoxyribonuclease V alpha subunit [EC:3.1.11.5]	1.22006	1.17577	1.37956	3.58576	2.37877	4.0281	2.1345	1.31359	0.327333	not significant
0hcomp18211_c0_seq1.p1	#N/A	#N/A	#N/A	13.9293	17.2932	13.2533	3.48319	2.21307	3.45797	3.5701	-2.23574	1.08e-05	Down
0hcomp18221_c0_seq1.p2	#N/A	#N/A	#N/A	12.8931	14.0819	12.4318	8.8465	7.54832	8.07351	3.74238	-0.680372	0.17223	not significant
0hcomp18248_c0_seq1.p1	#N/A	#N/A	#N/A	13.6553	10.8908	13.0998	24.6999	25.9527	25.5573	4.41617	1.00871	0.00160441	nonDEG
0hcomp18277_c0_seq1.p2	#N/A	#N/A	#N/A	2.66444	2.48952	2.04413	2.91122	2.39466	2.93749	2.24793	0.180298	1	not significant
0hcomp18296_c0_seq1.p1	K07901	RAB8A, MEL	Ras-related protein Rab-8A	20.7828	21.7071	21.485	17.2312	21.4395	18.7481	4.53981	-0.156659	0.842163	not significant
0hcomp18340_c0_seq1.p1	#N/A	#N/A	#N/A	23.5736	19.4986	24.8426	10.28	9.12527	8.22132	4.26525	-1.28765	0.000171126	nonDEG
0hcomp18354_c0_seq1.p1	#N/A	#N/A	#N/A	58.3993	54.4365	53.422	111.475	108.921	109.29	6.42907	0.985771	6.35e-12	nonDEG
0hcomp18376_c0_seq1.p1	#N/A	#N/A	#N/A	20.8445	21.0052	17.0281	14.7305	14.1004	11.7445	4.29349	-0.53419	0.185118	not significant
0hcomp18393_c0_seq1.p1	#N/A	#N/A	#N/A	38.3966	39.4471	41.4598	55.2843	65.3128	74.2818	5.7993	0.705811	0.000168476	nonDEG
0hcomp18409_c0_seq1.p1	#N/A	#N/A	#N/A	1.95912	1.78242	2.3315	1.86075	1.85794	1.26212	2.00553	-0.278234	1	not significant
0hcomp18462_c0_seq2.p2	K12877	MAGOH	protein mago nashi	16.0039	15.0614	19.187	28.5591	32.5025	31.5191	4.71883	0.875382	0.00198804	nonDEG
0hcomp18467_c0_seq1.p3	K02183	CALM	calmodulin	14.0333	13.1519	13.1674	6.13629	7.35283	9.44036	3.73494	-0.80716	0.0794857	not significant
0hcomp18507_c0_seq2.p1	#N/A	#N/A	#N/A	38.5489	34.4649	38.6219	25.7723	28.4026	27.31	5.17174	-0.453497	0.0923786	not significant
0hcomp18533_c0_seq2.p3	K06639	CDC14	cell division cycle 14 [EC:3.1.3.16 3.1.3.48]	4.37287	4.58485	4.15787	3.43995	3.44246	2.66034	2.60063	-0.449201	0.866138	not significant
0hcomp185551_c0_seq1.p1	#N/A	#N/A	#N/A	2.11478	2.51814	2.05558	4.4187	3.43395	3.30052	2.35631	0.701401	0.684843	not significant
0hcomp185784_c0_seq1.p3	#N/A	#N/A	#N/A	3.14963	2.92871	2.92495	16.4852	16.1773	18.3761	3.57882	2.4515	1.03e-07	Up
0hcomp18630_c0_seq2.p1	#N/A	#N/A	#N/A	110.668	118.975	118.602	102.82	107.139	101.216	6.87217	-0.162437	0.320911	not significant
0hcomp18643_c0_seq1.p1	#N/A	#N/A	#N/A	18.8452	21.0018	20.1713	17.9768	14.7939	13.8413	4.37806	-0.36244	0.419816	not significant
0hcomp18658_c0_seq1.p2	#N/A	#N/A	#N/A	16.1468	14.0041	15.93	31.4907	36.7586	31.8674	4.74199	1.11141	3.94e-05	nonDEG
0hcomp18675_c0_seq1.p1	#N/A	#N/A	#N/A	4.07034	3.51542	4.11413	7.46989	9.16528	7.50801	3.0248	1.01733	0.0963233	not significant
0hcomp18700_c0_seq1.p1	#N/A	#N/A	#N/A	45.2693	42.1169	38.2785	13.1105	12.7682	11.724	4.98334	-1.73181	3.87e-11	nonDEG
0hcomp18751_c0_seq1.p1	#N/A	#N/A	#N/A	3.27712	4.33584	2.95558	3.86438	1.99902	2.96192	2.45308	-0.252346	0.967593	not significant
0hcomp18766_c0_seq1.p1	#N/A	#N/A	#N/A	33.3423	34.6253	31.3	11.7682	10.7198	10.1368	4.69461	-1.59521	4.47e-08	nonDEG
0hcomp18785_c1_seq1.p1	K04728	ATM, TEL1	serine-protein kinase ATM [EC:2.7.11.1]	16.7062	18.8209	14.5311	5.57679	5.63399	4.60206	3.80606	-1.64187	0.000101226	nonDEG
0hcomp18789_c0_seq1.p2	K04960	ITPR3	inositol 1,4,5-triphosphate receptor type 3	5.72802	4.19013	4.76189	1.79979	1.51636	2.09532	2.51061	-1.38595	0.16624	not significant
0hcomp18831_c0_seq2.p1	#N/A	#N/A	#N/A	5.15805	5.1512	5.78585	1.87336	2.35021	1.47135	2.5866	-1.44802	0.118501	not significant
0hcomp18834_c0_seq1.p1	#N/A	#N/A	#N/A	2.25723	2.6673	2.51824	3.60763	4.29086	3.6621	2.41285	0.60402	0.684843	not significant
0hcomp18871_c0_seq1.p2	#N/A	#N/A	#N/A	1.35747	1.69526	1.31794	2.18899	2.41467	1.75729	1.96971	0.494744	0.93046	not significant
0hcomp18914_c0_seq2.p3	#N/A	#N/A	#N/A	2.91561	2.93393	2.96403	3.62351	2.49058	3.68858	2.40703	0.143449	1	not significant
0hcomp18919_c0_seq1.p1	#N/A	#N/A	#N/A	8.97559	10.6589	12.2529	6.04993	5.81472	5.98345	3.44784	-0.826017	0.142143	not significant
0hcomp18927_c0_seq1.p1	#N/A	#N/A	#N/A	21.105	34.7949	32.3321	38.1887	41.0623	41.7361	5.24758	0.454334	0.0817123	not significant
0hcomp18954_c0_seq1.p2	K00863	DAK, TKFC	triose/dihydroxyacetone kinase / FAD-AMP lyase (cyclizing) [EC:2.7.1.28 2.7.1.29 4.6.1.15]	3.41738	2.81011	3.1127	1.93828	2.6106	2.50272	2.31012	-0.395522	0.955491	not significant
0hcomp19008_c0_seq1.p3	#N/A	#N/A	#N/A	3.05472	3.09154	4.20238	3.28383	3.34849	3.18217	2.48303	-0.0791967	1	not significant
0hcomp19027_c0_seq1.p1	#N/A	#N/A	#N/A	69.2733	65.6969	74.5684	406.355	432.83	423.156	7.939	2.58826	4.58e-167	Up
0hcomp19031_c0_seq1.p1	#N/A	#N/A	#N/A	2.71036	2.00246	2.63862	2.24425	2.95081	4.50774	2.32572	0.377364	0.821458	not significant
0hcomp19061_c0_seq1.p5	#N/A	#N/A	#N/A	1.73821	1.83203	1.53307	1.49045	2.0254	1.43373	1.93659	-0.0530357	1	not significant
0hcomp19128_c0_seq2.p1	#N/A	#N/A	#N/A	3.47346	3.58106	3.4793	5.12602	4.79164	4.72779	2.67812	0.457148	0.625728	not significant
0hcomp19150_c0_seq1.p1	K06252	TN	tenascin	50.2094	45.8519	44.981	57.2119	61.2771	60.9858	5.83995	0.346166	0.0860196	not significant
0hcomp19170_c0_seq1.p3	#N/A	#N/A	#N/A	17.3443	19.7121	15.9688	3.41726	4.55784	3.8247	3.79692	-2.13667	2.53e-06	Down
0hcomp19171_c0_seq2.p1	#N/A	#N/A	#N/A	4.65653	4.73863	5.66417	4.1596	4.26089	3.99559	2.78454	-0.275239	0.88812	not significant
0hcomp19191_c0_seq1.p1	#N/A	#N/A	#N/A	1.2828	1.17302	1.31384	2.06819	3.04604	1.8504	1.96372	0.811959	0.751874	not significant
0hcomp19220_c0_seq1.p1	#N/A	#N/A	#N/A	37.5041	41.3683	45.952	44.5811	44.2062	38.7483	5.52038	0.0305142	1	not significant
0hcomp19248_c0_seq1.p2	K03850	ALG10	alpha-1,2-glucosyltransferase [EC:2.4.1.256]	23.3106	24.1119	22.2968	17.1154	13.6891	14.5615	4.4862	-0.615963	0.0783474	not significant
0hcomp19279_c0_seq1.p1	#N/A	#N/A	#N/A	4.38965	4.01791	3.29887	3.23252	2.53482	1.85138	2.45795	-0.601294	0.70919	not significant
0hcomp19292_c0_seq1.p1	K03124	TFIIB, GTF2B, SUA7, tfb	transcription initiation factor TFIIB	20.7865	20.6791	20.9625	32.0142	31.1476	34.4915	4.87942	0.641898	0.0200777	nonDEG
0hcomp19344_c0_seq1.p1	#N/A	#N/A	#N/A	5.32642	5.74155	4.60107	1.83098	2.90136	3.23689	2.65339	-0.948776	0.28596	not significant
0hcomp19350_c0_seq1.p2	K03061	PSMC2, RPT1	26S proteasome regulatory subunit T1	5.39665	5.08174	5.78671	10.6906	7.89744	10.2157	3.28506	0.808939	0.156464	not significant
0hcomp19374_c0_seq1.p1	K01915	glnA, GLUL	glutamine synthetase [EC:6.3.1.2]	117.452	112.321	108.964	57.1517	61.3039	57.8191	6.54965	-0.941464	2.55e-11	nonDEG
0hcomp19403_c0_seq1.p1	#N/A	#N/A	#N/A	4.0875	3.792	3.9566	3.69624	2.13245	3.12509	2.51973	-0.391543	0.852926	not significant
0hcomp19407_c0_seq1.p1	#N/A	#N/A	#N/A	12.6594	15.1834	12.1096	6.69277	9.32019	7.68762	3.73951	-0.746788	0.13333	not significant
0hcomp19422_c0_seq1.p2	#N/A	#N/A	#N/A	10.5137	11.2572	12.2564	45.6694	47.4151	36.7042	4.87105	1.91845	2.09e-13	nonDEG
0hcomp19429_c0_seq1.p1	#N/A	#N/A	#N/A	4.72452	4.10919	4.21044	17.3598	17.144	18.0106	3.69399	1.97604	2.58e-06	nonDEG
0hcomp19504_c0_seq1.p1	#N/A	#N/A	#N/A	25.4199	23.4264	25.0515	24.8989	27.9455	30.2411	4.86992	0.1673	0.728902	not significant
0hcomp19514_c0_seq1.p1	#N/A	#N/A	#N/A	72.7012	68.487	74.8973	30.8286	27.2594	27.2246	5.81224	-1.33715	1.14e-12	nonDEG
0hcomp19523_c0_seq1.p1	K10798	PARP	poly [ADP-ribose] polymerase [EC:2.4.2.30]	40.6602	40.5259	43.4298	31.9548	30.7783	30.6599	5.33577	-0.415092	0.103634	not significant
0hcomp19536_c0_seq1.p1	#N/A	#N/A	#N/A	12.6641	14.848	15.914	40.7491	42.4246	39.1388	4.89849	1.48519	3.38e-09	nonDEG
0hcomp19537_c0_seq1.p1	#N/A	#N/A	#N/A	20.1067	19.7744	20.3253	10.7067	12.4338	13.2714	4.26239	-0.721185	0.050983	not significant
0hcomp19572_c0_seq1.p1	#N/A	#N/A	#N/A	5.72413	7.27236	6.07826	4.81313	4.022	3.45511	2.93017	-0.621732	0.464263	not significant
0hcomp19584_c0_seq2.p2	#N/A	#N/A	#N/A	12.3472	14.6047	13.0102	4.278	3.48889	3.76131	3.51249	-1.76293	0.000349048	nonDEG
0hcomp19589_c0_seq1.p1	#N/A	#N/A	#N/A	39.0162	29.7237	36.0999	33.4767	31.9327	36.1137	5.24788	-0.046741	1	not significant
0hcomp19634_c0_seq1.p1	#N/A	#N/A	#N/A	37.5969	39.784	40.5299	7.54967	10.0716	10.3208	4.83941	-2.06427	5.84e-13	Down
0hcomp19652_c0_seq1.p1	K12492	ARFGAP1	ADP-ribosylation factor GTPase-activating protein 1	13.4856	14.6265	16.9928	2.82872	2.31132	4.34849	3.591	-2.20629	6.73e-06	Down
0hcomp19702_c0_seq2.p1	#N/A	#N/A	#N/A	23.2747	19.326	18.123	10.7524	11.3221	11.5942	4.23653	-0.845402	0.0213325	nonDEG
0hcomp19721_c0_seq1.p1	#N/A	#N/A	#N/A	9.83187	8.52532	9.06326	11.2442	11.5501	10.8815	3.65694	0.290596	0.647414	not significant
0hcomp19740_c0_seq1.p1	#N/A	#N/A	#N/A	14.6432	15.6022	14.7675	8.27207	6.47177	5.56249	3.78309	-1.13521	0.013208	nonDEG
0hcomp19764_c0_seq1.p1	#N/A	#N/A	#N/A	11.3771	8.85786	10.4499	23.1983	25.3769	23.8157	4.28036	1.22625	0.000242693	nonDEG
0hcomp19791_c0_seq1.p1	#N/A	#N/A	#N/A	11.5401	10.9977	13.5204	155.816	167.195	148.573	6.40348	3.69419	3.38e-93	Up
0hcomp19812_c0_seq2.p1	#N/A	#N/A	#N/A	26.1763	23.2043	21.4099	12.678	11.8326	9.63773	4.37933	-1.04504	0.0022335	nonDEG
0hcomp19817_c0_seq1.p1	#N/A	#N/A	#N/A	21.07	23.2535	24.542	59.5214	56.8857	59.4691	5.43295	1.34779	5.79e-11	nonDEG
0hcomp19822_c0_seq1.p1	#N/A	#N/A	#N/A	57.072	58.7066	59.7761	44.3857	53.552	46.6782	5.86097	-0.280033	0.202865	not significant
0hcomp19850_c0_seq1.p1	#N/A	#N/A	#N/A	48.7947	47.432	52.8586	146.393	143.409	148.25	6.64998	1.55241	3.36e-31	nonDEG
0hcomp19909_c0_seq2.p1	K13293	PDE4	cAMP-specific phosphodiesterase 4 [EC:3.1.4.53]	27.4537	29.7996	24.3581	12.117	12.041	10.701	4.52022	-1.21955	9.19e-05	nonDEG
0hcomp19967_c0_seq1.p2	#N/A	#N/A	#N/A	3.44283	3.04866	3.20403	1.6732	2.37658	2.36524	2.29977	-0.576819	0.658256	not significant
0hcomp19973_c0_seq1.p1	#N/A	#N/A	#N/A	24.4625	29.2971	36.4988	15.4919	18.6402	19.7319	4.78699	-0.74133	0.0114361	nonDEG
0hcomp19984_c0_seq1.p1	#N/A	#N/A	#N/A	2.43703	2.17877	2.53967	3.00308	3.70537	3.41205	2.3338	0.471607	0.821458	not significant
0hcomp20028_c0_seq1.p1	#N/A	#N/A	#N/A	21.9284	20.0983	24.9364	22.2673	19.6088	25.8584	4.67173	0.0164588	1	not significant
0hcomp20030_c0_seq1.p1	#N/A	#N/A	#N/A	2.631	2.10635	1.94793	2.58443	3.67624	2.77477	2.25666	0.405907	0.955491	not significant
0hcomp20068_c0_seq1.p2	#N/A	#N/A	#N/A	10.4932	11.0196	11.6784	7.80033	6.26469	6.54621	3.53628	-0.67895	0.259009	not significant
0hcomp20111_c0_seq1.p1	#N/A	#N/A	#N/A	22.4395	21.28	15.4001	15.8714	13.2585	10.0378	4.28029	-0.590006	0.151976	not significant
0hcomp20120_c0_seq2.p1	#N/A	#N/A	#N/A	11.3412	11.262	12.4208	5.76866	6.66328	5.92744	3.53377	-0.920985	0.0948183	not significant
0hcomp20122_c0_seq1.p1	#N/A	#N/A	#N/A	13.9687	14.8202	10.5752	4.04072	5.37714	3.3827	3.52372	-1.59669	0.00105542	nonDEG
0hcomp20131_c0_seq1.p1	#N/A	#N/A	#N/A	30.1702	29.2414	25.5858	5.99999	7.78469	6.64778	4.41067	-2.03937	2.97e-09	Down
0hcomp20146_c0_seq1.p3	#N/A	#N/A	#N/A	14.8149	16.1566	15.9804	6.8353	5.58918	4.36604	3.76183	-1.46484	0.000623379	nonDEG
0hcomp20169_c1_seq1.p1	#N/A	#N/A	#N/A	8.57117	7.52963	6.75727	3.62813	2.94495	2.90108	2.97843	-1.2419	0.0840226	not significant
0hcomp20225_c0_seq1.p1	#N/A	#N/A	#N/A	35.0654	39.331	32.6271	11.665	10.0086	9.63567	4.762	-1.76165	8.53e-10	nonDEG
0hcomp20238_c0_seq1.p3	K00759	APRT, apt	adenine phosphoribosyltransferase [EC:2.4.2.7]	4.40032	4.50226	3.96867	3.84209	4.506	6.58912	2.78367	0.205977	0.985998	not significant
0hcomp20271_c0_seq1.p1	#N/A	#N/A	#N/A	56.9341	64.441	70.1149	121.421	128.265	120.872	6.60656	0.950872	1.75e-12	nonDEG
0hcomp20298_c0_seq1.p1	#N/A	#N/A	#N/A	42.9483	39.3022	17.7423	13.137	14.992	14.6274	4.7887	-1.21868	5.26e-05	nonDEG
0hcomp20365_c0_seq1.p1	#N/A	#N/A	#N/A	79.1816	81.2815	60.6033	38.7342	32.5923	33.7633	5.91383	-1.0698	3.8e-09	nonDEG
0hcomp20380_c0_seq1.p2	#N/A	#N/A	#N/A	51.6063	58.4947	41.4137	10.3512	10.0209	7.86677	5.12742	-2.40925	9.94e-20	Down
0hcomp20423_c0_seq1.p2	#N/A	#N/A	#N/A	15.4795	17.0158	12.6204	6.61933	7.73237	4.10334	3.75321	-1.27532	0.00381351	nonDEG
0hcomp20454_c0_seq1.p1	K14555	UTP13, TBL3	U3 small nucleolar RNA-associated protein 13	12.4656	11.5309	10.4618	4.81714	4.31891	4.16603	3.41511	-1.35155	0.0119004	nonDEG
0hcomp20455_c0_seq1.p2	#N/A	#N/A	#N/A	98.2944	99.3198	95.6381	33.6528	36.0118	35.6256	6.20539	-1.47504	2.37e-19	nonDEG
0hcomp20472_c0_seq1.p1	K19269	PGP, PGLP	phosphoglycolate phosphatase [EC:3.1.3.18 3.1.3.48]	138.536	137.768	154.577	1088.47	1175.13	1098.79	9.30477	2.96284	0	Up
0hcomp20505_c0_seq1.p4	#N/A	#N/A	#N/A	30.7668	32.4658	32.3792	25.8436	24.9859	24.4553	5.00236	-0.343827	0.279964	not significant
0hcomp20511_c0_seq1.p2	#N/A	#N/A	#N/A	6.05512	7.1579	6.01068	4.11355	4.18775	4.35298	2.94637	-0.592352	0.578815	not significant
0hcomp20512_c0_seq1.p1	#N/A	#N/A	#N/A	2.63121	1.62854	1.79969	1.29098	1.4208	2.01481	1.99023	-0.344903	1	not significant
0hcomp20529_c0_seq1.p2	#N/A	#N/A	#N/A	25.1323	24.0541	17.7865	2.92297	3.57806	2.69579	4.00848	-2.81923	8.18e-11	Down
0hcomp20548_c0_seq1.p1	#N/A	#N/A	#N/A	41.932	41.5614	30.1972	11.784	12.9461	10.4997	4.85829	-1.68119	1.28e-09	nonDEG
0hcomp20551_c0_seq1.p2	#N/A	#N/A	#N/A	26.1581	28.0653	20.7316	6.4763	6.59581	2.95982	4.22365	-2.20105	3.29e-09	Down
0hcomp20555_c0_seq1.p1	#N/A	#N/A	#N/A	155.818	133.034	144.151	193.43	209.946	200.118	7.49287	0.478015	3.15e-06	nonDEG
0hcomp20577_c0_seq1.p1	K01061	E3.1.1.45	carboxymethylenebutenolidase [EC:3.1.1.45]	70.9179	73.7481	73.7531	64.9535	62.3405	50.5825	6.15949	-0.296005	0.125811	not significant
0hcomp20584_c0_seq3.p1	#N/A	#N/A	#N/A	44.6846	41.3417	40.3647	14.602	13.6896	11.5359	5.00566	-1.65792	1.08e-10	nonDEG
0hcomp206000_c0_seq1.p1	#N/A	#N/A	#N/A	1.42444	1.7376	1.3738	1.41105	1.98805	2.40753	1.94842	0.321827	1	not significant
0hcomp20610_c0_seq1.p2	#N/A	#N/A	#N/A	48.2421	51.3033	55.8848	8.88419	10.296	11.0897	5.17065	-2.34724	1.07e-19	Down
0hcomp20617_c0_seq1.p2	K01176	AMY, amyA, malS	alpha-amylase [EC:3.2.1.1]	66.4282	60.586	56.4836	56.4665	56.3034	59.1498	6.00018	-0.0941663	0.772744	not significant
0hcomp20630_c0_seq1.p1	#N/A	#N/A	#N/A	46.0254	39.4535	39.6203	3.6463	3.73741	3.44614	4.7675	-3.48863	1.9e-23	Down
0hcomp20633_c0_seq1.p1	#N/A	#N/A	#N/A	8.15462	7.96286	7.97732	11.5345	11.5791	12.264	3.61637	0.545167	0.346063	not significant
0hcomp20638_c0_seq1.p2	#N/A	#N/A	#N/A	6.90372	6.23189	5.83032	9.78158	11.2649	11.6628	3.44286	0.771796	0.191144	not significant
0hcomp20653_c0_seq2.p1	#N/A	#N/A	#N/A	163.507	146.173	159.055	118.204	121.658	113.616	7.19402	-0.407261	0.000553843	nonDEG
0hcomp20717_c0_seq2.p3	#N/A	#N/A	#N/A	9.60588	9.9811	12.2852	7.3217	6.84814	7.04727	3.51733	-0.580514	0.31202	not significant
0hcomp20719_c0_seq1.p1	#N/A	#N/A	#N/A	71.5082	80.2323	71.6371	18.544	18.086	14.721	5.70292	-2.11361	1.97e-24	Down
0hcomp20738_c0_seq1.p1	#N/A	#N/A	#N/A	103.418	104.932	106.189	73.9706	69.0951	71.8571	6.57573	-0.54857	0.000147262	nonDEG
0hcomp20756_c0_seq1.p1	#N/A	#N/A	#N/A	31.989	31.432	31.8581	9.86226	8.69653	8.7268	4.60258	-1.79103	3.12e-09	nonDEG
0hcomp20760_c0_seq1.p1	#N/A	#N/A	#N/A	228.799	230.125	245.723	105.413	104.049	102.851	7.52067	-1.17305	3.85e-31	nonDEG
0hcomp20770_c0_seq2.p1	#N/A	#N/A	#N/A	15.6618	12.83	15.413	7.1011	7.1568	6.20296	3.76382	-1.09016	0.0176526	nonDEG
0hcomp20783_c0_seq1.p2	#N/A	#N/A	#N/A	18.2182	19.6433	16.0089	4.42851	3.90916	3.17912	3.80881	-2.19224	6.23e-07	Down
0hcomp20803_c0_seq1.p1	#N/A	#N/A	#N/A	35.8723	38.9452	39.7513	5.86558	7.48746	6.79606	4.74168	-2.48786	1.46e-15	Down
0hcomp20837_c0_seq2.p1	#N/A	#N/A	#N/A	60.4254	53.2338	49.0653	27.3308	27.7616	28.1219	5.51979	-0.965053	4.96e-06	nonDEG
0hcomp20838_c0_seq2.p1	K04936	KCNMA1, KCA1.1	potassium large conductance calcium-activated channel subfamily M alpha member 1	35.199	34.0169	31.7483	18.0633	17.0507	18.1045	4.88348	-0.919666	0.000617527	nonDEG
0hcomp20862_c0_seq1.p1	#N/A	#N/A	#N/A	38.0293	34.0517	36.8715	14.8115	11.9283	9.53953	4.82263	-1.57728	1.81e-08	nonDEG
0hcomp20880_c0_seq1.p2	K00826	E2.6.1.42, ilvE	branched-chain amino acid aminotransferase [EC:2.6.1.42]	201.771	193.093	220.297	439.855	488.608	425.361	8.3918	1.13725	1.94e-41	nonDEG
0hcomp20922_c0_seq1.p1	K00939	adk, AK	adenylate kinase [EC:2.7.4.3]	89.5962	107.254	97.6399	13.3672	16.0836	11.5924	5.99319	-2.83314	8.67e-44	Down
0hcomp20922_c1_seq1.p1	K00939	adk, AK	adenylate kinase [EC:2.7.4.3]	10.46	12.4148	12.2427	1.87168	2.27309	2.02748	3.26981	-2.44445	4.39e-05	Down
0hcomp20936_c0_seq1.p1	#N/A	#N/A	#N/A	2.73128	2.82144	1.85514	4.1421	3.13627	3.52789	2.37852	0.517949	0.684843	not significant
0hcomp20943_c0_seq1.p1	#N/A	#N/A	#N/A	61.8528	72.139	61.5038	8.76322	7.62714	7.26985	5.4074	-3.02742	4.67e-32	Down
0hcomp20944_c0_seq1.p4	#N/A	#N/A	#N/A	78.5506	72.127	79.9933	138.425	148.523	153.795	6.85924	0.932577	3.35e-14	nonDEG
0hcomp20994_c0_seq1.p1	#N/A	#N/A	#N/A	2.90639	4.13946	3.11771	4.10881	3.06561	3.82709	2.52285	0.107266	1	not significant
0hcomp21010_c0_seq2.p3	#N/A	#N/A	#N/A	7.25575	6.92249	5.35781	1.99153	1.18718	1.7983	2.70894	-1.90012	0.0126382	nonDEG
0hcomp21034_c0_seq1.p1	#N/A	#N/A	#N/A	54.0997	66.2136	65.3292	2.53988	2.56579	3.29903	5.25372	-4.40788	1.13e-40	Down
0hcomp21046_c0_seq1.p2	#N/A	#N/A	#N/A	85.0929	104.939	100.545	25.855	19.9261	23.2365	6.07609	-2.06702	7.61e-30	Down
0hcomp21048_c0_seq1.p3	#N/A	#N/A	#N/A	3.4561	4.61973	4.05739	1.95918	2.12394	2.55942	2.43733	-0.839582	0.556644	not significant
0hcomp21050_c0_seq2.p1	K04427	MAP3K7, TAK1	mitogen-activated protein kinase kinase kinase 7 [EC:2.7.11.25]	163.559	162.905	146.869	18.0843	17.2286	18.807	6.63129	-3.12011	1.84e-76	Down
0hcomp21051_c0_seq2.p2	#N/A	#N/A	#N/A	79.04	68.602	54.2151	61.7911	59.5565	66.4194	6.12904	-0.104211	0.731661	not significant
0hcomp21089_c0_seq1.p2	#N/A	#N/A	#N/A	170.05	185.197	185.967	56.1833	52.6778	54.3519	7.01427	-1.72699	1.05e-42	nonDEG
0hcomp21090_c0_seq1.p1	#N/A	#N/A	#N/A	5.87237	5.48685	5.57822	4.87084	4.56084	3.6468	2.87751	-0.367831	0.783167	not significant
0hcomp21110_c0_seq1.p4	#N/A	#N/A	#N/A	5.20892	4.85614	5.66358	8.21205	8.21112	8.38721	3.17036	0.642278	0.371466	not significant
0hcomp211112_c0_seq1.p1	#N/A	#N/A	#N/A	1.46463	0.99035	1.38371	1.20808	1.43358	1.28947	1.77761	0.0164947	1	not significant
0hcomp21118_c0_seq1.p1	#N/A	#N/A	#N/A	37.0566	39.5785	42.611	16.2279	17.8369	18.6264	5.03772	-1.17341	2.53e-06	nonDEG
0hcomp21154_c0_seq1.p1	#N/A	#N/A	#N/A	304.578	335.857	253.613	76.3068	52.4533	56.0664	7.63079	-2.27117	3.38e-54	Down
0hcomp21160_c0_seq1.p4	K17608	STRN1_3_4	striatin 1/3/4	3.60356	5.14927	3.9185	6.08945	5.19128	5.79627	2.84599	0.41746	0.783167	not significant
0hcomp21166_c0_seq2.p2	#N/A	#N/A	#N/A	3.66967	3.87438	4.08117	2.86381	4.33956	2.70304	2.54674	-0.229765	0.972431	not significant
0hcomp21197_c0_seq2.p1	#N/A	#N/A	#N/A	2.4868	2.09427	2.36653	7.04355	6.48589	6.97338	2.73723	1.50651	0.0498331	nonDEG
0hcomp21268_c0_seq3.p1	#N/A	#N/A	#N/A	109.211	122.425	112.344	37.3534	34.4746	28.4377	6.36526	-1.77483	3.43e-29	nonDEG
0hcomp21320_c0_seq2.p1	#N/A	#N/A	#N/A	63.1783	62.5662	50.2296	20.2059	15.3046	13.1342	5.41988	-1.84683	4.08e-16	nonDEG
0hcomp21321_c0_seq2.p1	#N/A	#N/A	#N/A	544.266	518.645	540.533	186.979	183.655	174.643	8.59694	-1.55564	7.38e-104	nonDEG
0hcomp21343_c0_seq2.p1	#N/A	#N/A	#N/A	32.1375	39.1414	44.7417	15.8801	14.1456	13.0731	4.94031	-1.42101	5.23e-08	nonDEG
0hcomp21350_c0_seq1.p2	#N/A	#N/A	#N/A	9.85143	12.1331	10.5034	2.7324	4.37404	3.20672	3.29495	-1.62523	0.00436931	nonDEG
0hcomp21365_c0_seq1.p2	#N/A	#N/A	#N/A	75.5511	73.4369	87.8957	2.8518	3.17136	3.9117	5.5843	-4.52723	1.88e-52	Down
0hcomp21369_c0_seq2.p1	#N/A	#N/A	#N/A	229.713	297.685	274.192	83.261	77.7756	73.1184	7.56202	-1.77369	4.4e-45	nonDEG
0hcomp21404_c0_seq1.p4	#N/A	#N/A	#N/A	29.0075	36.6631	38.4481	4.87476	6.86406	3.99707	4.59014	-2.70043	7.71e-16	Down
0hcomp21415_c0_seq1.p2	#N/A	#N/A	#N/A	49.156	49.8546	48.9478	66.0327	56.5616	54.8224	5.86422	0.261452	0.227611	not significant
0hcomp21424_c0_seq1.p2	#N/A	#N/A	#N/A	71.7374	74.8775	57.6419	10.0594	9.99989	4.22751	5.46534	-3.05384	2.79e-33	Down
0hcomp21428_c0_seq1.p1	#N/A	#N/A	#N/A	205.817	183.209	210.434	113.013	114.26	105.726	7.38751	-0.84784	2.33e-15	nonDEG
0hcomp21444_c0_seq1.p1	#N/A	#N/A	#N/A	59.7785	56.0887	61.9546	128.509	130.367	128.413	6.60889	1.12095	3.87e-17	nonDEG
0hcomp214521_c0_seq1.p1	#N/A	#N/A	#N/A	1.35322	1.46803	1.5355	7.25204	6.54775	7.50802	2.65801	2.18967	0.00323391	Up
0hcomp21456_c0_seq1.p2	#N/A	#N/A	#N/A	43.27	48.0346	42.2532	33.8202	34.4238	27.7491	5.40827	-0.475508	0.0498331	nonDEG
0hcomp21456_c1_seq1.p3	#N/A	#N/A	#N/A	13.8979	13.9933	13.3827	13.108	17.7106	13.3321	4.07741	0.0938726	0.972409	not significant
0hcomp21464_c0_seq1.p1	#N/A	#N/A	#N/A	346.092	344.028	348.759	392.785	402.717	396.15	8.60013	0.197708	0.0070059	nonDEG
0hcomp21519_c0_seq1.p1	#N/A	#N/A	#N/A	124.6	136.867	116.652	11.1212	12.9926	11.5994	6.29351	-3.39199	4.24e-66	Down
0hcomp21530_c0_seq1.p1	#N/A	#N/A	#N/A	41.4132	50.5971	48.3077	9.53937	11.3052	10.9843	5.06337	-2.12843	7.89e-16	Down
0hcomp21549_c0_seq1.p1	#N/A	#N/A	#N/A	109.951	92.5283	91.615	1.97526	1.64641	1.65289	5.85589	-5.70916	4.33e-72	Down
0hcomp21559_c0_seq1.p2	#N/A	#N/A	#N/A	150.917	152.498	161.313	74.9298	77.7488	81.7592	6.98305	-0.986203	4.6e-16	nonDEG
0hcomp21604_c0_seq1.p2	K15293	UNC13A_B_C, MUNC13	protein unc-13 A/B/C	7.33607	7.55016	7.07848	11.3371	10.1487	13.2777	3.55696	0.652331	0.271123	not significant
0hcomp21619_c0_seq1.p2	#N/A	#N/A	#N/A	93.1466	93.1707	68.6358	41.2743	36.7736	39.2936	6.09976	-1.1168	9.24e-11	nonDEG
0hcomp21621_c0_seq2.p1	#N/A	#N/A	#N/A	71.472	87.8938	76.4633	34.826	28.3134	23.1162	5.90723	-1.44663	3.22e-15	nonDEG
0hcomp21654_c0_seq1.p2	#N/A	#N/A	#N/A	168.347	178.562	157.644	29.6611	22.9424	28.0045	6.77073	-2.63958	8.26e-68	Down
0hcomp21660_c0_seq1.p2	#N/A	#N/A	#N/A	101.364	99.3301	112.777	248.039	255.99	231.831	7.48586	1.22976	6.72e-35	nonDEG
0hcomp21669_c0_seq1.p1	K00811	ASP5	aspartate aminotransferase, chloroplastic [EC:2.6.1.1]	597.563	627.69	631.836	521.532	518.822	525.711	9.22863	-0.245749	1.68e-05	nonDEG
0hcomp21682_c0_seq1.p1	#N/A	#N/A	#N/A	44.5537	43.099	53.887	15.6171	18.4918	15.3097	5.18945	-1.5125	3.7e-10	nonDEG
0hcomp21720_c0_seq1.p1	#N/A	#N/A	#N/A	1.57947	2.41207	1.97749	2.40276	1.18642	1.70095	2.01678	-0.168883	1	not significant
0hcomp21726_c1_seq1.p1	#N/A	#N/A	#N/A	9.13087	8.42139	11.2319	46.9945	52.8363	52.5	4.99564	2.38731	1.07e-20	Up
0hcomp21745_c0_seq1.p1	#N/A	#N/A	#N/A	8.39298	11.2815	9.84897	10.3299	13.9426	9.39923	3.7004	0.185014	0.810646	not significant
0hcomp21776_c0_seq1.p2	#N/A	#N/A	#N/A	4.38017	4.24085	4.55495	12.0603	11.3571	12.5346	3.3662	1.42014	0.00693778	nonDEG
0hcomp21804_c0_seq1.p1	#N/A	#N/A	#N/A	61.2981	61.8	60.2136	90.0254	102.767	82.6894	6.33275	0.585806	0.000149525	nonDEG
0hcomp21816_c0_seq2.p1	#N/A	#N/A	#N/A	33.4228	36.0069	31.6543	119.536	139.965	119.359	6.35516	1.90142	1.69e-35	nonDEG
0hcomp21904_c0_seq1.p1	#N/A	#N/A	#N/A	49.1048	47.4758	45.6773	22.8379	17.2764	15.7467	5.2353	-1.34263	7.84e-09	nonDEG
0hcomp21913_c0_seq1.p4	#N/A	#N/A	#N/A	30.4533	31.9881	35.6443	29.6609	30.7948	31.5156	5.13715	-0.0930305	0.907238	not significant
0hcomp21968_c0_seq2.p1	K10380	ANK	ankyrin	86.867	72.5048	85.8563	181.874	196.478	184.238	7.11359	1.19603	2.88e-26	nonDEG
0hcomp21972_c1_seq2.p1	#N/A	#N/A	#N/A	105.538	107.774	111.168	71.293	66.602	67.4101	6.58034	-0.659376	3.25e-06	nonDEG
0hcomp22027_c0_seq2.p1	#N/A	#N/A	#N/A	71.2781	75.3699	77.0089	216.752	205.043	202.084	7.17376	1.47849	1.19e-40	nonDEG
0hcomp22047_c0_seq1.p2	#N/A	#N/A	#N/A	48.7998	53.5478	49.8709	15.2299	9.22361	10.1489	5.17471	-2.12406	9.45e-17	Down
0hcomp22060_c0_seq1.p3	#N/A	#N/A	#N/A	2.3715	1.62913	1.70861	1.63296	1.35375	1.94836	1.9786	-0.205801	1	not significant
0hcomp22067_c0_seq1.p1	#N/A	#N/A	#N/A	104.314	98.0845	111.749	120.995	120.051	125.13	6.9029	0.220697	0.128805	not significant
0hcomp22094_c0_seq1.p1	#N/A	#N/A	#N/A	154.822	132.721	152.375	28.2	25.2199	29.2713	6.60758	-2.40616	2.06e-53	Down
0hcomp22096_c0_seq1.p1	#N/A	#N/A	#N/A	54.6133	64.1912	54.0725	27.1889	26.0048	23.5108	5.54603	-1.16868	1.23e-08	nonDEG
0hcomp22098_c0_seq1.p1	#N/A	#N/A	#N/A	27.1476	22.078	25.328	56.7616	60.4082	55.9495	5.45339	1.2102	3.76e-09	nonDEG
0hcomp22120_c0_seq1.p1	#N/A	#N/A	#N/A	8.9139	8.05828	8.93605	19.6725	24.297	21.4774	4.12268	1.32206	0.000135181	nonDEG
0hcomp22161_c0_seq1.p2	K12606	RCD1, CNOT9, CAF40	CCR4-NOT transcription complex subunit 9	40.5468	43.0106	45.4352	47.6184	42.5371	39.9222	5.55747	0.0119818	1	not significant
0hcomp22173_c0_seq1.p1	#N/A	#N/A	#N/A	8.8499	10.0881	10.9539	21.4381	20.4447	22.0469	4.16419	1.0864	0.00190933	nonDEG
0hcomp22178_c0_seq1.p2	#N/A	#N/A	#N/A	16.1469	16.3341	14.6781	7.71653	7.41822	7.44702	3.86118	-1.05178	0.0126382	nonDEG
0hcomp22206_c0_seq1.p1	#N/A	#N/A	#N/A	36.6702	35.2813	38.3355	153.101	146.04	134.298	6.53011	1.97057	4.78e-43	nonDEG
0hcomp22207_c0_seq1.p1	#N/A	#N/A	#N/A	23.6266	23.4041	26.9428	9.22202	9.00443	10.4145	4.35927	-1.3585	3.66e-05	nonDEG
0hcomp22268_c0_seq1.p1	#N/A	#N/A	#N/A	13.2836	15.378	17.0678	37.1687	31.5323	30.9815	4.73517	1.11781	3.94e-05	nonDEG
0hcomp22269_c0_seq1.p1	#N/A	#N/A	#N/A	28.8157	22.7807	22.9899	27.2376	25.9658	23.522	4.82538	0.0395359	1	not significant
0hcomp22298_c0_seq1.p1	#N/A	#N/A	#N/A	8.08547	9.135	7.4931	5.2673	6.29138	6.30145	3.2585	-0.463181	0.557766	not significant
0hcomp22316_c0_seq1.p1	#N/A	#N/A	#N/A	14.9013	13.357	16.1694	5.41079	5.90555	5.29427	3.70749	-1.40224	0.00186888	nonDEG
0hcomp22322_c0_seq2.p1	#N/A	#N/A	#N/A	21.237	23.0218	23.02	10.8795	14.1595	11.069	4.35487	-0.893072	0.0102399	nonDEG
0hcomp22324_c1_seq1.p4	#N/A	#N/A	#N/A	1.81331	1.42608	1.5785	1.62644	1.23451	1.17181	1.85961	-0.248333	1	not significant
0hcomp22356_c0_seq1.p2	#N/A	#N/A	#N/A	15.3903	15.0614	13.4041	6.53115	6.72735	7.04891	3.76012	-1.09873	0.0176526	nonDEG
0hcomp22422_c0_seq1.p1	#N/A	#N/A	#N/A	20.6244	23.6183	22.2352	6.53335	7.05804	6.79929	4.1534	-1.68867	5.05e-06	nonDEG
0hcomp22426_c0_seq1.p2	#N/A	#N/A	#N/A	23.1109	21.0749	21.7172	51.4228	45.9595	44.7904	5.21858	1.10439	1.02e-06	nonDEG
0hcomp22446_c0_seq1.p1	#N/A	#N/A	#N/A	64.2286	62.6384	79.5243	70.5872	84.8269	75.3376	6.28024	0.159874	0.471018	not significant
0hcomp22456_c0_seq1.p2	#N/A	#N/A	#N/A	216.236	195.279	229.848	108.674	110.912	108.423	7.44643	-0.966928	4.97e-20	nonDEG
0hcomp22463_c0_seq1.p2	K09490	HSPA5, BIP	heat shock 70kDa protein 5	99.7585	111.842	112.951	95.3028	86.1553	88.3424	6.72901	-0.265881	0.078125	not significant
0hcomp22469_c0_seq1.p1	#N/A	#N/A	#N/A	493.988	491.177	534.816	62.2288	60.3077	49.0766	8.28313	-3.14437	1.62e-215	Down
0hcomp22476_c0_seq1.p1	K03238	EIF2S2	translation initiation factor 2 subunit 2	46.2845	47.8642	50.7786	31.8942	35.7644	30.721	5.49109	-0.558102	0.0114549	nonDEG
0hcomp22478_c1_seq1.p1	#N/A	#N/A	#N/A	9.10733	9.89963	10.3157	6.59736	5.92307	5.88206	3.39532	-0.663403	0.287165	not significant
0hcomp22519_c0_seq1.p3	K03130	TAF5	transcription initiation factor TFIID subunit 5	4.89274	5.81285	6.63814	3.10957	2.19455	3.15077	2.74083	-1.00767	0.239411	not significant
0hcomp22531_c0_seq1.p1	#N/A	#N/A	#N/A	58.7702	58.83	61.5337	144.493	157.685	141.899	6.74133	1.30738	2.18e-24	nonDEG
0hcomp22537_c0_seq1.p1	K11187	PRDX5	peroxiredoxin 5, atypical 2-Cys peroxiredoxin [EC:1.11.1.15]	93.9048	96.9936	103.393	86.3818	104.252	94.9153	6.68577	-0.0441714	0.945203	not significant
0hcomp22557_c0_seq1.p1	#N/A	#N/A	#N/A	39.8648	36.3898	42.6747	98.4757	106.189	101.754	6.20078	1.36193	2.46e-18	nonDEG
0hcomp22574_c0_seq1.p1	#N/A	#N/A	#N/A	44.2291	45.449	49.7186	19.0544	16.2574	16.5439	5.1893	-1.4203	2.35e-09	nonDEG
0hcomp225863_c0_seq1.p2	#N/A	#N/A	#N/A	1.35611	1.48927	1.3655	1.26402	2.42081	1.45962	1.88423	0.25393	1	not significant
0hcomp22593_c0_seq1.p1	#N/A	#N/A	#N/A	3.88623	3.07876	3.16872	1.67805	2.28704	1.42678	2.27553	-0.875398	0.488564	not significant
0hcomp22643_c0_seq2.p2	#N/A	#N/A	#N/A	152.784	158.752	153.848	31.2029	28.4354	30.4221	6.6924	-2.36458	3.14e-56	Down
0hcomp22664_c0_seq1.p1	#N/A	#N/A	#N/A	127.199	148.052	115.222	63.3786	62.7896	62.8562	6.71913	-1.04507	2.61e-14	nonDEG
0hcomp22671_c0_seq1.p1	#N/A	#N/A	#N/A	110.775	115.15	118.964	106.104	93.1384	95.2316	6.83104	-0.227428	0.125012	not significant
0hcomp22678_c0_seq1.p1	#N/A	#N/A	#N/A	4.3403	4.96521	3.57743	2.62779	2.47775	3.03049	2.53526	-0.644145	0.585112	not significant
0hcomp22699_c0_seq1.p1	#N/A	#N/A	#N/A	58.3896	66.5953	63.6878	84.1507	74.6591	75.9239	6.23022	0.314922	0.0780039	not significant
0hcomp22752_c0_seq2.p1	#N/A	#N/A	#N/A	2.41199	2.81613	2.42188	1.80569	1.47947	1.31742	2.08758	-0.697917	0.780515	not significant
0hcomp22765_c0_seq1.p1	#N/A	#N/A	#N/A	34.5023	31.5766	32.0614	69.3073	70.8586	66.3558	5.74416	1.06978	5.55e-09	nonDEG
0hcomp22789_c0_seq1.p1	#N/A	#N/A	#N/A	22.7102	18.0328	22.9504	33.1157	30.0654	34.4315	4.89091	0.612509	0.0253988	nonDEG
0hcomp22799_c0_seq2.p3	#N/A	#N/A	#N/A	10.7375	12.7697	10.5877	11.6976	11.151	11.7132	3.80788	0.0183789	1	not significant
0hcomp22812_c0_seq1.p1	#N/A	#N/A	#N/A	5.97833	5.13563	5.00237	3.63211	2.00963	3.71588	2.72299	-0.762656	0.397563	not significant
0hcomp22836_c0_seq2.p1	#N/A	#N/A	#N/A	5.66016	4.95913	4.58721	2.20825	2.16269	3.63039	2.63518	-0.899463	0.370345	not significant
0hcomp22861_c0_seq1.p3	#N/A	#N/A	#N/A	26.3328	22.7553	24.4575	21.5087	21.9308	23.684	4.73427	-0.132055	0.809547	not significant
0hcomp22884_c0_seq2.p1	#N/A	#N/A	#N/A	2.37936	2.39424	2.9773	2.2912	2.90202	1.85936	2.22059	-0.138208	1	not significant
0hcomp22913_c0_seq1.p1	#N/A	#N/A	#N/A	19.2293	20.734	20.7004	7.96147	8.26906	5.9078	4.08638	-1.44109	0.000182029	nonDEG
0hcomp22919_c0_seq2.p1	K11644	SIN3A	paired amphipathic helix protein Sin3a	4.82588	4.77295	4.02119	3.62298	4.26186	4.95266	2.74167	-0.0872013	1	not significant
0hcomp22944_c0_seq1.p2	#N/A	#N/A	#N/A	6.794	7.24501	7.269	3.19461	2.54831	3.11208	2.90521	-1.23562	0.0722313	not significant
0hcomp22974_c0_seq1.p1	#N/A	#N/A	#N/A	44.1667	50.0456	47.1325	110.937	106.597	106.79	6.33343	1.19613	5.51e-16	nonDEG
0hcomp23004_c0_seq1.p1	#N/A	#N/A	#N/A	49.2183	60.5695	57.6587	35.4408	39.329	41.5558	5.70219	-0.524259	0.0111205	nonDEG
0hcomp23030_c0_seq1.p2	#N/A	#N/A	#N/A	6.01293	6.71787	5.5035	3.69587	4.34193	2.96912	2.85954	-0.714074	0.444786	not significant
0hcomp23049_c0_seq1.p1	#N/A	#N/A	#N/A	9.08424	8.41033	8.21914	5.74748	2.52166	4.35667	3.15805	-1.00434	0.119995	not significant
0hcomp23051_c0_seq1.p3	K08770	UBC	ubiquitin C	42.1137	45.2935	46.4531	55.7902	49.105	56.0958	5.72727	0.265913	0.260774	not significant
0hcomp23066_c0_seq2.p1	#N/A	#N/A	#N/A	73.4272	68.9991	74.2447	30.1436	26.1371	26.2139	5.80343	-1.38923	2.21e-13	nonDEG
0hcomp23074_c0_seq1.p4	#N/A	#N/A	#N/A	5.25744	6.35351	6.14898	4.40679	2.61201	5.24955	2.88293	-0.520721	0.558231	not significant
0hcomp23107_c0_seq3.p3	K03943	NDUFV2	NADH dehydrogenase (ubiquinone) flavoprotein 2 [EC:7.1.1.2 1.6.99.3]	41.0396	39.65	42.85	33.256	26.0384	28.9295	5.2988	-0.483665	0.0540907	not significant
0hcomp23127_c0_seq1.p1	#N/A	#N/A	#N/A	10.7699	10.8525	10.5273	6.50062	6.71483	6.84756	3.50046	-0.672636	0.246981	not significant
0hcomp23158_c0_seq1.p1	K01624	FBA, fbaA	fructose-bisphosphate aldolase, class II [EC:4.1.2.13]	60.0873	63.1059	70.3216	359.166	377.684	368.218	7.76017	2.5111	4.99e-143	Up
0hcomp23169_c0_seq2.p1	#N/A	#N/A	#N/A	49.9625	69.4253	58.5384	19.5379	16.0029	8.98093	5.40931	-1.98913	1.12e-17	nonDEG
0hcomp23197_c0_seq1.p1	#N/A	#N/A	#N/A	8.06959	7.84777	7.92299	3.00732	2.20321	2.27186	2.95347	-1.62783	0.0205257	nonDEG
0hcomp23219_c0_seq2.p1	#N/A	#N/A	#N/A	16.8904	20.6546	20.2121	32.8229	29.7485	24.0029	4.7429	0.580536	0.0493849	nonDEG
0hcomp23223_c0_seq1.p1	#N/A	#N/A	#N/A	7.74446	6.72841	6.74697	10.9037	13.6101	13.1318	3.59535	0.813272	0.110376	not significant
0hcomp23291_c0_seq1.p2	#N/A	#N/A	#N/A	4.05713	4.38314	5.37861	2.09883	1.40282	1.69716	2.46002	-1.35417	0.139952	not significant
0hcomp23297_c1_seq2.p1	K01115	PLD1_2	phospholipase D1/2 [EC:3.1.4.4]	7.84994	9.15212	7.84182	5.44163	3.18975	4.57825	3.14622	-0.893084	0.157238	not significant
0hcomp23332_c0_seq1.p2	#N/A	#N/A	#N/A	17.4927	18.873	17.6691	43.2307	39.4931	35.847	4.9643	1.12792	5.59e-06	nonDEG
0hcomp23335_c0_seq1.p1	#N/A	#N/A	#N/A	10.4271	10.2405	11.2832	15.5948	14.6434	16.89	3.96546	0.554317	0.229618	not significant
0hcomp23342_c0_seq1.p1	#N/A	#N/A	#N/A	5.61413	6.02882	4.86383	9.41242	6.81228	8.75199	3.19826	0.585506	0.371466	not significant
0hcomp23373_c0_seq2.p2	#N/A	#N/A	#N/A	10.7458	13.5415	15.084	3.65259	4.06873	4.04331	3.50295	-1.71406	0.000526841	nonDEG
0hcomp23375_c0_seq1.p1	#N/A	#N/A	#N/A	28.9848	27.0451	27.3595	55.27	51.0777	48.2125	5.40923	0.886784	2.78e-05	nonDEG
0hcomp23389_c0_seq1.p1	#N/A	#N/A	#N/A	2.16601	1.72801	1.70181	1.25576	1.44834	1.5423	1.92924	-0.38147	0.93046	not significant
0hcomp23431_c0_seq1.p1	#N/A	#N/A	#N/A	1.7913	1.16976	1.53454	4.08373	5.71571	6.03053	2.44834	1.72587	0.0325866	nonDEG
0hcomp23471_c0_seq1.p3	#N/A	#N/A	#N/A	102.414	126.798	117.63	74.2456	70.063	64.8903	6.6506	-0.728157	1.99e-07	nonDEG
0hcomp23554_c0_seq1.p1	#N/A	#N/A	#N/A	22.8279	19.8504	20.7378	12.4933	11.1832	10.7767	4.28405	-0.874325	0.0141464	nonDEG
0hcomp23577_c0_seq1.p1	#N/A	#N/A	#N/A	16.009	17.4994	16.2307	20.3025	21.6428	20.3249	4.4179	0.320864	0.487848	not significant
0hcomp23611_c0_seq1.p1	#N/A	#N/A	#N/A	11.5532	14.5135	15.9317	5.84439	6.00327	7.94353	3.71336	-1.0722	0.0209282	nonDEG
0hcomp23622_c0_seq1.p1	#N/A	#N/A	#N/A	1.12793	1.43546	1.5237	4.29177	5.46378	4.30945	2.34972	1.68562	0.075188	not significant
0hcomp23632_c0_seq1.p1	#N/A	#N/A	#N/A	14.2118	15.7437	13.4917	1.95298	2.80231	2.43754	3.50698	-2.53926	2.31e-06	Down
0hcomp23691_c0_seq1.p1	#N/A	#N/A	#N/A	684.838	720.645	698.613	11.3966	13.2527	9.46185	8.63074	-5.93297	0	Down
0hcomp23708_c0_seq1.p1	#N/A	#N/A	#N/A	5.11347	5.65685	5.75466	4.73667	6.50634	5.17215	2.96414	-0.0137506	1	not significant
0hcomp23726_c0_seq1.p1	#N/A	#N/A	#N/A	8.18615	7.26669	7.42306	2.97794	4.77095	4.95188	3.07042	-0.834748	0.25806	not significant
0hcomp23738_c1_seq1.p1	#N/A	#N/A	#N/A	3.22272	2.94298	3.26278	3.92586	4.42915	3.74743	2.53226	0.342008	0.852926	not significant
0hcomp23742_c0_seq1.p1	#N/A	#N/A	#N/A	26.4634	29.1186	24.5858	18.8762	18.941	19.3107	4.71415	-0.486728	0.136669	not significant
0hcomp23790_c0_seq1.p1	#N/A	#N/A	#N/A	9.27634	8.36056	7.38973	9.23691	8.64818	9.68474	3.48389	0.135815	0.94892	not significant
0hcomp23795_c0_seq2.p1	#N/A	#N/A	#N/A	10.0533	9.28692	10.5696	12.2588	12.2737	13.3666	3.78222	0.336155	0.59797	not significant
0hcomp23815_c0_seq1.p1	#N/A	#N/A	#N/A	5.9493	6.27501	5.78313	1.65003	1.36658	1.87973	2.64116	-1.80824	0.02972	nonDEG
0hcomp23817_c0_seq1.p1	#N/A	#N/A	#N/A	13.3505	13.4065	11.3787	11.0826	9.26493	8.97826	3.79958	-0.37587	0.59797	not significant
0hcomp23819_c1_seq1.p2	#N/A	#N/A	#N/A	5.70755	6.99392	6.88885	12.7711	11.9098	13.4999	3.56924	0.948188	0.0434628	nonDEG
0hcomp23835_c0_seq1.p1	#N/A	#N/A	#N/A	10.6338	8.91552	10.4586	8.7649	7.93713	9.05696	3.5646	-0.219103	0.877667	not significant
0hcomp23837_c0_seq1.p1	#N/A	#N/A	#N/A	9.3528	10.1872	12.8466	35.2381	34.731	36.886	4.66008	1.71	1.03e-09	nonDEG
0hcomp23869_c0_seq1.p1	#N/A	#N/A	#N/A	15.927	14.5545	18.183	21.5644	19.011	21.9234	4.40728	0.358041	0.377625	not significant
0hcomp23917_c0_seq1.p1	#N/A	#N/A	#N/A	14.1293	17.705	12.6938	8.77226	8.38231	9.286	3.87336	-0.744552	0.10277	not significant
0hcomp23960_c1_seq1.p1	#N/A	#N/A	#N/A	29.1563	32.9681	31.636	9.04812	8.82343	7.70175	4.56873	-1.86044	3.38e-09	nonDEG
0hcomp23970_c0_seq1.p1	#N/A	#N/A	#N/A	13.0742	14.4529	13.5929	2.80484	3.00414	2.6731	3.4777	-2.2324	1.75e-05	Down
0hcomp23983_c0_seq1.p2	#N/A	#N/A	#N/A	2.20448	2.08327	1.77103	1.41185	1.93061	1.8569	2.01701	-0.217463	1	not significant
0hcomp24071_c0_seq1.p1	#N/A	#N/A	#N/A	11.5255	12.7942	13.8964	28.6103	23.7056	26.5864	4.45248	1.03858	0.0010185	nonDEG
0hcomp24074_c0_seq1.p1	K09667	OGT	protein O-GlcNAc transferase [EC:2.4.1.255]	1.30127	1.85802	1.86686	2.82073	2.65704	2.22664	2.08922	0.572883	0.780515	not significant
0hcomp24085_c0_seq1.p1	#N/A	#N/A	#N/A	25.204	26.8522	22.001	26.9849	26.0178	24.3018	4.82484	0.0610482	1	not significant
0hcomp24097_c0_seq1.p3	#N/A	#N/A	#N/A	25.1989	27.1967	29.1565	11.9817	12.2595	10.3761	4.51709	-1.22865	0.000126161	nonDEG
0hcomp24099_c0_seq1.p1	K04345	PKA	protein kinase A [EC:2.7.11.11]	37.6398	40.5088	41.3385	21.7217	22.6516	21.1153	5.12699	-0.864599	0.000463266	nonDEG
0hcomp24116_c0_seq2.p2	#N/A	#N/A	#N/A	10.6216	11.8995	11.0148	4.18715	3.79337	2.93282	3.3377	-1.59017	0.00295901	nonDEG
0hcomp24122_c0_seq2.p1	#N/A	#N/A	#N/A	16.4347	21.3804	21.3182	21.4899	21.7825	19.523	4.53705	0.0855991	0.94892	not significant
0hcomp24124_c0_seq1.p1	#N/A	#N/A	#N/A	1.64521	1.35428	1.32591	8.86515	10.0704	8.41191	2.86211	2.55247	0.000153163	Up
0hcomp24169_c5_seq1.p1	#N/A	#N/A	#N/A	21.6608	29.9073	27.0243	1.85056	2.14368	2.0069	4.14988	-3.63556	9.49e-16	Down
0hcomp24207_c0_seq1.p4	#N/A	#N/A	#N/A	2.71991	2.51087	3.26649	3.03205	4.32939	3.1205	2.41945	0.28399	0.961803	not significant
0hcomp24210_c0_seq1.p2	#N/A	#N/A	#N/A	16.6284	18.3251	19.2431	24.0275	25.944	20.6121	4.55712	0.377567	0.326133	not significant
0hcomp24238_c0_seq1.p1	#N/A	#N/A	#N/A	25.6357	32.9922	37.5614	5.95276	7.43656	5.95137	4.53483	-2.29427	4.08e-12	Down
0hcomp24248_c0_seq2.p1	K00912	lpxK	tetraacyldisaccharide 4'-kinase [EC:2.7.1.130]	1.77699	1.33486	1.106	2.60645	3.10247	2.8592	2.08483	0.95128	0.587481	not significant
0hcomp24255_c0_seq1.p3	#N/A	#N/A	#N/A	2.26032	2.02423	2.0242	3.60854	3.42187	4.20144	2.33978	0.789944	0.524532	not significant
0hcomp24360_c0_seq1.p1	#N/A	#N/A	#N/A	50.8372	45.735	47.3596	53.886	50.7022	52.4609	5.76088	0.125206	0.703672	not significant
0hcomp24371_c0_seq1.p1	K09562	HSPBP1, FES1	hsp70-interacting protein	10.4692	9.66547	10.2632	21.7688	22.4405	20.9543	4.18742	1.08903	0.00217148	nonDEG
0hcomp24379_c0_seq1.p1	#N/A	#N/A	#N/A	14.508	13.4281	14.0825	15.7432	15.4141	16.1776	4.13252	0.169203	0.862262	not significant
0hcomp24431_c0_seq2.p2	#N/A	#N/A	#N/A	2.99319	2.69574	2.31011	11.3861	10.6182	11.3043	3.15666	2.00417	0.000468345	Up
0hcomp24433_c0_seq1.p2	#N/A	#N/A	#N/A	4.14198	5.07831	5.09314	10.7705	6.91668	8.56408	3.16558	0.857502	0.170372	not significant
0hcomp24438_c0_seq1.p1	#N/A	#N/A	#N/A	4.316	2.96295	2.21048	1.74611	1.76473	1.39338	2.2151	-0.910941	0.488564	not significant
0hcomp24438_c1_seq1.p3	#N/A	#N/A	#N/A	8.51212	7.61192	7.29349	4.70525	3.93338	5.10679	3.11628	-0.755158	0.273703	not significant
0hcomp24448_c0_seq1.p1	K01627	kdsA	2-dehydro-3-deoxyphosphooctonate aldolase (KDO 8-P synthase) [EC:2.5.1.55]	19.1477	17.2981	18.0932	14.2792	11.9558	13.0754	4.21721	-0.469287	0.285213	not significant
0hcomp24463_c0_seq1.p1	#N/A	#N/A	#N/A	32.6197	35.0131	35.6615	31.1979	25.8699	27.0802	5.12585	-0.294401	0.346906	not significant
0hcomp24479_c0_seq1.p1	K10967	KTR1_3	alpha 1,2-mannosyltransferase [EC:2.4.1.-]	7.00925	5.46485	5.8389	19.85	19.6352	20.5604	3.92004	1.69079	1.59e-05	nonDEG
0hcomp24497_c0_seq1.p1	#N/A	#N/A	#N/A	5.14045	5.43992	3.80102	2.17571	1.7464	2.4027	2.53301	-1.14404	0.16624	not significant
0hcomp24501_c0_seq1.p1	#N/A	#N/A	#N/A	28.6393	29.3378	24.2102	13.2848	14.5652	15.0765	4.60579	-0.932135	0.00249929	nonDEG
0hcomp24534_c0_seq1.p1	#N/A	#N/A	#N/A	41.4135	41.2531	38.3779	14.1419	13.8453	14.8165	4.98195	-1.49234	5.58e-09	nonDEG
0hcomp24563_c1_seq1.p1	K08770	UBC	ubiquitin C	19.5415	17.6936	17.0227	10.6069	10.5695	10.5498	4.11504	-0.768716	0.0468041	nonDEG
0hcomp24626_c0_seq1.p1	#N/A	#N/A	#N/A	3.56174	3.01112	2.55962	1.13284	2.03013	1.39791	2.17654	-0.956826	0.625728	not significant
0hcomp24638_c0_seq1.p1	#N/A	#N/A	#N/A	17.0045	17.6037	19.0106	23.2956	21.6954	28.5739	4.58032	0.453553	0.187757	not significant
0hcomp24645_c0_seq1.p1	#N/A	#N/A	#N/A	23.292	22.129	20.8064	47.0929	44.3851	52.0034	5.22912	1.11078	7.6e-07	nonDEG
0hcomp246641_c0_seq1.p2	#N/A	#N/A	#N/A	2.20689	2.33732	2.77197	3.67927	4.24632	4.28337	2.43458	0.704193	0.556644	not significant
0hcomp24689_c0_seq1.p2	#N/A	#N/A	#N/A	12.4869	13.4581	8.14593	1.19034	1.46742	1.16448	3.18197	-3.04632	1.93e-06	Down
0hcomp24695_c0_seq1.p2	#N/A	#N/A	#N/A	1.54722	1.50967	1.57653	6.53393	5.19313	6.93941	2.57084	1.92091	0.0133661	nonDEG
0hcomp24772_c0_seq1.p3	#N/A	#N/A	#N/A	95.4379	97.2489	97.6754	172.464	191.383	170.588	7.15326	0.87877	2.2e-15	nonDEG
0hcomp24774_c0_seq1.p1	#N/A	#N/A	#N/A	11.4814	15.2561	11.2652	3.25796	2.76404	3.85544	3.43017	-1.90614	0.00017275	nonDEG
0hcomp24783_c0_seq2.p2	#N/A	#N/A	#N/A	31.0118	32.3237	34.2331	48.949	48.4715	50.4516	5.46178	0.597686	0.00629531	nonDEG
0hcomp24807_c0_seq2.p2	K06699	PSME4	proteasome activator subunit 4	3.89177	3.60637	3.45798	3.41363	2.61006	2.49187	2.45887	-0.355059	0.967593	not significant
0hcomp24827_c0_seq1.p3	#N/A	#N/A	#N/A	1.54999	1.39028	2.13966	3.90475	4.04518	5.65701	2.38208	1.35171	0.197046	not significant
0hcomp24840_c0_seq2.p2	#N/A	#N/A	#N/A	5.15798	5.30071	4.42743	13.4225	17.0227	12.6185	3.55648	1.50573	0.00092771	nonDEG
0hcomp24872_c0_seq2.p1	#N/A	#N/A	#N/A	14.2416	13.5754	12.4833	15.772	15.8749	17.1143	4.1248	0.271439	0.598433	not significant
0hcomp24884_c0_seq1.p1	#N/A	#N/A	#N/A	3.53941	4.1516	3.67227	2.25828	2.5649	2.83254	2.44222	-0.553556	0.838084	not significant
0hcomp24910_c0_seq1.p1	#N/A	#N/A	#N/A	22.8052	18.0116	17.0577	18.872	22.3461	19.9904	4.50649	0.07845	0.989619	not significant
0hcomp24937_c0_seq1.p2	#N/A	#N/A	#N/A	4.91972	6.44967	5.18918	4.71108	2.62229	2.1531	2.74491	-0.781551	0.421552	not significant
0hcomp24943_c0_seq1.p2	#N/A	#N/A	#N/A	7.40901	8.88364	6.51868	6.19052	7.10589	6.74053	3.25727	-0.186465	0.936857	not significant
0hcomp24967_c1_seq1.p3	#N/A	#N/A	#N/A	5.82291	5.18196	5.44323	15.5721	14.4506	12.2206	3.5768	1.33858	0.00308393	nonDEG
0hcomp24982_c0_seq2.p1	#N/A	#N/A	#N/A	47.9027	46.0689	50.1037	42.5821	44.254	39.0012	5.62143	-0.195498	0.495891	not significant
0hcomp25011_c0_seq1.p1	K11204	GCLC	glutamate--cysteine ligase catalytic subunit [EC:6.3.2.2]	68.9468	64.3299	70.8259	156.755	164.421	169.776	6.89774	1.26439	2.17e-25	nonDEG
0hcomp25031_c0_seq2.p1	K00101	lldD	L-lactate dehydrogenase (cytochrome) [EC:1.1.2.3]	94.2574	89.8812	72.2393	25.1271	26.9114	23.5321	5.95743	-1.75819	2.69e-21	nonDEG
0hcomp25055_c0_seq1.p1	#N/A	#N/A	#N/A	11.6398	12.3677	13.3822	7.87158	10.0545	8.02217	3.7267	-0.523411	0.311581	not significant
0hcomp25060_c0_seq1.p1	#N/A	#N/A	#N/A	32.6275	29.6203	27.2567	8.40894	10.5193	9.64308	4.54955	-1.63678	1.6e-07	nonDEG
0hcomp25113_c0_seq1.p1	#N/A	#N/A	#N/A	11.4327	13.1734	12.4955	5.47516	4.80868	4.57671	3.51228	-1.30068	0.0072471	nonDEG
0hcomp25191_c0_seq1.p1	K03456	PPP2R1	serine/threonine-protein phosphatase 2A regulatory subunit A	251.931	239.184	266.91	140.309	140.863	135.087	7.7163	-0.86443	4.79e-20	nonDEG
0hcomp25216_c0_seq1.p1	#N/A	#N/A	#N/A	446.015	445.83	445.516	23.1381	23.1499	21.9909	8.02948	-4.28486	5.7e-275	Down
0hcomp25217_c0_seq1.p1	#N/A	#N/A	#N/A	6.24641	7.18038	4.41537	1.65743	1.57292	1.29336	2.61957	-1.90219	0.02972	nonDEG
0hcomp25230_c0_seq2.p1	#N/A	#N/A	#N/A	11.0069	11.2081	12.3161	14.836	16.6742	14.7368	3.99623	0.415654	0.382978	not significant
0hcomp25270_c0_seq1.p1	#N/A	#N/A	#N/A	654.333	583.649	611.228	422.511	404.332	358.598	9.06703	-0.641371	2.22e-16	nonDEG
0hcomp25278_c0_seq1.p1	#N/A	#N/A	#N/A	1.1456	1.16825	0.939736	2.1051	1.78096	2.08671	1.86658	0.795301	0.71296	not significant
0hcomp25283_c0_seq2.p2	#N/A	#N/A	#N/A	85.9206	90.1126	87.8308	95.6368	99.6616	84.6335	6.59055	0.0847005	0.740153	not significant
0hcomp25286_c0_seq2.p1	#N/A	#N/A	#N/A	14.8864	15.424	13.8419	13.6364	12.9471	10.8531	4.03118	-0.23724	0.780539	not significant
0hcomp25371_c0_seq2.p1	K20606	ANP1	mitogen-activated protein kinase kinase kinase ANP1 [EC:2.7.11.25]	5.46491	4.66998	5.19816	4.51632	5.34323	4.04318	2.84384	-0.142682	1	not significant
0hcomp25405_c0_seq1.p2	#N/A	#N/A	#N/A	1.15818	0.933434	1.66602	3.69483	4.18838	3.16061	2.18657	1.45649	0.234012	not significant
0hcomp25409_c0_seq1.p1	#N/A	#N/A	#N/A	4.59713	5.02145	4.4865	7.85894	9.39392	10.2968	3.19163	0.944534	0.132629	not significant
0hcomp25430_c1_seq1.p2	#N/A	#N/A	#N/A	8.47841	8.70659	6.28301	3.75164	2.57863	2.73807	2.98733	-1.33895	0.0367192	nonDEG
0hcomp25446_c0_seq1.p1	K03115	CSNK2B	casein kinase II subunit beta	11.4121	11.0252	11.3385	17.6566	17.9499	21.0804	4.12894	0.739555	0.0498331	nonDEG
0hcomp25454_c0_seq1.p4	#N/A	#N/A	#N/A	3.93104	3.99533	4.16635	1.80447	1.58709	1.97422	2.38003	-1.12571	0.273703	not significant
0hcomp25457_c0_seq1.p2	#N/A	#N/A	#N/A	4.0853	4.18499	3.6705	4.15898	5.02567	5.15102	2.72536	0.251782	0.98206	not significant
0hcomp25461_c2_seq1.p1	#N/A	#N/A	#N/A	47.2407	45.1112	41.7499	7.9691	7.9829	9.18052	4.96401	-2.39954	1.37e-17	Down
0hcomp25467_c0_seq1.p1	#N/A	#N/A	#N/A	1.4646	0.974296	1.3208	2.12877	1.2422	1.54128	1.83699	0.344083	1	not significant
0hcomp25482_c0_seq1.p1	#N/A	#N/A	#N/A	2.16406	2.13658	2.5641	7.57436	5.62063	6.53538	2.70712	1.46957	0.0713753	not significant
0hcomp25485_c0_seq1.p1	#N/A	#N/A	#N/A	7.19999	7.81573	6.12718	2.90055	3.27136	2.0782	2.87995	-1.32433	0.0607394	not significant
0hcomp25499_c0_seq1.p2	#N/A	#N/A	#N/A	1.27357	1.11078	1.06871	1.96777	1.70095	1.93697	1.85808	0.631805	0.71296	not significant
0hcomp25517_c0_seq2.p4	#N/A	#N/A	#N/A	6.02244	5.09125	4.47843	8.55353	8.42936	8.30894	3.17861	0.681797	0.289435	not significant
0hcomp25529_c0_seq1.p1	K00288	MTHFD	methylenetetrahydrofolate dehydrogenase (NADP+) / methenyltetrahydrofolate cyclohydrolase / formyltetrahydrofolate synthetase [EC:1.5.1.5 3.5.4.9 6.3.4.3]	28.2836	29.4089	26.4881	36.6189	33.3522	35.7677	5.12119	0.327525	0.280263	not significant
0hcomp25530_c0_seq2.p1	#N/A	#N/A	#N/A	14.6882	18.1443	18.1593	7.65037	7.84421	4.30963	3.8876	-1.34996	0.000829426	nonDEG
0hcomp25554_c0_seq1.p1	#N/A	#N/A	#N/A	20.7425	20.5744	20.6841	20.7977	19.6455	21.5514	4.56271	-0.000738736	1	not significant
0hcomp25556_c0_seq1.p2	#N/A	#N/A	#N/A	5.24614	4.15627	5.63875	8.17929	8.67408	9.04812	3.17772	0.766123	0.233123	not significant
0hcomp25556_c1_seq1.p1	#N/A	#N/A	#N/A	1.25733	1.04468	0.96381	2.87846	2.67683	2.39045	1.98724	1.18111	0.394752	not significant
0hcomp25579_c0_seq1.p1	#N/A	#N/A	#N/A	14.2113	17.1883	11.2148	8.71603	9.83671	8.40845	3.84577	-0.654836	0.156156	not significant
0hcomp25586_c0_seq1.p1	#N/A	#N/A	#N/A	16.7037	15.274	15.5149	14.8939	13.936	14.8871	4.16873	-0.119617	0.930974	not significant
0hcomp25586_c1_seq1.p2	#N/A	#N/A	#N/A	4.83919	5.44049	4.17194	2.38293	2.52342	2.31196	2.57118	-0.9713	0.259009	not significant
0hcomp25622_c0_seq1.p1	#N/A	#N/A	#N/A	31.2341	29.6139	29.5658	16.9832	16.9432	16.803	4.76249	-0.830055	0.00481805	nonDEG
0hcomp25635_c0_seq1.p1	#N/A	#N/A	#N/A	2.83636	3.41695	3.15121	7.69667	8.92982	9.42656	3.00281	1.43048	0.017814	nonDEG
0hcomp25637_c0_seq1.p3	#N/A	#N/A	#N/A	7.61999	8.38566	8.07803	12.5392	16.1666	12.0357	3.71325	0.746634	0.13333	not significant
0hcomp25640_c0_seq1.p1	#N/A	#N/A	#N/A	46.8463	48.5598	42.8473	21.3048	19.9109	22.1467	5.25239	-1.12121	1.38e-06	nonDEG
0hcomp25644_c0_seq1.p1	#N/A	#N/A	#N/A	10.1483	11.2942	9.92622	12.206	12.4721	15.9906	3.85558	0.369884	0.538622	not significant
0hcomp25651_c0_seq2.p1	#N/A	#N/A	#N/A	5.4182	5.24654	4.88291	9.18741	10.1195	9.9801	3.27579	0.894524	0.112055	not significant
0hcomp25672_c0_seq1.p1	#N/A	#N/A	#N/A	199.403	195.714	193.097	46.4627	46.7823	40.3193	7.05798	-2.13621	3.83e-62	Down
0hcomp25713_c0_seq1.p1	#N/A	#N/A	#N/A	108.105	107.884	117.704	341.922	356.587	347.351	7.86631	1.64674	1.02e-77	nonDEG
0hcomp25756_c0_seq1.p3	#N/A	#N/A	#N/A	11.0134	10.2986	11.7828	61.253	67.3824	71.0239	5.33335	2.57817	1.52e-28	Up
0hcomp25830_c0_seq1.p1	#N/A	#N/A	#N/A	13.225	13.3845	12.7173	20.6837	19.1984	19.2626	4.24251	0.583241	0.122265	not significant
0hcomp25859_c0_seq1.p1	#N/A	#N/A	#N/A	23.4433	26.1136	24.561	13.2004	13.0782	16.7246	4.51437	-0.780381	0.0171649	nonDEG
0hcomp25869_c0_seq1.p1	#N/A	#N/A	#N/A	57.1575	51.22	54.3933	96.3914	93.7778	79.6992	6.24564	0.727536	3.1e-06	nonDEG
0hcomp25952_c0_seq1.p1	#N/A	#N/A	#N/A	22.3758	20.6981	23.7541	100.967	107.317	107.904	6.0308	2.23516	8.59e-38	Up
0hcomp25960_c0_seq1.p1	#N/A	#N/A	#N/A	2.29059	2.09228	2.05397	3.2079	2.72686	3.38571	2.25705	0.502836	0.802269	not significant
0hcomp25964_c0_seq1.p2	#N/A	#N/A	#N/A	8.93316	10.2372	9.08268	5.32738	4.87125	6.44536	3.32773	-0.751882	0.261456	not significant
0hcomp25965_c0_seq2.p1	K14209	SLC36A, PAT	solute carrier family 36 (proton-coupled amino acid transporter)	14.3522	13.632	14.4765	27.8861	30.9477	25.7012	4.55964	0.985485	0.000912472	nonDEG
0hcomp26028_c0_seq1.p1	#N/A	#N/A	#N/A	4.06269	3.07126	4.0463	2.04974	2.88356	2.82473	2.43757	-0.513892	0.838084	not significant
0hcomp26037_c0_seq1.p2	K00390	cysH	phosphoadenosine phosphosulfate reductase [EC:1.8.4.8 1.8.4.10]	45.6235	40.5909	47.1423	447.836	442.388	407.665	7.88856	3.27873	1.28e-208	Up
0hcomp26086_c0_seq1.p1	#N/A	#N/A	#N/A	24.8255	22.2456	29.6561	10.6951	13.065	12.6667	4.47803	-1.06877	0.00067495	nonDEG
0hcomp26090_c1_seq1.p2	#N/A	#N/A	#N/A	0.99468	1.62157	1.37696	7.12578	8.09432	6.89871	2.67132	2.35744	0.00198804	Up
0hcomp26107_c0_seq1.p1	#N/A	#N/A	#N/A	4.34259	3.74852	3.33972	5.77781	4.16661	4.57449	2.71151	0.331978	0.877667	not significant
0hcomp26127_c0_seq1.p2	#N/A	#N/A	#N/A	61.699	93.5924	53.5214	17.2853	12.7321	9.25183	5.56707	-2.39891	2.37e-20	Down
0hcomp26135_c0_seq1.p1	#N/A	#N/A	#N/A	24.7361	22.0447	24.1678	10.5283	12.3239	11.1089	4.37917	-1.05668	0.00168977	nonDEG
0hcomp26136_c0_seq1.p1	#N/A	#N/A	#N/A	7.60862	7.29029	8.71689	4.50669	4.42863	4.0091	3.10066	-0.852512	0.201241	not significant
0hcomp26136_c1_seq1.p3	#N/A	#N/A	#N/A	7.20558	6.52642	6.17534	2.49996	3.99223	2.80675	2.8675	-1.07427	0.136159	not significant
0hcomp26137_c0_seq1.p2	#N/A	#N/A	#N/A	5.76794	6.27634	5.72838	2.1032	2.78311	1.55159	2.68697	-1.42065	0.100515	not significant
0hcomp26179_c0_seq2.p1	K14411	MSI	RNA-binding protein Musashi	34.9854	30.6321	32.2172	29.1136	24.762	31.9075	5.09445	-0.188725	0.624326	not significant
0hcomp26182_c0_seq1.p2	#N/A	#N/A	#N/A	18.2275	16.4929	16.6303	18.3869	21.2261	21.8904	4.43006	0.257116	0.596835	not significant
0hcomp26199_c0_seq2.p1	#N/A	#N/A	#N/A	6.39411	7.97738	7.77484	2.50265	3.67799	2.10659	2.9172	-1.38438	0.0722313	not significant
0hcomp26224_c0_seq1.p1	#N/A	#N/A	#N/A	12.5911	17.4649	18.3357	2.72361	2.47075	2.72744	3.63331	-2.55837	5.48e-07	Down
0hcomp26293_c0_seq1.p1	K19613	SHOC2, SUR8	leucine-rich repeat protein SHOC2	18.0989	17.384	13.5098	6.3535	5.83645	4.35297	3.79774	-1.54729	0.000291709	nonDEG
0hcomp26306_c0_seq1.p1	K09667	OGT	protein O-GlcNAc transferase [EC:2.4.1.255]	22.6768	23.9768	22.4258	38.5523	34.8584	42.1991	5.06892	0.739941	0.00232517	nonDEG
0hcomp26310_c0_seq1.p1	#N/A	#N/A	#N/A	6.64666	8.16151	8.96969	3.46711	3.08913	2.77403	3.00507	-1.31898	0.0610569	not significant
0hcomp26316_c0_seq1.p1	#N/A	#N/A	#N/A	47.6952	43.1542	48.6785	29.6824	26.7953	26.9825	5.37799	-0.739186	0.00110414	nonDEG
0hcomp26355_c0_seq2.p1	#N/A	#N/A	#N/A	2.48077	2.12265	2.07919	4.70292	4.49774	5.64187	2.51381	1.10304	0.259009	not significant
0hcomp26357_c0_seq1.p1	#N/A	#N/A	#N/A	7.9346	7.51327	8.21788	3.98509	2.35578	3.04174	3.00351	-1.303	0.0610569	not significant
0hcomp26362_c0_seq1.p1	#N/A	#N/A	#N/A	7.88365	7.6976	8.13929	22.9476	19.0605	26.0615	4.12473	1.50579	1.94e-05	nonDEG
0hcomp26369_c0_seq1.p1	#N/A	#N/A	#N/A	2.19886	1.27256	1.63202	4.05146	5.4035	4.67153	2.40552	1.39592	0.139952	not significant
0hcomp26380_c0_seq1.p1	#N/A	#N/A	#N/A	8.3209	7.98695	8.96483	8.56523	5.56922	6.33203	3.33603	-0.300208	0.850642	not significant
0hcomp26435_c0_seq1.p1	#N/A	#N/A	#N/A	27.2331	25.4695	24.392	11.5583	10.9098	12.363	4.46613	-1.13871	0.000438229	nonDEG
0hcomp26471_c0_seq1.p1	#N/A	#N/A	#N/A	14.0605	15.4552	12.7682	10.2838	11.0879	12.1738	3.94255	-0.331957	0.625728	not significant
0hcomp26497_c0_seq2.p1	K06639	CDC14	cell division cycle 14 [EC:3.1.3.16 3.1.3.48]	12.9694	16.246	13.1504	2.38915	2.07451	1.93181	3.4644	-2.66271	1.23e-06	Down
0hcomp26542_c0_seq1.p1	#N/A	#N/A	#N/A	10.0029	10.1554	7.65865	6.78051	6.92171	8.8408	3.44681	-0.300361	0.780515	not significant
0hcomp26567_c0_seq2.p1	#N/A	#N/A	#N/A	15.1763	13.401	15.8831	16.224	16.004	16.5482	4.18806	0.131304	0.866985	not significant
0hcomp26601_c0_seq1.p1	#N/A	#N/A	#N/A	7.67511	9.37595	9.37842	55.3479	53.4928	50.9008	5.02931	2.57784	6.52e-24	Up
0hcomp26618_c0_seq1.p2	#N/A	#N/A	#N/A	24.8626	26.0036	26.1948	14.5312	11.3988	13.0393	4.50846	-0.976895	0.00220756	nonDEG
0hcomp26623_c0_seq1.p1	#N/A	#N/A	#N/A	60.9089	59.4733	63.9319	18.1484	15.5124	19.9659	5.49734	-1.77382	3.32e-16	nonDEG
0hcomp26624_c0_seq2.p5	#N/A	#N/A	#N/A	9.43618	11.3819	8.19658	2.67205	2.06101	2.17561	3.10786	-2.01634	0.00121169	Down
0hcomp26636_c1_seq1.p1	#N/A	#N/A	#N/A	12.0939	13.9612	12.666	12.0869	13.9843	10.8247	3.92998	-0.0709564	1	not significant
0hcomp26659_c0_seq1.p1	#N/A	#N/A	#N/A	5.45884	3.78047	3.66401	3.13398	3.5045	3.65653	2.61991	-0.32096	0.866138	not significant
0hcomp26712_c0_seq1.p1	#N/A	#N/A	#N/A	61.483	67.1528	58.9085	37.0083	39.1135	35.6586	5.78378	-0.74514	9.24e-05	nonDEG
0hcomp26729_c1_seq1.p2	K06171	NCSTN	nicastrin	9.74724	7.28298	8.05059	18.3714	14.6107	12.6016	3.81651	0.850922	0.0572976	not significant
0hcomp26737_c0_seq1.p3	#N/A	#N/A	#N/A	8.64867	8.01839	5.26397	2.45969	1.46667	1.2577	2.81137	-2.00898	0.00514619	Down
0hcomp26774_c0_seq2.p2	#N/A	#N/A	#N/A	4.63335	4.92241	4.48986	2.09062	2.83584	2.10325	2.54507	-0.968778	0.340427	not significant
0hcomp26799_c0_seq1.p1	#N/A	#N/A	#N/A	20.1571	19.6158	22.9787	164.391	164.06	161.856	6.5344	2.95797	1.89e-79	Up
0hcomp26887_c0_seq1.p1	#N/A	#N/A	#N/A	1.70638	1.47744	1.58706	2.56846	1.78343	3.2333	2.06736	0.622445	0.780515	not significant
0hcomp26952_c0_seq1.p1	#N/A	#N/A	#N/A	10.379	11.2549	10.6453	4.87884	5.05235	4.37967	3.38111	-1.15592	0.0362172	nonDEG
0hcomp26961_c0_seq1.p2	#N/A	#N/A	#N/A	36.4459	32.8042	38.9172	82.8487	85.4809	83.8468	5.97313	1.21771	5.7e-13	nonDEG
0hcomp26983_c0_seq2.p1	#N/A	#N/A	#N/A	28.4114	29.2547	31.4258	39.4658	36.0936	39.4903	5.21796	0.367436	0.174898	not significant
0hcomp26999_c0_seq2.p1	#N/A	#N/A	#N/A	20.235	29.2141	29.7192	11.0503	10.0165	11.1131	4.46309	-1.2888	5.54e-05	nonDEG
0hcomp27000_c0_seq1.p1	#N/A	#N/A	#N/A	4.6377	4.95667	4.83349	19.123	20.0496	20.049	3.83539	2.00704	9.8e-07	Up
0hcomp27025_c0_seq2.p1	#N/A	#N/A	#N/A	5.33568	4.75244	5.30748	3.31169	3.02588	4.11212	2.73118	-0.546717	0.760115	not significant
0hcomp27032_c0_seq1.p1	#N/A	#N/A	#N/A	16.577	16.3021	16.4352	69.3839	68.6093	71.8493	5.4918	2.08029	3.64e-23	Up
0hcomp27034_c0_seq1.p1	K00616	E2.2.1.2, talA, talB	transaldolase [EC:2.2.1.2]	14.6208	14.8129	18.29	25.6111	27.3823	22.5269	4.5312	0.656698	0.0382493	nonDEG
0hcomp27039_c0_seq2.p1	#N/A	#N/A	#N/A	37.7553	33.6174	37.2493	40.5848	35.327	34.8977	5.32897	0.0283805	1	not significant
0hcomp27059_c0_seq2.p1	K08794	CAMK1	calcium/calmodulin-dependent protein kinase I [EC:2.7.11.17]	11.1705	12.3624	14.8868	7.52141	7.31897	8.55885	3.70334	-0.70775	0.164114	not significant
0hcomp27084_c0_seq1.p1	#N/A	#N/A	#N/A	12.2052	9.0832	8.08075	4.42434	4.25375	6.23375	3.31816	-0.962393	0.0849207	not significant
0hcomp27092_c0_seq1.p1	#N/A	#N/A	#N/A	45.0739	43.2389	31.642	5.0608	5.39784	4.7569	4.75337	-2.95069	1.28e-19	Down
0hcomp27102_c0_seq2.p1	K00705	malQ	4-alpha-glucanotransferase [EC:2.4.1.25]	64.1658	65.0988	67.966	99.1702	96.9461	97.4574	6.42858	0.572802	0.000113219	nonDEG
0hcomp27109_c0_seq2.p2	#N/A	#N/A	#N/A	5.24798	4.50599	5.32809	10.501	11.9346	10.1267	3.33943	1.08799	0.0487276	nonDEG
0hcomp27131_c0_seq1.p1	#N/A	#N/A	#N/A	30.1149	32.4478	35.1332	107.91	109.996	122.134	6.229	1.79535	4.61e-30	nonDEG
0hcomp27159_c0_seq1.p1	#N/A	#N/A	#N/A	42.3657	39.906	30.4915	19.2099	18.3782	17.4999	5.00097	-1.02914	4.98e-05	nonDEG
0hcomp27171_c0_seq1.p1	#N/A	#N/A	#N/A	13.1856	11.1371	11.2165	52.5743	52.8564	56.723	5.11915	2.17703	3.09e-19	Up
0hcomp27179_c0_seq1.p1	K12184	VPS28	ESCRT-I complex subunit VPS28	7.55162	6.87423	8.2537	11.6662	10.1966	8.98792	3.49494	0.43572	0.536379	not significant
0hcomp27181_c0_seq1.p1	#N/A	#N/A	#N/A	18.1027	20.1733	18.2865	73.4933	77.305	83.5243	5.65215	2.04301	4.67e-25	Up
0hcomp27185_c0_seq1.p1	#N/A	#N/A	#N/A	9.45144	9.48664	9.4959	9.80662	10.2025	11.0119	3.62973	0.122228	0.953176	not significant
0hcomp27241_c0_seq2.p1	#N/A	#N/A	#N/A	64.5093	62.8298	66.9718	74.1746	74.057	77.2822	6.22193	0.214236	0.285482	not significant
0hcomp27279_c0_seq1.p1	#N/A	#N/A	#N/A	23.3106	22.5944	23.1683	50.6431	51.2936	57.4604	5.34315	1.20158	2.92e-08	nonDEG
0hcomp27293_c0_seq1.p3	#N/A	#N/A	#N/A	11.5058	12.609	12.4866	2.94354	2.99528	3.12817	3.37688	-1.97327	0.000415645	nonDEG
0hcomp27348_c0_seq1.p1	#N/A	#N/A	#N/A	3.85712	3.83532	4.16335	15.32	15.228	18.2914	3.60065	2.00618	6.71e-06	Up
0hcomp27381_c0_seq2.p2	K01099	INPP5B_F	inositol polyphosphate 5-phosphatase INPP5B/F [EC:3.1.3.36]	5.87201	5.72919	4.49118	3.92091	4.16633	3.22186	2.78783	-0.499755	0.646811	not significant
0hcomp27403_c0_seq2.p1	#N/A	#N/A	#N/A	1.58295	2.07201	1.67823	4.59128	2.80371	2.09596	2.20209	0.784215	0.625728	not significant
0hcomp27418_c0_seq1.p1	#N/A	#N/A	#N/A	14.5521	22.6736	21.1833	7.85274	7.34291	10.2024	4.09462	-1.18917	0.00169543	nonDEG
0hcomp27419_c0_seq1.p1	#N/A	#N/A	#N/A	18.244	17.8365	22.0002	66.9925	66.6295	69.4207	5.50924	1.79856	1.4e-18	nonDEG
0hcomp27431_c0_seq1.p1	#N/A	#N/A	#N/A	12.6085	16.5535	16.0414	24.7774	21.627	21.6775	4.42366	0.586842	0.0901753	not significant
0hcomp27503_c0_seq1.p1	#N/A	#N/A	#N/A	23.9932	27.1754	28.3082	11.5318	9.00303	11.5209	4.46614	-1.29977	5.54e-05	nonDEG
0hcomp27505_c0_seq1.p1	#N/A	#N/A	#N/A	10.4709	10.2876	10.0504	4.5728	5.23076	3.86182	3.32769	-1.15508	0.0428939	nonDEG
0hcomp27524_c0_seq1.p2	#N/A	#N/A	#N/A	8.8503	8.71817	8.10784	9.33709	10.6813	9.45722	3.53754	0.193793	0.94892	not significant
0hcomp27533_c0_seq1.p1	#N/A	#N/A	#N/A	1090.47	1042.81	1068.32	157.49	156.218	135.197	9.37345	-2.8336	0	Down
0hcomp27559_c0_seq1.p1	#N/A	#N/A	#N/A	51.0731	56.8155	55.6744	73.4907	71.6076	66.7966	6.05957	0.372611	0.0447321	nonDEG
0hcomp27574_c0_seq1.p1	#N/A	#N/A	#N/A	19.7927	19.823	15.3218	7.32972	7.91917	7.83932	4.00613	-1.23907	0.00170801	nonDEG
0hcomp27619_c0_seq1.p1	#N/A	#N/A	#N/A	12.4899	12.5897	11.4236	7.12839	7.6377	5.72323	3.60878	-0.824446	0.110376	not significant
0hcomp27674_c0_seq1.p2	#N/A	#N/A	#N/A	6.25481	6.55226	5.38475	4.09474	4.45932	4.36453	2.91786	-0.485868	0.679755	not significant
0hcomp27688_c0_seq1.p1	#N/A	#N/A	#N/A	8.35191	8.77585	9.38576	21.8338	21.3528	23.6344	4.15058	1.32031	0.00016532	nonDEG
0hcomp27696_c0_seq2.p1	#N/A	#N/A	#N/A	19.2483	18.1689	21.3342	44.4186	38.8593	44.998	5.07331	1.12151	2.44e-06	nonDEG
0hcomp27721_c0_seq1.p1	#N/A	#N/A	#N/A	20.0227	17.7472	22.6229	18.4244	20.4475	19.4443	4.50703	-0.0516034	1	not significant
0hcomp27737_c0_seq1.p2	#N/A	#N/A	#N/A	16.3517	17.7986	14.9605	11.4249	8.49284	8.7513	3.98872	-0.769094	0.075188	not significant
0hcomp27750_c1_seq1.p2	#N/A	#N/A	#N/A	4.89532	6.4753	6.36551	3.44854	3.11357	3.00977	2.79393	-0.868303	0.335116	not significant
0hcomp27764_c0_seq2.p2	K14411	MSI	RNA-binding protein Musashi	17.7691	18.0543	18.0758	19.8303	19.1032	21.8577	4.45436	0.171884	0.780515	not significant
0hcomp27775_c0_seq1.p2	#N/A	#N/A	#N/A	7.97244	7.01501	8.25264	17.1274	18.7077	17.2802	3.90167	1.17732	0.0037841	nonDEG
0hcomp27802_c0_seq1.p1	#N/A	#N/A	#N/A	15.7501	16.9249	12.5716	1.89052	2.56598	2.23267	3.5391	-2.69681	2.52e-07	Down
0hcomp27804_c0_seq1.p1	K12272	SRPRB, SRP102	signal recognition particle receptor subunit beta	15.8041	17.349	17.7468	32.3865	29.2594	34.0475	4.75291	0.905747	0.000922244	nonDEG
0hcomp27808_c0_seq1.p1	#N/A	#N/A	#N/A	2.40836	2.97503	1.84874	1.89929	2.68435	2.07531	2.1699	-0.121484	1	not significant
0hcomp27821_c0_seq1.p2	#N/A	#N/A	#N/A	2.04398	1.8804	1.39128	3.44873	1.49888	1.7619	2.05437	0.310927	0.940452	not significant
0hcomp27837_c0_seq2.p1	K12493	ARFGAP2_3	ADP-ribosylation factor GTPase-activating protein 2/3	28.931	30.9472	31.7361	17.2579	16.0635	15.4133	4.75733	-0.906085	0.00198804	nonDEG
0hcomp27845_c0_seq1.p2	#N/A	#N/A	#N/A	9.80544	9.22073	9.11274	26.0314	19.6622	23.5725	4.20671	1.28802	0.000141567	nonDEG
0hcomp27860_c0_seq1.p1	#N/A	#N/A	#N/A	2.00309	1.15343	1.70391	1.33667	2.74833	1.19504	1.93932	0.0978967	1	not significant
0hcomp27863_c0_seq1.p1	#N/A	#N/A	#N/A	107.376	108.577	110.784	27.3005	29.7271	27.0077	6.25973	-1.9551	1.2e-31	nonDEG
0hcomp27872_c0_seq1.p1	#N/A	#N/A	#N/A	795.525	738.959	637.99	13.4588	11.0976	8.24634	8.67491	-6.03363	5.28e-267	Down
0hcomp27882_c0_seq1.p1	#N/A	#N/A	#N/A	2.3575	2.27231	1.93847	2.17682	2.00213	2.32615	2.12199	-0.0211196	1	not significant
0hcomp27897_c0_seq1.p1	#N/A	#N/A	#N/A	28.386	28.554	30.1939	14.0248	14.713	14.5533	4.66302	-1.00406	0.00065418	nonDEG
0hcomp27901_c0_seq1.p1	#N/A	#N/A	#N/A	28.5507	29.8712	20.1824	2.75365	1.77957	1.67446	4.15316	-3.58783	9.49e-16	Down
0hcomp27906_c0_seq1.p1	#N/A	#N/A	#N/A	16.0818	15.8243	15.6681	34.1142	31.5889	35.3666	4.7657	1.08067	7.01e-05	nonDEG
0hcomp27919_c0_seq1.p1	#N/A	#N/A	#N/A	20.9218	27.1246	25.6421	13.9299	14.1186	13.1271	4.49016	-0.834587	0.011921	nonDEG
0hcomp27926_c0_seq1.p2	#N/A	#N/A	#N/A	9.57261	6.81827	7.27739	11.7151	12.8519	14.6971	3.67901	0.719112	0.12545	not significant
0hcomp27927_c0_seq1.p2	#N/A	#N/A	#N/A	20.2149	29.0197	26.1703	3.44747	3.45297	3.52093	4.1589	-2.81366	2.26e-12	Down
0hcomp27965_c0_seq2.p1	#N/A	#N/A	#N/A	6.04974	6.34552	5.92631	6.31778	6.47513	5.75568	3.08471	0.014203	1	not significant
0hcomp28030_c0_seq1.p1	#N/A	#N/A	#N/A	37.2299	37.6427	30.5682	7.34347	10.4934	7.81703	4.69642	-2.02599	1.61e-11	Down
0hcomp28031_c0_seq1.p1	#N/A	#N/A	#N/A	9.31617	11.4514	10.714	5.50552	5.01664	5.18514	3.39137	-0.988121	0.0721039	not significant
0hcomp28034_c0_seq1.p3	#N/A	#N/A	#N/A	2.01665	2.04642	2.01242	3.96093	3.38288	3.13984	2.29226	0.74475	0.658256	not significant
0hcomp28040_c0_seq2.p1	#N/A	#N/A	#N/A	32.3567	32.729	36.6503	17.8976	19.874	17.6931	4.90767	-0.872016	0.000951591	nonDEG
0hcomp28041_c0_seq1.p1	#N/A	#N/A	#N/A	32.1059	27.2381	29.0736	15.1353	12.978	15.3051	4.6782	-1.02021	0.000491676	nonDEG
0hcomp28053_c0_seq1.p2	#N/A	#N/A	#N/A	11.7187	13.6457	13.2914	14.4536	13.9245	13.597	4.00427	0.116726	0.968079	not significant
0hcomp28104_c0_seq1.p3	#N/A	#N/A	#N/A	9.09366	9.44768	5.15284	7.27744	4.67617	6.86441	3.25345	-0.326443	0.749825	not significant
0hcomp28124_c0_seq1.p1	#N/A	#N/A	#N/A	49.0587	48.4023	49.1119	13.4126	14.14	13.9391	5.1765	-1.81253	1.24e-13	nonDEG
0hcomp28125_c0_seq1.p4	#N/A	#N/A	#N/A	5.70585	6.01963	6.1919	1.73693	1.38935	1.6208	2.63166	-1.84305	0.02972	nonDEG
0hcomp28137_c0_seq1.p1	#N/A	#N/A	#N/A	13.5644	13.1771	10.4332	7.45246	8.12145	6.35708	3.65034	-0.753956	0.146957	not significant
0hcomp28144_c0_seq1.p1	#N/A	#N/A	#N/A	37.6416	36.419	43.4516	124.935	131.819	129.469	6.42874	1.71295	3.71e-32	nonDEG
0hcomp28159_c0_seq2.p1	#N/A	#N/A	#N/A	21.294	28.8085	27.8598	8.59453	9.67855	8.03557	4.38458	-1.55517	2.47e-06	nonDEG
0hcomp28186_c0_seq2.p1	K10380	ANK	ankyrin	46.8266	44.0292	49.4968	60.6433	62.7474	60.3616	5.85393	0.387206	0.0545959	not significant
0hcomp28220_c0_seq1.p2	#N/A	#N/A	#N/A	23.901	24.0093	27.3138	27.5324	33.4993	29.7383	4.94086	0.268441	0.45798	not significant
0hcomp28241_c0_seq2.p1	#N/A	#N/A	#N/A	1.70821	2.16921	2.07705	5.24034	5.25923	5.03781	2.50701	1.3242	0.16624	not significant
0hcomp28266_c0_seq1.p1	#N/A	#N/A	#N/A	6.03967	6.69418	7.29976	3.05285	2.67806	3.27971	2.86334	-1.1243	0.136159	not significant
0hcomp28295_c0_seq1.p1	#N/A	#N/A	#N/A	14.4483	17.8029	16.8219	18.7519	19.0301	17.6261	4.33269	0.173097	0.821458	not significant
0hcomp28386_c0_seq1.p1	#N/A	#N/A	#N/A	0.939655	1.37423	1.03456	3.74826	3.95557	2.61941	2.12433	1.51284	0.1916	not significant
0hcomp28453_c0_seq1.p1	#N/A	#N/A	#N/A	19.764	21.4512	20.8134	90.3523	94.9539	85.8588	5.83868	2.1208	1.89e-30	Up
0hcomp28459_c0_seq1.p1	#N/A	#N/A	#N/A	18.3374	18.6649	14.8853	14.7447	15.9481	16.0591	4.26982	-0.150431	0.877667	not significant
0hcomp28464_c0_seq1.p2	#N/A	#N/A	#N/A	17.5144	18.7785	18.4669	25.4816	19.7008	24.8188	4.55871	0.352563	0.326133	not significant
0hcomp28486_c0_seq1.p2	#N/A	#N/A	#N/A	6.8876	8.92523	7.95502	5.35668	3.4107	4.6241	3.11764	-0.811204	0.273703	not significant
0hcomp28506_c1_seq2.p1	K03243	EIF5B	translation initiation factor 5B	14.5337	11.522	13.7253	6.51196	7.20255	6.17834	3.66902	-0.989438	0.0367192	nonDEG
0hcomp28507_c0_seq2.p1	#N/A	#N/A	#N/A	3.59462	2.34079	3.2165	9.73439	10.8866	11.6633	3.16484	1.77311	0.0016364	nonDEG
0hcomp28510_c0_seq1.p1	#N/A	#N/A	#N/A	1114.12	1011.05	968.241	94.9601	90.7944	90.7225	9.26613	-3.48219	1.91e-290	Down
0hcomp28512_c0_seq2.p1	#N/A	#N/A	#N/A	19.0129	20.5163	21.6719	50.6642	52.4062	45.074	5.22114	1.26942	1.93e-08	nonDEG
0hcomp28514_c1_seq2.p1	#N/A	#N/A	#N/A	1.96225	1.71189	2.01942	2.25146	1.96616	2.09133	2.0558	0.130491	1	not significant
0hcomp28522_c1_seq1.p3	K18534	K18534	MPBQ/MSBQ methyltransferase [EC:2.1.1.295]	13.7937	13.8104	16.0214	89.3333	103.704	84.9314	5.77782	2.65997	1.09e-40	Up
0hcomp28524_c0_seq1.p2	#N/A	#N/A	#N/A	173.811	218.761	205.073	36.9363	37.253	33.773	7.03178	-2.46487	3.36e-65	Down
0hcomp28546_c0_seq1.p2	#N/A	#N/A	#N/A	4.98115	4.26632	4.85778	3.08557	2.16468	3.23991	2.60526	-0.711582	0.60728	not significant
0hcomp28549_c0_seq1.p1	#N/A	#N/A	#N/A	3.63118	4.67008	3.10254	4.31989	3.29897	3.37129	2.57949	-0.0548996	1	not significant
0hcomp28554_c0_seq2.p1	#N/A	#N/A	#N/A	12.2306	11.246	10.8035	18.4366	24.0925	19.3257	4.20246	0.842134	0.0213325	nonDEG
0hcomp28555_c0_seq2.p1	#N/A	#N/A	#N/A	6.46444	7.32467	7.36228	23.8754	22.928	28.8948	4.18449	1.82052	1.2e-07	nonDEG
0hcomp28564_c0_seq2.p1	#N/A	#N/A	#N/A	9.06371	8.61593	8.84113	6.41957	5.8042	4.30005	3.27745	-0.673293	0.32099	not significant
0hcomp28580_c0_seq1.p1	#N/A	#N/A	#N/A	12.131	14.0322	9.70171	4.89554	4.78025	4.86317	3.47585	-1.28314	0.0140425	nonDEG
0hcomp28587_c0_seq2.p1	#N/A	#N/A	#N/A	21.917	24.6143	27.244	88.2848	81.9715	82.9298	5.82146	1.77382	2.01e-22	nonDEG
0hcomp28618_c0_seq1.p1	#N/A	#N/A	#N/A	44.125	61.2469	57.9262	11.3693	11.0654	9.35808	5.23727	-2.3477	2.65e-20	Down
0hcomp28623_c0_seq2.p1	#N/A	#N/A	#N/A	2.92911	2.29931	2.26507	2.74171	1.86439	2.99278	2.2337	0.0137164	1	not significant
0hcomp28634_c0_seq1.p1	#N/A	#N/A	#N/A	7.21452	6.39959	6.25984	4.10619	3.91518	3.18455	2.9258	-0.810374	0.283516	not significant
0hcomp28652_c0_seq2.p1	#N/A	#N/A	#N/A	1.94711	1.23655	1.52254	14.2061	15.3166	13.9809	3.31214	3.10346	1.93e-08	Up
0hcomp28660_c0_seq1.p1	#N/A	#N/A	#N/A	11.6515	10.8682	8.527	2.63455	3.19665	2.62922	3.20954	-1.83555	0.00248089	nonDEG
0hcomp28661_c0_seq4.p1	#N/A	#N/A	#N/A	107.331	96.0838	103.194	67.5738	74.5198	65.7037	6.53534	-0.561231	0.000144921	nonDEG
0hcomp28669_c0_seq2.p1	#N/A	#N/A	#N/A	17.7769	19.5073	19.9707	67.0031	71.0623	74.8072	5.55358	1.88717	1.32e-20	nonDEG
0hcomp28670_c0_seq1.p1	#N/A	#N/A	#N/A	7.91793	8.1421	9.3586	15.4488	15.6761	16.067	3.84854	0.881372	0.0349181	nonDEG
0hcomp28674_c0_seq1.p3	#N/A	#N/A	#N/A	3.7153	2.79314	2.81955	1.20457	1.31569	1.51382	2.16161	-1.14815	0.44484	not significant
0hcomp28703_c0_seq2.p1	#N/A	#N/A	#N/A	10.0748	10.4093	9.83084	6.38731	5.12463	4.14743	3.36021	-0.938728	0.0943768	not significant
0hcomp28706_c1_seq1.p1	#N/A	#N/A	#N/A	17.2723	17.5207	19.8051	25.3104	30.431	27.8	4.6834	0.60881	0.0436929	nonDEG
0hcomp28712_c0_seq2.p1	K01674	cah	carbonic anhydrase [EC:4.2.1.1]	32.9898	32.8987	36.208	55.167	69.971	55.8948	5.65038	0.822701	2.78e-05	nonDEG
0hcomp28718_c0_seq1.p1	#N/A	#N/A	#N/A	4.64924	4.42832	4.14274	1.94717	1.47096	1.29315	2.40926	-1.4258	0.197046	not significant
0hcomp28722_c0_seq2.p1	#N/A	#N/A	#N/A	9.35653	8.99727	8.49039	16.4529	18.6249	18.6747	3.97482	0.989851	0.0101378	nonDEG
0hcomp28727_c0_seq1.p2	#N/A	#N/A	#N/A	1.28944	1.23533	1.38742	4.35281	4.19263	3.44307	2.24289	1.51896	0.163943	not significant
0hcomp28735_c0_seq1.p1	#N/A	#N/A	#N/A	29.4136	26.0024	20.9402	19.4498	20.5315	20.8186	4.70739	-0.327876	0.359888	not significant
0hcomp28738_c0_seq1.p1	K10224	FADS1	acyl-CoA (8-3)-desaturase (Delta-5 desaturase) [EC:1.14.19.44]	6.07754	5.37113	6.20712	5.97579	5.80344	4.85758	3.00963	-0.0875408	1	not significant
0hcomp28742_c0_seq1.p1	#N/A	#N/A	#N/A	53.3418	56.0979	52.3454	47.6445	47.3806	45.8273	5.78009	-0.199721	0.436874	not significant
0hcomp28743_c0_seq1.p1	#N/A	#N/A	#N/A	28.8659	26.2672	21.6151	17.981	15.1271	16.5141	4.60944	-0.625629	0.0531177	not significant
0hcomp28745_c0_seq2.p1	#N/A	#N/A	#N/A	56.223	57.8307	60.6589	171.449	160.936	137.921	6.78678	1.42651	7.28e-28	nonDEG
0hcomp28748_c1_seq1.p4	#N/A	#N/A	#N/A	1.75278	1.43069	1.30858	4.06757	4.59552	3.89837	2.30256	1.40157	0.163943	not significant
0hcomp28764_c0_seq1.p1	#N/A	#N/A	#N/A	7.42322	7.14747	6.47633	4.3998	3.69547	2.50946	2.94909	-0.967959	0.22149	not significant
0hcomp28772_c0_seq1.p2	#N/A	#N/A	#N/A	6.42749	6.42406	6.18816	15.1493	13.5404	10.4695	3.57572	1.02394	0.0328658	nonDEG
0hcomp28774_c0_seq2.p1	#N/A	#N/A	#N/A	359.246	481.457	372.905	104.165	87.2594	64.6935	8.06951	-2.24268	2.39e-44	Down
0hcomp28778_c0_seq1.p1	#N/A	#N/A	#N/A	50.341	50.7337	51.2631	42.029	39.1457	38.759	5.63898	-0.344304	0.141504	not significant
0hcomp28781_c0_seq1.p1	#N/A	#N/A	#N/A	7.32738	9.33529	7.80935	4.05384	3.39418	3.27296	3.06716	-1.16586	0.0712566	not significant
0hcomp28785_c0_seq1.p1	#N/A	#N/A	#N/A	5.72289	5.67194	6.99653	13.501	11.2233	14.1439	3.55567	1.06316	0.0293743	nonDEG
0hcomp28787_c0_seq1.p1	#N/A	#N/A	#N/A	3.40027	4.1074	4.35681	2.32743	2.93831	3.95103	2.53087	-0.35626	0.852926	not significant
0hcomp28798_c0_seq3.p2	K09420	MYB, C-MYB	transcriptional activator Myb	565.624	696.169	708.232	29.3106	27.4206	21.0763	8.56542	-4.65594	8.98e-200	Down
0hcomp28802_c0_seq1.p2	#N/A	#N/A	#N/A	4.71688	5.14373	4.16191	3.51891	2.54437	2.89335	2.61891	-0.629315	0.60728	not significant
0hcomp28819_c0_seq3.p1	#N/A	#N/A	#N/A	13.9804	15.2853	10.3451	26.4052	26.1882	27.5864	4.48244	1.00999	0.00114624	nonDEG
0hcomp28828_c1_seq2.p1	K08770	UBC	ubiquitin C	3.28626	2.87455	4.50083	3.37982	3.78432	2.58635	2.49532	-0.130451	1	not significant
0hcomp28842_c0_seq2.p2	#N/A	#N/A	#N/A	10.3038	8.98504	7.94004	3.74667	3.31956	4.35907	3.17204	-1.22887	0.0439751	nonDEG
0hcomp28843_c0_seq1.p1	#N/A	#N/A	#N/A	16.4496	17.988	12.6172	7.02602	4.74545	6.52654	3.78946	-1.34483	0.00195318	nonDEG
0hcomp28856_c0_seq1.p1	#N/A	#N/A	#N/A	2.46725	2.41902	2.84706	4.58177	4.51284	4.45458	2.51088	0.774604	0.585112	not significant
0hcomp28859_c0_seq1.p1	K01110	PTEN	phosphatidylinositol-3,4,5-trisphosphate 3-phosphatase and dual-specificity protein phosphatase PTEN [EC:3.1.3.16 3.1.3.48 3.1.3.67]	24.3264	23.0417	19.4519	25.7249	26.1232	27.5745	4.77235	0.247275	0.559717	not significant
0hcomp28879_c0_seq2.p1	K16816	PNPLA2, ATGL	patatin-like phospholipase domain-containing protein 2 [EC:3.1.1.3]	6.07283	6.57682	5.42329	8.35819	8.21022	9.316	3.26516	0.507277	0.477301	not significant
0hcomp28895_c0_seq1.p1	#N/A	#N/A	#N/A	18.8226	16.8314	17.5652	8.55537	6.75601	7.21993	3.96921	-1.22748	0.00199995	nonDEG
0hcomp28897_c0_seq1.p1	#N/A	#N/A	#N/A	6.62571	5.18529	6.3672	1.6932	2.83611	3.37127	2.7553	-1.17044	0.162137	not significant
0hcomp28898_c0_seq1.p2	#N/A	#N/A	#N/A	3.64993	3.21769	3.25954	9.49422	9.04924	9.26353	3.07623	1.42044	0.0221332	nonDEG
0hcomp28899_c0_seq1.p1	#N/A	#N/A	#N/A	8.48357	5.93168	8.02357	33.4451	41.5448	36.8264	4.59734	2.2954	1.03e-14	Up
0hcomp28901_c0_seq1.p2	#N/A	#N/A	#N/A	150.45	142.787	151.907	221.901	231.846	230	7.61011	0.618453	6.95e-11	nonDEG
0hcomp28909_c0_seq2.p2	#N/A	#N/A	#N/A	2.68377	2.55053	3.49938	10.2124	8.60992	8.18674	3.00821	1.58454	0.00627266	nonDEG
0hcomp28910_c0_seq1.p1	#N/A	#N/A	#N/A	2.18856	2.30271	2.83911	2.71518	3.26895	3.71315	2.32383	0.379968	0.821458	not significant
0hcomp28917_c0_seq1.p2	#N/A	#N/A	#N/A	20.8915	20.3086	21.8196	59.6636	68.0364	58.6325	5.45191	1.55716	3.89e-14	nonDEG
0hcomp28921_c0_seq1.p1	#N/A	#N/A	#N/A	5.2068	5.6613	4.65194	3.34148	3.48353	1.81544	2.67153	-0.823452	0.397563	not significant
0hcomp28937_c0_seq1.p1	#N/A	#N/A	#N/A	43.3645	39.0101	29.6664	14.7876	13.3426	12.3857	4.88512	-1.45973	6.97e-08	nonDEG
0hcomp28939_c0_seq1.p1	#N/A	#N/A	#N/A	7.60242	6.93054	7.00962	33.6039	32.26	35.8338	4.48716	2.21811	5.39e-13	Up
0hcomp28940_c0_seq1.p1	#N/A	#N/A	#N/A	10.6905	13.9176	14.6804	4.52765	4.17511	3.71046	3.5142	-1.6354	0.00105542	nonDEG
0hcomp28942_c0_seq1.p1	#N/A	#N/A	#N/A	2.97855	2.8087	2.71354	1.49561	2.65538	2.65249	2.25154	-0.314498	0.955491	not significant
0hcomp28945_c0_seq1.p1	#N/A	#N/A	#N/A	26.4646	19.6269	24.1136	10.2648	11.1971	7.15476	4.30855	-1.28613	0.000145959	nonDEG
0hcomp28951_c0_seq1.p1	#N/A	#N/A	#N/A	138.237	158.039	160.276	41.9783	44.9399	37.0163	6.74413	-1.87856	2.16e-40	nonDEG
0hcomp28959_c0_seq1.p1	#N/A	#N/A	#N/A	4.45713	3.98707	5.41747	14.8062	11.1749	12.5992	3.44159	1.45062	0.00228003	nonDEG
0hcomp28974_c0_seq2.p1	#N/A	#N/A	#N/A	26.1215	31.4203	31.2259	16.5392	16.7864	15.3236	4.72764	-0.863348	0.00234176	nonDEG
0hcomp28976_c0_seq1.p2	#N/A	#N/A	#N/A	222.273	235.459	253.679	81.9098	75.4706	71.9104	7.42215	-1.63182	1.93e-49	nonDEG
0hcomp28987_c0_seq2.p1	#N/A	#N/A	#N/A	1.63472	1.28985	1.10991	3.85446	4.3093	3.53833	2.23569	1.44411	0.163943	not significant
0hcomp29000_c0_seq1.p1	#N/A	#N/A	#N/A	26.8377	26.1521	26.5569	23.3679	24.3085	23.6254	4.82817	-0.15804	0.721611	not significant
0hcomp29004_c0_seq4.p1	#N/A	#N/A	#N/A	5.80263	7.7754	7.6614	2.8292	2.50585	3.97305	2.9165	-1.16075	0.153184	not significant
0hcomp29007_c0_seq1.p1	#N/A	#N/A	#N/A	1.96307	1.65367	1.14634	1.12517	1.23678	2.1983	1.88891	-0.0678564	1	not significant
0hcomp29008_c0_seq3.p1	#N/A	#N/A	#N/A	12.5943	10.7654	11.7935	28.4649	28.3288	30.8955	4.50637	1.30845	8.43e-06	nonDEG
0hcomp29026_c0_seq1.p1	#N/A	#N/A	#N/A	36.1715	33.1413	38.5493	44.8875	50.0328	50.0108	5.50849	0.42407	0.0621206	not significant
0hcomp29035_c0_seq1.p1	#N/A	#N/A	#N/A	14.5399	16.0544	14.3191	4.89943	4.03804	4.28662	3.65669	-1.7376	0.000187559	nonDEG
0hcomp29040_c0_seq1.p1	#N/A	#N/A	#N/A	66.0802	67.9414	61.4821	49.6386	52.9095	50.395	5.98168	-0.353947	0.0758932	not significant
0hcomp29043_c1_seq1.p1	#N/A	#N/A	#N/A	77.5497	73.0727	76.1994	88.1605	85.1864	83.7893	6.42299	0.180432	0.331288	not significant
0hcomp29045_c0_seq2.p1	K05681	ABCG2, CD338	ATP-binding cassette, subfamily G (WHITE), member 2	15.3732	14.6757	13.7436	10.3339	10.705	9.14242	3.9183	-0.533508	0.254103	not significant
0hcomp29056_c0_seq1.p1	#N/A	#N/A	#N/A	8.23178	6.59587	6.52116	5.0154	5.57829	5.34476	3.10995	-0.416965	0.716826	not significant
0hcomp29058_c0_seq1.p1	#N/A	#N/A	#N/A	32.7453	35.0646	26.2014	28.0801	26.0334	25.5331	5.02022	-0.238378	0.518796	not significant
0hcomp29062_c0_seq2.p2	#N/A	#N/A	#N/A	4.27045	3.92349	4.52871	4.28842	5.33351	3.87952	2.72801	0.0779267	1	not significant
0hcomp29073_c0_seq1.p2	#N/A	#N/A	#N/A	4.25783	5.21305	3.71912	1.36685	2.51947	1.84117	2.45062	-1.16063	0.310125	not significant
0hcomp29075_c0_seq1.p1	#N/A	#N/A	#N/A	5.63685	5.15014	2.88505	4.234	6.49605	5.10175	2.84292	0.201775	0.989619	not significant
0hcomp29076_c0_seq1.p1	#N/A	#N/A	#N/A	148.567	156.886	152.036	2.60351	2.61392	2.44123	6.47127	-5.83673	2.68e-113	Down
0hcomp29077_c0_seq2.p1	#N/A	#N/A	#N/A	1.22323	1.0215	1.07533	6.0398	6.13632	7.39364	2.54561	2.42359	0.00306404	Up
0hcomp29101_c0_seq1.p1	#N/A	#N/A	#N/A	163.69	141.121	109.611	18.2488	17.2807	15.1099	6.45302	-3.02391	1.36e-49	Down
0hcomp29105_c0_seq2.p3	#N/A	#N/A	#N/A	16.0644	17.6362	19.3485	19.6081	17.6949	16.5852	4.36836	0.0218563	1	not significant
0hcomp29114_c0_seq2.p1	#N/A	#N/A	#N/A	57.3461	55.3882	56.0823	17.6504	16.4467	17.8967	5.39267	-1.69233	4.98e-14	nonDEG
0hcomp29128_c0_seq1.p1	#N/A	#N/A	#N/A	41.5545	40.6244	41.5938	11.2495	10.1543	8.07932	4.90577	-2.05705	8.96e-14	Down
0hcomp29134_c0_seq2.p1	#N/A	#N/A	#N/A	20.0641	20.504	15.3847	16.1903	16.9064	12.0589	4.30696	-0.308455	0.513039	not significant
0hcomp29137_c0_seq1.p1	K01555	FAH, fahA	fumarylacetoacetase [EC:3.7.1.2]	28.7528	28.3967	22.3997	6.24993	5.70296	4.92118	4.29865	-2.21403	7.91e-10	Down
0hcomp29138_c0_seq1.p1	#N/A	#N/A	#N/A	10.7813	9.70396	11.7281	4.26959	3.68987	3.87746	3.32371	-1.41904	0.00803225	nonDEG
0hcomp29139_c0_seq2.p2	#N/A	#N/A	#N/A	2.65673	2.6845	3.07497	23.6277	26.6791	24.9632	3.9745	3.10128	3.34e-14	Up
0hcomp29143_c0_seq2.p2	#N/A	#N/A	#N/A	2.66678	2.76897	2.96671	4.46935	5.40198	5.96736	2.63029	0.880272	0.28596	not significant
0hcomp29144_c0_seq1.p1	#N/A	#N/A	#N/A	17.8688	15.1791	17.4781	5.35655	8.03778	5.69845	3.86808	-1.3904	0.00118225	nonDEG
0hcomp29144_c1_seq1.p1	#N/A	#N/A	#N/A	5.47499	6.20429	5.38134	2.62779	3.10177	3.79091	2.76577	-0.821452	0.421552	not significant
0hcomp29145_c0_seq1.p1	#N/A	#N/A	#N/A	18.8998	16.422	18.8353	8.92781	9.5422	9.81108	4.0667	-0.930146	0.0179465	nonDEG
0hcomp29153_c0_seq1.p3	#N/A	#N/A	#N/A	2.01134	1.54475	1.6838	2.0996	1.5538	1.20668	1.94144	-0.111257	1	not significant
0hcomp29160_c0_seq2.p1	#N/A	#N/A	#N/A	8.46392	11.4108	10.4175	14.7526	12.7539	13.1993	3.83576	0.421312	0.465648	not significant
0hcomp29180_c0_seq1.p1	#N/A	#N/A	#N/A	2.01905	2.01376	1.99814	2.39706	2.08608	1.12488	2.03858	-0.10762	1	not significant
0hcomp29181_c0_seq2.p1	#N/A	#N/A	#N/A	5.02185	4.38061	6.41191	4.71738	3.61539	5.87709	2.87235	-0.152456	0.989619	not significant
0hcomp29189_c0_seq1.p2	#N/A	#N/A	#N/A	27.7923	26.2093	27.0822	23.9195	23.9376	22.3583	4.83396	-0.207567	0.622606	not significant
0hcomp29194_c0_seq1.p1	#N/A	#N/A	#N/A	13.2343	13.7309	11.7245	5.91975	4.45339	4.48351	3.54955	-1.36041	0.00510223	nonDEG
0hcomp29194_c1_seq1.p2	#N/A	#N/A	#N/A	6.74506	8.9435	6.11871	1.90895	1.96345	2.11924	2.8325	-1.80611	0.0116711	nonDEG
0hcomp29199_c0_seq1.p1	K12863	CWC15	protein CWC15	21.9028	21.9631	24.3	20.6158	24.198	21.496	4.67084	-0.0410486	1	not significant
0hcomp29200_c0_seq1.p1	#N/A	#N/A	#N/A	169.112	160.961	180.262	39.004	38.4773	42.936	6.86626	-2.08009	8.94e-52	Down
0hcomp29206_c0_seq1.p1	#N/A	#N/A	#N/A	11.9494	12.2535	11.5275	22.1427	23.8519	22.3764	4.3024	0.927629	0.00508674	nonDEG
0hcomp29218_c0_seq1.p2	#N/A	#N/A	#N/A	12.7027	15.3215	15.4738	5.42576	7.64449	6.2592	3.73559	-1.15771	0.0116104	nonDEG
0hcomp29222_c0_seq1.p1	#N/A	#N/A	#N/A	4.6018	4.06662	3.2122	3.45448	2.2043	2.17631	2.47576	-0.58225	0.70919	not significant
0hcomp29223_c0_seq1.p1	K10260	FBXW7, SEL10	F-box and WD-40 domain protein 7	4.39783	5.20145	4.13091	4.07941	3.71255	3.61997	2.69606	-0.262928	0.877667	not significant
0hcomp29224_c0_seq1.p1	#N/A	#N/A	#N/A	2.00115	2.11426	1.81011	1.63975	2.23568	2.17865	2.05633	0.0194059	1	not significant
0hcomp29226_c1_seq2.p1	#N/A	#N/A	#N/A	11.1344	15.2292	16.3023	2.74665	1.82571	3.04166	3.49695	-2.43109	3.83e-06	Down
0hcomp29227_c0_seq1.p1	#N/A	#N/A	#N/A	8.12573	10.8163	8.69586	3.82854	4.16632	4.19592	3.20292	-1.15956	0.0439751	nonDEG
0hcomp29230_c0_seq1.p1	#N/A	#N/A	#N/A	2.23874	2.71565	2.38642	1.80601	1.48151	1.84725	2.09691	-0.493669	0.940452	not significant
0hcomp29232_c0_seq3.p3	#N/A	#N/A	#N/A	2.92892	2.84244	3.45542	11.9936	13.2335	14.8134	3.35413	2.07002	7.21e-05	Up
0hcomp29233_c0_seq1.p1	K04368	MAP2K1, MEK1	mitogen-activated protein kinase kinase 1 [EC:2.7.12.2]	12.251	14.66	12.6616	15.9652	18.4608	15.7571	4.13183	0.338303	0.474523	not significant
0hcomp29236_c0_seq1.p1	#N/A	#N/A	#N/A	2.46894	1.76382	2.13814	1.61378	1.64397	2.28234	2.05721	-0.198541	1	not significant
0hcomp29243_c0_seq4.p1	K11416	SIRT6, SIR2L6	mono-ADP-ribosyltransferase sirtuin 6 [EC:2.4.2.31]	17.7906	17.4909	17.5875	19.4393	20.7076	20.1862	4.43648	0.188028	0.777338	not significant
0hcomp29256_c0_seq1.p1	#N/A	#N/A	#N/A	2.45648	1.7643	1.9558	1.29122	1.84649	2.48011	2.04879	-0.137999	1	not significant
0hcomp29258_c0_seq1.p2	#N/A	#N/A	#N/A	22.6997	22.8668	26.1522	18.206	22.1964	19.626	4.65129	-0.256786	0.532865	not significant
0hcomp29277_c0_seq1.p1	#N/A	#N/A	#N/A	11.2484	11.3179	13.655	1.52949	1.95089	2.21798	3.28947	-2.59715	8.75e-06	Down
0hcomp29288_c0_seq2.p1	#N/A	#N/A	#N/A	3.17015	2.67352	3.03668	5.02462	3.45181	3.84908	2.51622	0.452403	0.852926	not significant
0hcomp29291_c0_seq1.p2	#N/A	#N/A	#N/A	2.69015	2.54527	2.39697	1.08674	1.2226	1.4762	2.04135	-0.955446	0.587481	not significant
0hcomp29292_c0_seq1.p1	#N/A	#N/A	#N/A	5.71705	6.30114	7.18026	10.3142	11.2534	10.7255	3.43964	0.736613	0.191144	not significant
0hcomp29299_c0_seq1.p2	#N/A	#N/A	#N/A	2.20334	2.13619	1.99914	4.77094	3.9	4.87343	2.44338	1.04666	0.310125	not significant
0hcomp29301_c0_seq2.p1	#N/A	#N/A	#N/A	7.40298	6.64997	7.11189	4.52881	3.92366	3.9538	3.00611	-0.75636	0.397563	not significant
0hcomp29302_c0_seq2.p1	#N/A	#N/A	#N/A	2.42721	2.49105	1.8597	1.45855	1.6466	1.24835	2.01668	-0.60813	0.751874	not significant
0hcomp29303_c0_seq1.p1	K01834	PGAM, gpmA	2,3-bisphosphoglycerate-dependent phosphoglycerate mutase [EC:5.4.2.11]	11.4942	13.2807	13.0568	5.77899	3.70821	2.98132	3.48099	-1.57388	0.00228003	nonDEG
0hcomp29304_c1_seq2.p1	#N/A	#N/A	#N/A	8.43785	8.78309	7.21616	8.50574	8.57386	9.4349	3.44718	0.114105	1	not significant
0hcomp29310_c0_seq1.p1	K01054	MGLL	acylglycerol lipase [EC:3.1.1.23]	9.37204	9.35639	8.86097	20.4608	21.0798	24.8998	4.162	1.25549	0.000281541	nonDEG
0hcomp29315_c0_seq2.p1	#N/A	#N/A	#N/A	56.4346	58.1839	46.1959	14.9958	15.6292	15.4925	5.30615	-1.79448	1.87e-14	nonDEG
0hcomp29316_c0_seq1.p1	#N/A	#N/A	#N/A	4.83969	5.71258	4.82676	2.03244	2.25614	2.01636	2.57777	-1.24434	0.118501	not significant
0hcomp29325_c0_seq1.p1	#N/A	#N/A	#N/A	21.8064	18.543	24.2807	68.9699	65.9808	66.1794	5.53814	1.6316	2.93e-16	nonDEG
0hcomp29331_c0_seq1.p1	#N/A	#N/A	#N/A	42.897	53.2123	49.9225	8.25436	10.5098	9.09707	5.08182	-2.37602	8.16e-19	Down
0hcomp29333_c0_seq3.p1	#N/A	#N/A	#N/A	14.1218	15.1167	13.4307	11.614	9.80115	12.7184	3.95848	-0.319199	0.558723	not significant
0hcomp29342_c0_seq1.p1	K08765	CPT1A	carnitine O-palmitoyltransferase 1, liver isoform [EC:2.3.1.21]	136.738	118.699	133.073	110.747	103.832	117.585	7.00079	-0.225786	0.113125	not significant
0hcomp29345_c0_seq3.p2	#N/A	#N/A	#N/A	188.236	204.082	171.953	106.133	91.6193	87.1096	7.25868	-0.984844	7.35e-18	nonDEG
0hcomp29350_c0_seq1.p1	#N/A	#N/A	#N/A	26.3732	24.1046	18.9164	8.85777	8.41207	9.75847	4.27864	-1.34929	0.000121052	nonDEG
0hcomp29352_c0_seq2.p1	#N/A	#N/A	#N/A	10.625	8.84807	10.5147	6.87922	6.76913	7.13136	3.4632	-0.523772	0.442744	not significant
0hcomp29353_c0_seq1.p1	#N/A	#N/A	#N/A	5.92669	5.44456	5.72102	3.21117	2.57379	1.97601	2.70628	-1.10718	0.217621	not significant
0hcomp29355_c0_seq1.p1	#N/A	#N/A	#N/A	7.07919	7.35019	8.24052	6.09362	5.98802	7.32458	3.23839	-0.222441	0.838084	not significant
0hcomp29360_c0_seq1.p1	K22470	SQOR	eukaryotic sulfide quinone oxidoreductase [EC:1.8.5.8]	30.4149	32.442	25.7656	5.02804	5.47664	4.28765	4.39519	-2.5555	1.06e-12	Down
0hcomp29368_c0_seq1.p1	#N/A	#N/A	#N/A	5.8159	4.84659	5.78785	3.22824	3.20665	2.75374	2.72996	-0.820304	0.311581	not significant
0hcomp29375_c0_seq1.p1	K07204	RAPTOR	regulatory associated protein of mTOR	5.454	5.24181	5.4716	6.07306	4.67588	4.8599	2.92821	-0.0522409	1	not significant
0hcomp29378_c0_seq2.p2	#N/A	#N/A	#N/A	7.43593	6.85113	7.8359	6.76491	5.6296	6.37444	3.20695	-0.235045	0.930974	not significant
0hcomp29380_c0_seq1.p2	#N/A	#N/A	#N/A	201.768	204.084	224.553	23.575	21.1071	21.5161	7.0253	-3.24424	2.01e-103	Down
0hcomp29385_c0_seq1.p1	#N/A	#N/A	#N/A	1.45163	1.68937	1.63855	1.41875	1.70238	1.64496	1.90237	-0.0153962	1	not significant
0hcomp29389_c0_seq1.p1	#N/A	#N/A	#N/A	6.16704	7.47715	7.57414	11.9591	13.8997	11.0265	3.58042	0.784655	0.110376	not significant
0hcomp29390_c0_seq1.p1	#N/A	#N/A	#N/A	16.2713	17.5818	16.1282	6.66902	5.13254	5.85609	3.83516	-1.4826	0.000373428	nonDEG
0hcomp29394_c0_seq1.p1	#N/A	#N/A	#N/A	2.04178	2.03448	1.81523	2.36025	3.51395	2.20512	2.16239	0.422502	0.94892	not significant
0hcomp29395_c0_seq1.p1	K03841	FBP, fbp	fructose-1,6-bisphosphatase I [EC:3.1.3.11]	8.07177	7.09521	7.59999	9.96556	10.5051	10.6848	3.50313	0.443814	0.536379	not significant
0hcomp29397_c0_seq2.p2	#N/A	#N/A	#N/A	19.2996	20.4833	20.657	107.765	111.392	106.449	6.03779	2.42172	1.27e-42	Up
0hcomp29398_c0_seq2.p4	#N/A	#N/A	#N/A	42.8476	44.607	47.3224	28.3141	31.7327	28.8797	5.37721	-0.598735	0.00963575	nonDEG
0hcomp29400_c0_seq1.p1	#N/A	#N/A	#N/A	9.34267	9.42966	9.28733	14.2106	14.709	15.3163	3.85063	0.648135	0.163719	not significant
0hcomp29410_c0_seq1.p2	#N/A	#N/A	#N/A	12.8395	11.2445	10.9288	14.4776	10.8962	16.1645	3.93591	0.244165	0.771753	not significant
0hcomp29411_c0_seq1.p1	#N/A	#N/A	#N/A	154.882	150.525	145.362	361.326	334.734	333.196	7.98021	1.19053	2.59e-45	nonDEG
0hcomp29416_c0_seq1.p1	#N/A	#N/A	#N/A	2.69398	3.23364	3.19226	15.1385	12.9418	14.7203	3.41291	2.18253	1.75e-05	Up
0hcomp29421_c0_seq1.p1	#N/A	#N/A	#N/A	4.41392	3.00134	4.43651	19.4413	18.1481	19.2901	3.74631	2.22458	1.39e-07	Up
0hcomp29434_c0_seq1.p1	K05663	ATM	ATP-binding cassette, subfamily B, mitochondrial transporter ATM	19.7316	17.7922	20.9059	43.6516	48.2487	43.4358	5.11795	1.20528	1.81e-07	nonDEG
0hcomp29436_c0_seq1.p1	#N/A	#N/A	#N/A	3.18611	2.95074	2.24629	2.34646	2.35031	1.86938	2.2333	-0.343269	1	not significant
0hcomp29441_c0_seq1.p1	#N/A	#N/A	#N/A	24.5574	23.9342	21.5214	7.91482	6.86123	6.34261	4.21546	-1.71289	2e-06	nonDEG
0hcomp29454_c0_seq1.p1	K11839	USP8, UBP5	ubiquitin carboxyl-terminal hydrolase 8 [EC:3.4.19.12]	13.209	11.7551	13.6225	41.1227	39.8651	41.8853	4.85887	1.66053	1.09e-10	nonDEG
0hcomp29459_c0_seq3.p1	K14457	MOGAT2, MGAT2	2-acylglycerol O-acyltransferase 2 [EC:2.3.1.22]	1.94437	2.48471	1.99142	2.01946	3.14535	2.03455	2.14871	0.147383	1	not significant
0hcomp29480_c0_seq1.p2	#N/A	#N/A	#N/A	2.79348	3.10944	3.78188	4.28583	4.19153	4.23006	2.56805	0.37438	0.866138	not significant
0hcomp29483_c0_seq1.p2	K12827	SF3A3, SAP61, PRP9	splicing factor 3A subunit 3	31.5786	29.3466	33.541	22.6235	21.667	24.1945	4.94259	-0.462342	0.115242	not significant
0hcomp29484_c0_seq1.p1	K11984	SART1, HAF, SNU66	U4/U6.U5 tri-snRNP-associated protein 1	16.6919	15.331	17.6069	48.1794	47.5143	46.4042	5.09467	1.50969	1.04e-10	nonDEG
0hcomp29493_c0_seq2.p1	#N/A	#N/A	#N/A	10.406	9.69748	11.7915	15.6006	17.8612	14.5025	3.9763	0.580802	0.192315	not significant
0hcomp29494_c1_seq1.p1	#N/A	#N/A	#N/A	17.2909	18.9042	16.6794	3.39236	4.53528	3.95614	3.79548	-2.12271	2.53e-06	Down
0hcomp29498_c0_seq1.p1	#N/A	#N/A	#N/A	1.36118	1.07805	1.27761	3.19226	2.98118	2.49238	2.05821	1.1333	0.44484	not significant
0hcomp29503_c0_seq1.p1	#N/A	#N/A	#N/A	4.89581	4.41228	3.44619	1.6045	2.63349	2.45466	2.4701	-0.900945	0.442744	not significant
0hcomp29512_c1_seq1.p2	#N/A	#N/A	#N/A	1.81039	2.54764	2.01233	3.08305	3.18964	4.62654	2.32771	0.736042	0.524532	not significant
0hcomp29514_c0_seq1.p1	#N/A	#N/A	#N/A	9.16206	10.9778	10.9443	64.6682	66.9903	68.9451	5.32529	2.67483	6.09e-30	Up
0hcomp29517_c0_seq2.p1	#N/A	#N/A	#N/A	2.38691	2.45899	1.49309	11.1958	11.6721	9.15081	3.0698	2.2656	0.000183783	Up
0hcomp29533_c0_seq1.p1	#N/A	#N/A	#N/A	4.04899	5.1157	3.22586	1.63822	2.08332	1.16658	2.3736	-1.28676	0.197046	not significant
0hcomp29538_c0_seq1.p2	#N/A	#N/A	#N/A	97.1505	94.7139	89.0107	299.199	303.56	298.104	7.64342	1.67983	1.11e-69	nonDEG
0hcomp29540_c1_seq1.p1	K18649	IMPL2	inositol-phosphate phosphatase / L-galactose 1-phosphate phosphatase / histidinol-phosphatase [EC:3.1.3.25 3.1.3.93 3.1.3.15]	22.214	18.2835	21.5443	59.8991	58.0959	55.6821	5.37743	1.47867	2.71e-12	nonDEG
0hcomp29550_c0_seq2.p1	#N/A	#N/A	#N/A	74.1363	72.9417	79.9906	27.5058	32.2255	30.8849	5.88465	-1.32264	4.06e-13	nonDEG
0hcomp29554_c0_seq1.p1	K10380	ANK	ankyrin	2.83878	3.02272	3.42499	8.55773	10.6196	11.7892	3.13444	1.69396	0.00373822	nonDEG
0hcomp29558_c1_seq2.p1	K00264	GLT1	glutamate synthase (NADH) [EC:1.4.1.14]	141.459	122.958	124.106	110.662	101.426	105.672	6.97439	-0.289805	0.0318498	nonDEG
0hcomp29561_c0_seq1.p1	K19562	BIO3-BIO1	bifunctional dethiobiotin synthetase / adenosylmethionine---8-amino-7-oxononanoate aminotransferase [EC:6.3.3.3 2.6.1.62]	51.0814	50.1759	52.937	66.3187	66.8393	60.7445	5.95549	0.329345	0.103799	not significant
0hcomp29564_c0_seq1.p1	#N/A	#N/A	#N/A	3.20772	4.63061	2.81267	5.56091	4.42964	2.84188	2.61609	0.257488	0.977669	not significant
0hcomp29565_c0_seq1.p1	#N/A	#N/A	#N/A	38.9128	42.2378	40.8246	25.704	20.7284	19.9867	5.1524	-0.873088	0.000302153	nonDEG
0hcomp29570_c0_seq1.p1	#N/A	#N/A	#N/A	3.43214	3.78675	2.66864	2.54272	2.62353	2.26898	2.35691	-0.4005	0.821458	not significant
0hcomp29572_c1_seq1.p1	#N/A	#N/A	#N/A	87.0564	125.551	122.875	13.1923	11.897	10.4861	6.1385	-3.22408	4.53e-48	Down
0hcomp29575_c0_seq2.p1	K06699	PSME4	proteasome activator subunit 4	21.5715	22.0167	19.5948	15.0163	14.5293	15.4708	4.40118	-0.486472	0.177335	not significant
0hcomp29577_c0_seq2.p1	#N/A	#N/A	#N/A	171.971	178.248	170.191	198.176	191.44	180.972	7.57805	0.13268	0.291255	not significant
0hcomp29590_c0_seq1.p1	#N/A	#N/A	#N/A	84.9259	80.4394	62.4561	26.0576	20.3773	21.5109	5.79684	-1.73951	1.01e-18	nonDEG
0hcomp29596_c0_seq1.p1	#N/A	#N/A	#N/A	327.798	348.089	341.44	108.073	93.6302	82.5578	7.88883	-1.83787	4.89e-82	nonDEG
0hcomp29597_c0_seq1.p1	#N/A	#N/A	#N/A	2.80544	2.4084	2.41146	2.35301	1.98122	2.94023	2.22505	-0.0709944	1	not significant
0hcomp29604_c0_seq1.p1	#N/A	#N/A	#N/A	8.62098	9.93645	9.27295	4.44661	3.96385	5.62334	3.25444	-0.97071	0.101035	not significant
0hcomp29614_c0_seq1.p1	K02942	RP-LP1, RPLP1	large subunit ribosomal protein LP1	218.448	221.231	238.594	286.217	351.325	393.868	8.20522	0.604515	7.62e-07	nonDEG
0hcomp29624_c0_seq1.p1	#N/A	#N/A	#N/A	33.1238	29.1534	35.9976	1.182	2.75399	1.52841	4.41663	-4.08641	5.19e-21	Down
0hcomp29625_c0_seq1.p1	#N/A	#N/A	#N/A	86.4536	81.6734	92.6764	314.595	334.907	336.884	7.71476	1.91732	7.46e-90	nonDEG
0hcomp29632_c0_seq1.p3	K03094	SKP1, CBF3D	S-phase kinase-associated protein 1	21.1138	21.5824	20.5108	17.471	15.6144	19.0126	4.4772	-0.277285	0.548154	not significant
0hcomp29640_c0_seq3.p1	K01835	pgm	phosphoglucomutase [EC:5.4.2.2]	77.2249	82.1251	87.8206	239.227	251.592	225.002	7.35422	1.53236	2.06e-47	nonDEG
0hcomp29641_c0_seq1.p3	#N/A	#N/A	#N/A	4.10903	3.44656	4.0605	3.10698	2.57538	2.58291	2.48061	-0.478316	0.70919	not significant
0hcomp29644_c0_seq2.p1	#N/A	#N/A	#N/A	7.55295	7.42195	7.94297	1.73025	2.41154	2.1147	2.88266	-1.81937	0.0157667	nonDEG
0hcomp29647_c0_seq2.p1	K04371	ERK, MAPK1_3	mitogen-activated protein kinase 1/3 [EC:2.7.11.24]	43.648	51.2345	45.8737	116.878	117.048	129.734	6.44078	1.36727	1.23e-21	nonDEG
0hcomp29656_c0_seq1.p1	#N/A	#N/A	#N/A	3.11242	3.02658	2.89851	13.6394	14.4995	16.7402	3.45508	2.26201	6.61e-06	Up
0hcomp29673_c0_seq1.p1	#N/A	#N/A	#N/A	6.42734	6.27234	4.1474	2.36864	1.67994	1.29712	2.60705	-1.59554	0.0833945	not significant
0hcomp29675_c2_seq1.p1	#N/A	#N/A	#N/A	3.39277	4.54502	3.16425	1.87352	2.22287	1.53261	2.3391	-0.942487	0.524532	not significant
0hcomp29685_c0_seq3.p2	#N/A	#N/A	#N/A	3.36158	4.23574	3.64938	1.54534	2.46282	2.23664	2.37459	-0.819568	0.524532	not significant
0hcomp29700_c0_seq2.p1	K13347	PXMP2, PMP22	peroxisomal membrane protein 2	26.2385	26.9107	24.4997	8.74629	5.95653	5.95247	4.31715	-1.89176	6.73e-08	nonDEG
0hcomp29703_c0_seq2.p1	K10597	UBE4B, UFD2	ubiquitin conjugation factor E4 B [EC:2.3.2.27]	38.0212	40.2528	41.9523	82.7406	82.928	78.9877	5.99691	1.0224	9.6e-10	nonDEG
0hcomp29709_c0_seq1.p1	#N/A	#N/A	#N/A	69.3991	72.5348	64.836	39.7549	34.6722	40.1036	5.88605	-0.849838	3.2e-06	nonDEG
0hcomp29722_c0_seq1.p2	#N/A	#N/A	#N/A	2.1423	1.93146	2.00913	13.3117	13.6594	14.0907	3.29284	2.6767	1.79e-06	Up
0hcomp29735_c0_seq1.p1	#N/A	#N/A	#N/A	6.16855	5.80924	4.84653	3.65657	3.55169	3.71264	2.80361	-0.610705	0.53978	not significant
0hcomp29750_c1_seq2.p1	#N/A	#N/A	#N/A	14.7887	13.8615	13.1833	16.9521	14.6184	14.3577	4.11106	0.132641	0.93046	not significant
0hcomp29755_c0_seq2.p1	#N/A	#N/A	#N/A	3.94035	4.18024	4.27021	2.86578	3.77619	2.69728	2.55978	-0.400478	0.852926	not significant
0hcomp29756_c0_seq1.p1	#N/A	#N/A	#N/A	28.5803	24.8239	23.8843	7.60971	9.48002	6.43669	4.34505	-1.70305	4.73e-07	nonDEG
0hcomp29765_c0_seq1.p1	K03023	RPC3, POLR3C	DNA-directed RNA polymerase III subunit RPC3	4.46544	4.83439	5.12378	6.76983	8.03126	7.04953	3.04991	0.58308	0.415174	not significant
0hcomp29769_c0_seq1.p1	#N/A	#N/A	#N/A	8.83231	9.53381	9.2866	3.18877	3.53416	4.54497	3.18042	-1.27046	0.0439751	nonDEG
0hcomp29777_c0_seq1.p2	#N/A	#N/A	#N/A	6.58658	7.11323	7.30432	28.5596	31.2849	30.9153	4.36205	2.09011	1.18e-10	Up
0hcomp29784_c0_seq1.p2	#N/A	#N/A	#N/A	3.60896	3.77006	3.691	7.33506	9.33585	10.9897	3.10202	1.28914	0.037435	nonDEG
0hcomp29791_c0_seq1.p3	#N/A	#N/A	#N/A	2.60661	3.18285	1.49853	1.93229	1.15368	2.10591	2.09677	-0.466057	0.940452	not significant
0hcomp29793_c0_seq1.p1	#N/A	#N/A	#N/A	18.5198	17.6214	15.0369	7.95217	6.06287	7.37295	3.91612	-1.24494	0.0023539	nonDEG
0hcomp29798_c0_seq1.p1	#N/A	#N/A	#N/A	32.6059	29.2032	31.4056	20.0808	19.8977	21.923	4.88075	-0.588394	0.0435603	nonDEG
0hcomp29801_c1_seq1.p1	#N/A	#N/A	#N/A	6.36172	6.70864	6.27958	2.8924	3.00756	3.8163	2.86038	-0.970773	0.201241	not significant
0hcomp29809_c0_seq1.p2	#N/A	#N/A	#N/A	2.45562	2.59689	1.82033	5.36854	5.90096	6.45268	2.63385	1.31502	0.140247	not significant
0hcomp29810_c0_seq2.p1	K10632	BRAP	BRCA1-associated protein [EC:2.3.2.27]	5.60665	4.98624	5.19121	3.83344	2.43767	3.61567	2.72769	-0.657741	0.520517	not significant
0hcomp29815_c0_seq1.p1	#N/A	#N/A	#N/A	16.6539	14.5596	16.6533	10.3552	11.7283	10.9797	4.03073	-0.530886	0.235413	not significant
0hcomp29816_c0_seq1.p1	#N/A	#N/A	#N/A	3.74646	4.19966	4.24074	21.6608	25.9562	21.5233	3.94864	2.46516	2.88e-10	Up
0hcomp29819_c0_seq2.p1	#N/A	#N/A	#N/A	95.8062	98.732	92.0776	78.7902	81.7214	83.2452	6.56692	-0.23356	0.174291	not significant
0hcomp29827_c0_seq1.p1	#N/A	#N/A	#N/A	6.27906	6.41042	5.15504	16.9303	15.9467	17.0095	3.74633	1.46233	0.000427383	nonDEG
0hcomp29830_c0_seq1.p1	#N/A	#N/A	#N/A	6.88896	5.26244	5.67661	19.478	21.3667	21.7112	3.94925	1.7871	2.06e-06	nonDEG
0hcomp29833_c1_seq1.p1	#N/A	#N/A	#N/A	5.55773	6.55065	5.20095	5.78752	5.56799	6.73565	3.03945	0.0601364	1	not significant
0hcomp29839_c0_seq1.p1	#N/A	#N/A	#N/A	4.21479	5.62872	5.17783	5.89387	4.25753	6.37582	2.91542	0.1335	1	not significant
0hcomp29844_c0_seq1.p1	#N/A	#N/A	#N/A	6.40795	5.89596	6.0898	11.3555	10.3718	12.3977	3.45909	0.876441	0.0866518	not significant
0hcomp29852_c0_seq1.p1	#N/A	#N/A	#N/A	181.824	189.104	122.834	34.551	27.4058	27.7349	6.76322	-2.45546	1.53e-36	Down
0hcomp29862_c0_seq2.p1	K20781	SGT1	peptidyl serine alpha-galactosyltransferase [EC:2.4.1.-]	12.0546	13.8495	13.6787	41.636	42.5501	43.9514	4.90905	1.68474	2.81e-11	nonDEG
0hcomp29872_c0_seq1.p1	#N/A	#N/A	#N/A	8.42623	9.49964	7.92396	3.46418	3.82702	3.07285	3.10124	-1.2923	0.0516436	not significant
0hcomp29876_c0_seq1.p2	#N/A	#N/A	#N/A	13.3871	14.972	11.6469	4.3121	6.66122	4.07219	3.5826	-1.39283	0.00617264	nonDEG
0hcomp29884_c0_seq1.p1	#N/A	#N/A	#N/A	26.8963	25.6793	22.8327	14.8937	17.9504	15.8138	4.58484	-0.62983	0.0509677	not significant
0hcomp29885_c0_seq1.p1	K00140	mmsA, iolA, ALDH6A1	malonate-semialdehyde dehydrogenase (acetylating) / methylmalonate-semialdehyde dehydrogenase [EC:1.2.1.18 1.2.1.27]	25.6911	25.984	24.5588	9.33088	12.5059	11.3213	4.43745	-1.194	0.000241223	nonDEG
0hcomp29891_c0_seq1.p1	#N/A	#N/A	#N/A	9.64144	7.99372	6.02345	1.66821	2.65299	2.26623	2.91965	-1.7942	0.0105458	nonDEG
0hcomp29899_c0_seq6.p3	K00059	fabG, OAR1	3-oxoacyl-[acyl-carrier protein] reductase [EC:1.1.1.100]	24.2243	24.193	21.716	7.87009	5.87766	6.95976	4.21221	-1.74234	2e-06	nonDEG
0hcomp29901_c0_seq2.p1	#N/A	#N/A	#N/A	4.21823	5.5581	4.42992	6.43231	6.45075	5.63157	2.94608	0.370445	0.796347	not significant
0hcomp29904_c0_seq1.p1	K02716	psbO	photosystem II oxygen-evolving enhancer protein 1	715.975	765.038	808.145	4750.07	5288.26	4859.1	11.5152	2.70203	0	Up
0hcomp29906_c0_seq1.p1	K01620	ltaE	threonine aldolase [EC:4.1.2.48]	23.5152	25.1553	23.3145	27.6376	28.6178	28.1816	4.86281	0.228361	0.580996	not significant
0hcomp29927_c0_seq2.p1	#N/A	#N/A	#N/A	16.0709	14.2957	14.7067	19.878	17.2158	19.4778	4.29249	0.324734	0.513039	not significant
0hcomp29942_c0_seq2.p1	#N/A	#N/A	#N/A	2.40184	3.02268	3.07059	1.76199	2.54306	1.95043	2.22407	-0.428384	0.802269	not significant
0hcomp29944_c0_seq1.p1	#N/A	#N/A	#N/A	4.66968	5.9219	4.96887	3.28327	3.24853	3.09324	2.70843	-0.676565	0.520517	not significant
0hcomp29947_c0_seq1.p1	#N/A	#N/A	#N/A	45.2562	52.8173	36.4511	12.6792	10.4427	11.4347	5.03536	-1.94909	7.36e-14	nonDEG
0hcomp29949_c0_seq1.p1	#N/A	#N/A	#N/A	4.53514	5.19135	3.03058	3.04631	2.3394	3.16688	2.54604	-0.560187	0.728902	not significant
0hcomp29956_c0_seq1.p3	#N/A	#N/A	#N/A	1.4854	2.36443	2.10962	6.27847	5.87179	5.28264	2.58228	1.48641	0.0833945	not significant
0hcomp29965_c0_seq1.p2	#N/A	#N/A	#N/A	10.7923	12.1956	9.66168	5.91637	3.75559	4.91028	3.39708	-1.14327	0.0362172	nonDEG
0hcomp29966_c0_seq1.p1	#N/A	#N/A	#N/A	1.13795	1.20273	1.38258	2.02799	2.10405	1.85476	1.90155	0.622695	0.93046	not significant
0hcomp29979_c0_seq1.p3	#N/A	#N/A	#N/A	5.41449	4.65107	4.86784	20.7111	23.3069	24.8797	3.99292	2.17542	8.16e-09	Up
0hcomp29979_c1_seq2.p1	#N/A	#N/A	#N/A	14.0454	14.1173	15.9212	51.765	50.749	49.7872	5.11976	1.7792	2.63e-14	nonDEG
0hcomp29991_c0_seq2.p1	#N/A	#N/A	#N/A	20.2445	22.3709	18.8537	7.40656	5.61881	6.22293	4.05984	-1.65678	1.9e-05	nonDEG
0hcomp29992_c0_seq1.p2	#N/A	#N/A	#N/A	4.5817	3.5221	3.87559	13.147	12.4687	15.7703	3.45427	1.75456	0.000349048	nonDEG
0hcomp29995_c0_seq1.p2	K03283	HSPA1s	heat shock 70kDa protein 1/2/6/8	28.4766	23.1465	30.554	13.3575	13.9755	15.4668	4.60477	-0.936283	0.00249929	nonDEG
0hcomp29995_c1_seq1.p1	K03283	HSPA1s	heat shock 70kDa protein 1/2/6/8	41.8802	36.0385	39.8906	13.1604	13.5993	12.2194	4.9253	-1.58795	1.99e-09	nonDEG
0hcomp29998_c0_seq1.p1	K14005	SEC31	protein transport protein SEC31	58.5067	51.6565	55.9071	32.2167	28.7261	30.228	5.57855	-0.862743	3.48e-05	nonDEG
0hcomp30005_c0_seq1.p1	#N/A	#N/A	#N/A	1.87474	2.13516	2.09455	2.06641	1.62764	2.13527	2.05589	-0.0703782	1	not significant
0hcomp30006_c0_seq2.p1	#N/A	#N/A	#N/A	50.7706	45.2955	48.6227	36.414	37.1775	39.1283	5.56207	-0.359736	0.127105	not significant
0hcomp30019_c0_seq2.p1	#N/A	#N/A	#N/A	392.119	408.779	340.891	19.0665	19.7387	15.6419	7.80089	-4.38176	7.16e-183	Down
0hcomp30022_c0_seq1.p1	#N/A	#N/A	#N/A	1.60508	1.71219	1.80474	8.12649	9.49149	11.2466	2.93832	2.40545	0.000286582	Up
0hcomp30024_c0_seq2.p1	#N/A	#N/A	#N/A	30.4266	27.247	28.2601	16.3191	15.3879	18.8619	4.71605	-0.761085	0.00889578	nonDEG
0hcomp30031_c0_seq2.p1	#N/A	#N/A	#N/A	7.79847	8.40252	7.44056	3.124	3.14942	3.80264	3.02207	-1.20392	0.0610569	not significant
0hcomp30043_c0_seq2.p3	#N/A	#N/A	#N/A	2.31319	1.20433	2.06733	2.08924	2.11633	2.58538	2.07544	0.257006	1	not significant
0hcomp30046_c0_seq1.p1	#N/A	#N/A	#N/A	31.4522	34.6024	30.9211	7.46122	8.53023	8.19572	4.59159	-1.98849	1.72e-10	nonDEG
0hcomp30047_c0_seq1.p1	#N/A	#N/A	#N/A	40.7061	43.5379	44.7333	38.9359	42.379	37.4581	5.50038	-0.119307	0.777442	not significant
0hcomp30049_c0_seq3.p1	#N/A	#N/A	#N/A	5.33539	5.88907	4.68698	2.75356	2.60662	2.53678	2.6612	-0.98242	0.28596	not significant
0hcomp30050_c0_seq1.p1	K15665	K15665, ppsB, fenD	fengycin family lipopeptide synthetase B	12.6219	17.9167	13.8815	15.2569	14.9322	14.0313	4.1279	-0.00692231	1	not significant
0hcomp30055_c0_seq2.p3	K10413	DYNC1H	dynein heavy chain 1, cytosolic	5.8563	9.45656	6.09626	7.48958	9.09074	8.44351	3.33562	0.219794	0.850642	not significant
0hcomp30056_c0_seq1.p1	#N/A	#N/A	#N/A	7.32003	8.25455	7.89708	9.23371	11.7351	10.3498	3.52264	0.407758	0.536379	not significant
0hcomp30062_c0_seq1.p1	#N/A	#N/A	#N/A	3.41031	3.56348	2.84324	1.68854	2.00934	2.69352	2.30543	-0.597608	0.658256	not significant
0hcomp30063_c0_seq2.p2	#N/A	#N/A	#N/A	7.21155	7.34622	6.85379	3.97775	2.91405	2.94175	2.93883	-1.0968	0.11424	not significant
0hcomp30071_c0_seq5.p1	#N/A	#N/A	#N/A	3.07803	3.77099	4.09232	9.0349	10.5638	10.6675	3.16642	1.43381	0.0133403	nonDEG
0hcomp30073_c0_seq1.p2	#N/A	#N/A	#N/A	5.0591	4.62329	5.70376	5.18218	7.31687	6.4988	3.00086	0.293331	0.802269	not significant
0hcomp30083_c0_seq1.p1	#N/A	#N/A	#N/A	5.25663	6.52978	5.35002	5.80423	4.9878	4.53351	2.95337	-0.16012	0.993653	not significant
0hcomp30087_c0_seq1.p1	#N/A	#N/A	#N/A	4.96778	5.24387	5.67525	1.83445	2.9253	1.27412	2.59012	-1.35149	0.118501	not significant
0hcomp30095_c0_seq1.p1	#N/A	#N/A	#N/A	5.3564	5.89021	5.67732	6.2214	4.72435	5.62135	2.98312	-0.0320916	1	not significant
0hcomp30114_c0_seq1.p1	#N/A	#N/A	#N/A	52.5651	62.5792	66.8454	9.5201	9.67929	8.24647	5.34066	-2.71376	1.74e-26	Down
0hcomp30123_c0_seq1.p2	#N/A	#N/A	#N/A	3.22008	3.1588	3.35695	8.56459	9.72889	8.91646	3.04663	1.44371	0.012242	nonDEG
0hcomp30133_c0_seq2.p2	#N/A	#N/A	#N/A	33.6823	34.0949	30.8807	4.4307	6.28817	3.51888	4.51293	-2.76452	5.46e-15	Down
0hcomp30135_c0_seq1.p1	#N/A	#N/A	#N/A	4.43843	3.71511	2.7879	1.97785	2.43372	2.8045	2.40211	-0.582607	0.684843	not significant
0hcomp30138_c0_seq1.p1	#N/A	#N/A	#N/A	10.4866	11.9838	12.0621	1.5944	1.51148	1.98377	3.22704	-2.68087	2.46e-05	Down
0hcomp30144_c1_seq1.p1	K04498	EP300, CREBBP, KAT3	E1A/CREB-binding protein [EC:2.3.1.48]	52.0132	50.2404	48.0008	23.1413	21.2247	20.3374	5.34263	-1.21125	5.41e-08	nonDEG
0hcomp30146_c0_seq3.p1	#N/A	#N/A	#N/A	19.1148	21.6131	20.9184	37.4811	31.2769	37.6504	4.94009	0.784272	0.00286983	nonDEG
0hcomp30147_c0_seq1.p1	#N/A	#N/A	#N/A	96.4962	93.4001	104.841	62.2044	62.0891	61.7448	6.4437	-0.663051	8.28e-06	nonDEG
0hcomp30149_c0_seq1.p1	#N/A	#N/A	#N/A	156.36	170.788	165.319	62.6169	55.4756	57.1766	6.9325	-1.48815	1.12e-31	nonDEG
0hcomp30151_c0_seq1.p2	#N/A	#N/A	#N/A	3.82792	2.92395	3.62866	2.72711	2.18563	2.66267	2.38948	-0.441737	0.961803	not significant
0hcomp30155_c0_seq1.p1	#N/A	#N/A	#N/A	15.5509	16.7999	15.3847	8.42216	5.89177	5.71342	3.83112	-1.23824	0.00524978	nonDEG
0hcomp30157_c0_seq1.p1	#N/A	#N/A	#N/A	3.4444	3.51978	3.44254	5.0058	6.08787	3.94997	2.68666	0.510609	0.625728	not significant
0hcomp30166_c0_seq1.p2	#N/A	#N/A	#N/A	39.0769	35.0022	39.9718	19.9615	21.0045	18.5891	5.04351	-0.934308	0.000250326	nonDEG
0hcomp30179_c0_seq1.p1	#N/A	#N/A	#N/A	7.79966	6.61914	8.56827	12.291	12.0319	11.7802	3.60561	0.640732	0.233371	not significant
0hcomp30189_c0_seq1.p1	#N/A	#N/A	#N/A	17.1894	17.7164	17.3556	15.0744	13.5567	12.6394	4.20822	-0.338851	0.488564	not significant
0hcomp30193_c0_seq1.p1	#N/A	#N/A	#N/A	13.0778	13.5144	9.66788	7.24427	7.9608	7.88793	3.65203	-0.644548	0.191851	not significant
0hcomp30199_c0_seq1.p1	#N/A	#N/A	#N/A	17.2201	16.873	15.4928	7.40604	7.47903	6.89178	3.89309	-1.17546	0.00446994	nonDEG
0hcomp30200_c1_seq2.p1	#N/A	#N/A	#N/A	24.0463	24.4989	20.1715	7.78742	8.42795	7.62118	4.23015	-1.51474	2.17e-05	nonDEG
0hcomp30202_c1_seq1.p1	K00939	adk, AK	adenylate kinase [EC:2.7.4.3]	11.9298	12.0095	13.9794	3.25683	3.62812	3.64705	3.44227	-1.81561	0.000582893	nonDEG
0hcomp30203_c0_seq1.p2	#N/A	#N/A	#N/A	5.7239	5.38262	5.20036	1.62154	1.49894	2.18709	2.58162	-1.55978	0.0833945	not significant
0hcomp30214_c0_seq1.p1	#N/A	#N/A	#N/A	6.1196	6.70373	4.62689	4.95569	4.59382	3.92148	2.90818	-0.367743	0.796347	not significant
0hcomp30223_c0_seq2.p1	#N/A	#N/A	#N/A	5.16734	4.57085	5.13132	3.88745	2.95965	4.26161	2.73289	-0.411794	0.760115	not significant
0hcomp30224_c0_seq1.p1	K08794	CAMK1	calcium/calmodulin-dependent protein kinase I [EC:2.7.11.17]	15.1467	14.4409	13.4064	4.36027	4.88243	4.02118	3.61567	-1.67248	0.0004235	nonDEG
0hcomp30225_c0_seq1.p2	#N/A	#N/A	#N/A	11.1516	10.4844	12.1524	11.0835	11.8809	11.3337	3.79759	0.0193604	1	not significant
0hcomp30229_c0_seq1.p1	#N/A	#N/A	#N/A	2.38207	2.70016	3.05973	4.03092	5.72141	6.8001	2.64546	0.986159	0.28596	not significant
0hcomp30236_c0_seq1.p1	#N/A	#N/A	#N/A	5.39045	6.89423	4.79949	6.84205	5.98648	6.67862	3.07144	0.185678	1	not significant
0hcomp30238_c0_seq2.p3	#N/A	#N/A	#N/A	3.1062	4.41524	2.76541	3.8478	2.34211	2.89563	2.44983	-0.175135	1	not significant
0hcomp30242_c0_seq1.p1	#N/A	#N/A	#N/A	4.63317	3.94323	3.39216	3.93355	3.80191	3.283	2.60589	-0.120681	1	not significant
0hcomp30244_c0_seq1.p1	#N/A	#N/A	#N/A	4.69757	5.13614	4.13621	3.21138	4.58624	3.04244	2.68521	-0.360915	0.877667	not significant
0hcomp30246_c1_seq1.p2	#N/A	#N/A	#N/A	5.30331	6.25187	6.63523	5.47536	5.36431	6.18823	3.03845	-0.095797	1	not significant
0hcomp30255_c0_seq1.p1	#N/A	#N/A	#N/A	18.6407	21.7281	14.1065	5.3901	5.46061	4.78714	3.88602	-1.77833	1.92e-05	nonDEG
0hcomp30262_c0_seq1.p1	#N/A	#N/A	#N/A	2.98478	2.55974	2.96135	5.07928	4.6451	3.50651	2.53448	0.609963	0.585112	not significant
0hcomp30274_c0_seq1.p1	#N/A	#N/A	#N/A	3.11204	3.38962	4.12977	10.3575	8.09922	9.70535	3.10227	1.37233	0.0154556	nonDEG
0hcomp30275_c0_seq2.p2	#N/A	#N/A	#N/A	42.9919	51.7741	51.7028	27.2091	32.668	29.4687	5.45314	-0.71154	0.000995287	nonDEG
0hcomp30277_c0_seq1.p1	K10585	UBE2Z	ubiquitin-conjugating enzyme E2 Z [EC:2.3.2.23]	5.29371	5.71828	5.63278	3.46482	4.35594	4.27127	2.83484	-0.453559	0.661674	not significant
0hcomp30290_c0_seq3.p1	#N/A	#N/A	#N/A	3.82016	4.01695	2.81767	2.82346	2.42063	2.95086	2.4301	-0.368987	0.838084	not significant
0hcomp30296_c0_seq2.p2	#N/A	#N/A	#N/A	2.61844	2.49524	2.09432	2.78303	2.96058	3.42526	2.29262	0.325163	0.955491	not significant
0hcomp30299_c0_seq1.p4	#N/A	#N/A	#N/A	1.71722	1.06013	1.40125	1.55425	2.60799	2.08403	1.94957	0.527562	0.93046	not significant
0hcomp30302_c1_seq1.p1	#N/A	#N/A	#N/A	5.15312	3.9752	3.82962	3.3979	3.47792	2.16016	2.57418	-0.508622	0.728902	not significant
0hcomp30309_c0_seq1.p1	#N/A	#N/A	#N/A	2.05758	1.73706	1.67208	3.45069	2.55042	2.95676	2.18289	0.668953	0.625728	not significant
0hcomp30314_c0_seq1.p2	#N/A	#N/A	#N/A	19.9286	22.3988	20.5151	7.13495	6.439	7.40314	4.10523	-1.56702	3.26e-05	nonDEG
0hcomp30320_c0_seq1.p1	#N/A	#N/A	#N/A	8.17028	7.99419	8.43971	4.43653	5.94983	4.8428	3.19027	-0.682918	0.289435	not significant
0hcomp30324_c0_seq1.p1	#N/A	#N/A	#N/A	12.102	10.1979	10.5989	8.97551	13.2668	7.62842	3.70329	-0.14132	0.955491	not significant
0hcomp30326_c0_seq2.p1	K04459	DUSP, MKP	dual specificity MAP kinase phosphatase [EC:3.1.3.16 3.1.3.48]	6.99646	6.84048	6.98129	14.0065	12.9823	14.443	3.65791	0.97853	0.0277748	nonDEG
0hcomp30328_c0_seq2.p1	#N/A	#N/A	#N/A	6.00848	5.19128	5.74279	7.94347	6.01921	7.41718	3.11827	0.327164	0.821458	not significant
0hcomp30333_c0_seq2.p1	#N/A	#N/A	#N/A	13.321	13.2131	13.6821	2.86518	3.58382	2.89814	3.47379	-2.06661	7.01e-05	Down
0hcomp30334_c0_seq1.p2	#N/A	#N/A	#N/A	5.57155	6.32853	5.89057	17.3705	19.3999	18.0394	3.82733	1.60088	6.03e-05	nonDEG
0hcomp30335_c0_seq1.p2	K12581	CNOT7_8, CAF1, POP2	CCR4-NOT transcription complex subunit 7/8	5.05258	4.91443	6.50372	37.1928	45.6296	43.1637	4.66465	2.90478	4.3e-21	Up
0hcomp30338_c1_seq1.p1	K08794	CAMK1	calcium/calmodulin-dependent protein kinase I [EC:2.7.11.17]	9.95004	11.1175	10.1536	6.87705	11.249	9.26639	3.62217	-0.189399	0.882233	not significant
0hcomp30342_c1_seq1.p1	#N/A	#N/A	#N/A	11.2716	12.9003	12.8528	3.96561	5.85772	5.25078	3.51451	-1.27895	0.0101378	nonDEG
0hcomp30356_c0_seq2.p1	K10614	HERC3	E3 ubiquitin-protein ligase HERC3 [EC:2.3.2.26]	29.0911	29.2553	29.6838	18.5152	19.7379	17.8557	4.78431	-0.647467	0.028338	nonDEG
0hcomp30359_c0_seq2.p1	#N/A	#N/A	#N/A	10.8177	10.9147	10.2669	8.45553	8.14291	9.14652	3.60892	-0.311336	0.717107	not significant
0hcomp30362_c0_seq2.p4	#N/A	#N/A	#N/A	3.83528	5.20097	3.96094	9.46084	13.6475	11.6603	3.33364	1.39081	0.00986532	nonDEG
0hcomp30363_c1_seq1.p1	#N/A	#N/A	#N/A	2.82824	2.82409	2.86332	2.54596	1.82938	3.05335	2.28311	-0.193056	0.955491	not significant
0hcomp30385_c0_seq1.p1	#N/A	#N/A	#N/A	53.9355	65.609	64.002	2.54983	3.03088	2.59884	5.23743	-4.43038	3.61e-40	Down
0hcomp30386_c0_seq1.p2	#N/A	#N/A	#N/A	5.01398	4.61301	4.40665	4.38959	3.54641	4.57092	2.74735	-0.164851	1	not significant
0hcomp30387_c0_seq1.p1	#N/A	#N/A	#N/A	25.8723	26.3181	23.8153	11.2968	8.8107	7.91454	4.37895	-1.42808	1.78e-05	nonDEG
0hcomp30388_c0_seq1.p1	#N/A	#N/A	#N/A	154.823	152.17	156.259	100.694	92.6969	86.1609	7.06068	-0.727963	6.67e-10	nonDEG
0hcomp30395_c0_seq1.p2	#N/A	#N/A	#N/A	3.15341	3.13689	2.70029	1.11015	1.15716	1.65293	2.13507	-1.13398	0.44484	not significant
0hcomp30398_c0_seq2.p2	#N/A	#N/A	#N/A	13.8681	14.3475	16.3238	13.6193	14.4797	14.0182	4.10196	-0.081412	0.972431	not significant
0hcomp30415_c0_seq2.p1	#N/A	#N/A	#N/A	21.1167	21.2332	17.3061	14.4388	14.2155	11.3006	4.29684	-0.575195	0.127504	not significant
0hcomp30419_c0_seq1.p1	#N/A	#N/A	#N/A	6.68314	6.68452	6.54885	6.66846	5.87058	5.78677	3.12902	-0.120362	1	not significant
0hcomp30423_c0_seq2.p2	#N/A	#N/A	#N/A	3.20979	2.10833	2.82458	3.40704	5.06145	4.28834	2.49779	0.617452	0.585112	not significant
0hcomp30427_c0_seq2.p1	#N/A	#N/A	#N/A	97.8419	89.684	75.4985	25.3315	28.3041	24.7201	5.99613	-1.74327	1.94e-21	nonDEG
0hcomp30429_c0_seq1.p1	#N/A	#N/A	#N/A	2.84587	2.86367	2.2134	1.98207	1.59054	1.43109	2.12631	-0.63384	0.780515	not significant
0hcomp30430_c0_seq1.p2	#N/A	#N/A	#N/A	15.1028	15.9921	19.2149	15.6637	16.7368	19.1834	4.30534	0.0350347	1	not significant
0hcomp30432_c0_seq1.p4	#N/A	#N/A	#N/A	8.4893	9.68785	9.32491	11.1511	8.80264	11.5211	3.61819	0.191779	0.882233	not significant
0hcomp30451_c0_seq2.p1	#N/A	#N/A	#N/A	28.4513	36.7461	33.5787	6.94839	6.75715	4.84049	4.557	-2.39122	5.39e-13	Down
0hcomp30452_c0_seq1.p1	#N/A	#N/A	#N/A	14.3824	14.833	10.8418	10.2526	7.71801	9.90365	3.81284	-0.517457	0.331165	not significant
0hcomp30466_c0_seq1.p1	#N/A	#N/A	#N/A	12.9994	13.4947	15.7839	35.1511	36.1304	33.1278	4.74088	1.2957	1.43e-06	nonDEG
0hcomp30467_c0_seq1.p1	K12323	ANPRA, NPR1	atrial natriuretic peptide receptor A [EC:4.6.1.2]	21.9367	25.3182	23.0892	28.8894	28.3458	30.0072	4.86994	0.308847	0.359888	not significant
0hcomp30472_c0_seq1.p1	#N/A	#N/A	#N/A	11.9812	15.1002	15.1721	12.2965	13.6114	14.2858	4.03856	-0.0724795	1	not significant
0hcomp30477_c0_seq2.p1	#N/A	#N/A	#N/A	4.13467	4.05439	3.71299	5.77945	7.07903	5.66437	2.86314	0.61757	0.558231	not significant
0hcomp30479_c0_seq1.p1	#N/A	#N/A	#N/A	5.11076	5.35242	4.7891	4.82665	5.91707	6.82263	2.95453	0.195833	0.913164	not significant
0hcomp30485_c0_seq1.p1	#N/A	#N/A	#N/A	7.33152	6.98237	7.4591	6.24512	6.30506	7.19464	3.22089	-0.141117	1	not significant
0hcomp30487_c0_seq1.p1	#N/A	#N/A	#N/A	29.0255	32.9638	26.5971	15.0031	10.6136	11.9643	4.62606	-1.22828	4.09e-05	nonDEG
0hcomp30489_c0_seq2.p1	#N/A	#N/A	#N/A	7.43397	9.61662	6.67911	4.53053	3.69402	3.03206	3.05789	-1.05381	0.0963233	not significant
0hcomp30491_c0_seq1.p1	#N/A	#N/A	#N/A	44.0024	46.8108	49.4908	32.6441	32.6278	32.0011	5.45742	-0.527155	0.0209767	nonDEG
0hcomp30492_c0_seq1.p1	#N/A	#N/A	#N/A	6.4003	7.68976	7.3399	8.98839	11.136	10.9476	3.46876	0.525923	0.372218	not significant
0hcomp30495_c0_seq1.p1	#N/A	#N/A	#N/A	5.66231	5.42595	6.90581	20.3251	22.2807	20.7396	3.96371	1.79221	2.06e-06	nonDEG
0hcomp30499_c0_seq1.p1	K00434	E1.11.1.11	L-ascorbate peroxidase [EC:1.11.1.11]	9.22322	10.6015	8.91868	21.1784	24.9673	22.7176	4.20933	1.24801	0.000239663	nonDEG
0hcomp30505_c0_seq3.p2	#N/A	#N/A	#N/A	37.007	38.2137	46.0581	103.585	106.839	101.97	6.22801	1.36197	9.83e-19	nonDEG
0hcomp30507_c0_seq1.p1	#N/A	#N/A	#N/A	3.13804	3.21151	4.00337	2.33719	2.22397	2.41791	2.3611	-0.551098	0.821458	not significant
0hcomp30509_c0_seq1.p2	#N/A	#N/A	#N/A	11.4286	11.4324	11.6501	4.69529	6.04054	4.95312	3.4669	-1.12246	0.0305552	nonDEG
0hcomp30514_c0_seq2.p2	K02372	fabZ	3-hydroxyacyl-[acyl-carrier-protein] dehydratase [EC:4.2.1.59]	17.9234	20.2628	22.8009	63.0099	62.3836	60.8687	5.43925	1.6045	9.29e-15	nonDEG
0hcomp30515_c0_seq1.p1	#N/A	#N/A	#N/A	14.5745	13.4054	15.38	22.0882	22.8579	17.8317	4.34079	0.528435	0.166505	not significant
0hcomp30516_c1_seq1.p1	#N/A	#N/A	#N/A	1.53247	1.53833	1.54297	6.54887	6.35206	6.16004	2.58461	1.955	0.00841586	nonDEG
0hcomp30526_c0_seq2.p1	#N/A	#N/A	#N/A	1.04341	1.53497	1.20297	2.53896	4.08715	2.35267	2.07877	1.15953	0.44484	not significant
0hcomp30536_c0_seq2.p1	#N/A	#N/A	#N/A	14.1559	14.2044	7.34667	13.2508	12.5438	9.36307	3.84791	-0.0230425	1	not significant
0hcomp30549_c0_seq4.p1	#N/A	#N/A	#N/A	20.6208	22.0093	22.8988	60.2106	68.6399	65.2638	5.50759	1.56042	9.55e-15	nonDEG
0hcomp30556_c0_seq1.p3	#N/A	#N/A	#N/A	173.006	179.743	180.408	154.858	190.036	168.46	7.52487	-0.0552178	0.802269	not significant
0hcomp30562_c0_seq1.p3	#N/A	#N/A	#N/A	1.8739	1.94502	1.4296	3.01102	3.24294	2.76396	2.17226	0.731764	0.625728	not significant
0hcomp30571_c0_seq2.p2	#N/A	#N/A	#N/A	5.27759	5.29082	5.27368	3.7613	2.13312	3.35269	2.7076	-0.755238	0.397563	not significant
0hcomp30582_c0_seq1.p3	#N/A	#N/A	#N/A	4.45876	4.47887	3.55767	3.75652	4.47931	3.48355	2.65473	-0.0950674	1	not significant
0hcomp30583_c0_seq2.p1	#N/A	#N/A	#N/A	5.33926	4.10509	5.35622	2.4375	3.313	3.52998	2.66444	-0.658069	0.495464	not significant
0hcomp30584_c1_seq2.p3	K07937	ARF1	ADP-ribosylation factor 1	3.78066	4.32734	5.1719	3.18837	5.9425	4.81658	2.76548	0.0636624	1	not significant
0hcomp30589_c0_seq1.p2	#N/A	#N/A	#N/A	8.57713	8.6079	7.38554	5.19007	5.29888	4.1781	3.1751	-0.733208	0.289435	not significant
0hcomp30611_c0_seq1.p1	#N/A	#N/A	#N/A	29.6535	26.521	28.4381	18.9961	18.6025	19.175	4.75639	-0.573448	0.0586429	not significant
0hcomp30614_c0_seq2.p2	#N/A	#N/A	#N/A	3.28182	3.6583	3.51679	4.24535	4.47372	4.76349	2.63202	0.350874	0.866138	not significant
0hcomp30620_c2_seq2.p1	#N/A	#N/A	#N/A	13.215	20.8349	19.7449	1.79395	1.28067	1.23826	3.68253	-3.53546	8.73e-11	Down
0hcomp30622_c0_seq1.p1	#N/A	#N/A	#N/A	20.1128	21.6615	21.5715	9.68007	10.1254	10.4042	4.23144	-1.0603	0.00327595	nonDEG
0hcomp30623_c0_seq1.p1	K01892	HARS, hisS	histidyl-tRNA synthetase [EC:6.1.1.21]	7.82762	9.50407	8.65425	8.32941	7.30354	8.12604	3.42701	-0.128643	1	not significant
0hcomp30659_c0_seq3.p1	#N/A	#N/A	#N/A	4.16176	4.22909	4.05107	9.99993	11.6836	10.9975	3.26999	1.36339	0.0115162	nonDEG
0hcomp30667_c0_seq1.p1	#N/A	#N/A	#N/A	8.41961	7.25121	5.74911	5.91668	3.87258	4.60068	3.07064	-0.563435	0.518192	not significant
0hcomp30673_c0_seq2.p1	#N/A	#N/A	#N/A	7.34328	5.93851	5.33032	3.61016	1.82635	3.49932	2.80791	-1.02942	0.182383	not significant
0hcomp30674_c0_seq1.p3	#N/A	#N/A	#N/A	1.22512	1.74039	1.13457	2.15098	2.15831	2.46503	1.97558	0.666689	0.751874	not significant
0hcomp30678_c0_seq1.p1	#N/A	#N/A	#N/A	8.33906	8.58815	7.74909	3.05749	4.37392	3.7332	3.08577	-1.12304	0.0712566	not significant
0hcomp30682_c0_seq2.p1	#N/A	#N/A	#N/A	47.4125	49.8811	49.6876	48.1741	44.3759	44.6241	5.68924	-0.0994267	0.798943	not significant
0hcomp30689_c0_seq1.p1	#N/A	#N/A	#N/A	1.27252	1.38002	1.48507	2.46396	1.67717	1.86607	1.93293	0.490808	0.93046	not significant
0hcomp30694_c0_seq1.p1	K03671	trxA	thioredoxin 1	70.1967	67.9123	68.4132	36.9245	33.9023	33.4999	5.84432	-0.982871	9.87e-08	nonDEG
0hcomp30697_c0_seq1.p1	#N/A	#N/A	#N/A	4.20158	4.08388	4.89373	6.07579	6.87335	7.31681	2.96274	0.603157	0.4842	not significant
0hcomp30698_c0_seq2.p1	K04512	DAAM	dishevelled associated activator of morphogenesis	2.89241	3.69681	3.59917	1.83345	2.50461	1.67439	2.3075	-0.734021	0.658256	not significant
0hcomp30704_c1_seq1.p1	#N/A	#N/A	#N/A	13.4979	15.9412	11.2671	10.2477	9.04861	7.93956	3.81432	-0.574251	0.281125	not significant
0hcomp30706_c0_seq1.p5	#N/A	#N/A	#N/A	1.3951	1.60458	1.39235	1.84927	1.88143	1.81286	1.92238	0.301308	0.93046	not significant
0hcomp30711_c0_seq1.p1	#N/A	#N/A	#N/A	7.80338	6.69231	7.15153	3.3696	3.35943	3.44434	2.95719	-1.06629	0.11424	not significant
0hcomp30714_c0_seq1.p2	#N/A	#N/A	#N/A	27.7996	24.5064	24.0404	38.9812	39.0591	41.6274	5.15273	0.645186	0.0090612	nonDEG
0hcomp30716_c0_seq1.p2	#N/A	#N/A	#N/A	20.1382	26.1312	26.1959	10.9452	10.8959	11.2841	4.38922	-1.12119	0.000824689	nonDEG
0hcomp30730_c0_seq2.p1	#N/A	#N/A	#N/A	2.44236	2.14716	2.73542	2.66903	1.75214	2.21745	2.17544	-0.140995	1	not significant
0hcomp30731_c0_seq1.p1	K01649	leuA, IMS	2-isopropylmalate synthase [EC:2.3.3.13]	158.123	149.691	166.764	232.769	231.54	226.523	7.6583	0.541137	8.98e-09	nonDEG
0hcomp30740_c0_seq1.p1	#N/A	#N/A	#N/A	10.8374	12.0391	9.54376	8.57387	8.34376	9.13688	3.62388	-0.312777	0.639251	not significant
0hcomp30741_c0_seq1.p1	#N/A	#N/A	#N/A	9.51485	8.59366	8.8555	13.3368	11.398	11.6123	3.6959	0.424244	0.503446	not significant
0hcomp30742_c0_seq1.p1	#N/A	#N/A	#N/A	2.7786	2.8701	2.38053	16.5509	15.408	19.753	3.57006	2.62882	1.68e-08	Up
0hcomp30743_c0_seq3.p1	#N/A	#N/A	#N/A	2.92881	2.77103	3.54518	6.29491	7.20508	6.80902	2.82073	1.0997	0.136159	not significant
0hcomp30745_c0_seq2.p1	#N/A	#N/A	#N/A	23.1819	20.6732	25.589	94.6411	97.2607	98.8173	5.94894	2.05914	2.12e-31	Up
0hcomp30753_c0_seq1.p1	#N/A	#N/A	#N/A	57.9701	62.574	63.3707	71.7283	72.3488	63.8512	6.12642	0.176357	0.431178	not significant
0hcomp30779_c0_seq1.p3	#N/A	#N/A	#N/A	1.81944	1.41632	1.84854	6.95892	6.93027	8.17544	2.7157	2.03302	0.00514619	Up
0hcomp30780_c0_seq1.p2	#N/A	#N/A	#N/A	6.83476	6.87049	6.68922	7.78232	8.17702	7.20902	3.2649	0.177947	0.936857	not significant
0hcomp30782_c0_seq1.p2	#N/A	#N/A	#N/A	70.45	80.3648	78.774	118.618	122.222	126.942	6.70222	0.678962	2.43e-07	nonDEG
0hcomp30783_c0_seq2.p1	#N/A	#N/A	#N/A	4.00673	4.04807	4.62635	4.06881	4.27152	5.74556	2.74709	0.143945	1	not significant
0hcomp30794_c0_seq2.p1	#N/A	#N/A	#N/A	69.4531	68.6836	74.6128	609.046	599.765	586.059	8.37983	3.07427	4.56e-287	Up
0hcomp30796_c0_seq1.p1	#N/A	#N/A	#N/A	26.8238	31.269	26.9648	9.24959	8.56715	6.74525	4.45552	-1.77773	7.3e-08	nonDEG
0hcomp30800_c0_seq1.p3	#N/A	#N/A	#N/A	2.29163	2.64051	2.39488	4.16796	4.32696	3.83157	2.44012	0.715736	0.556644	not significant
0hcomp30801_c0_seq1.p1	#N/A	#N/A	#N/A	8.72987	8.65481	8.02838	2.82195	3.89706	4.44105	3.10913	-1.16464	0.0516436	not significant
0hcomp30802_c0_seq1.p1	K13293	PDE4	cAMP-specific phosphodiesterase 4 [EC:3.1.4.53]	7.13981	8.83981	7.57593	2.51627	2.13625	2.81922	2.94287	-1.61232	0.0205257	nonDEG
0hcomp30805_c0_seq1.p1	#N/A	#N/A	#N/A	18.757	19.3479	12.8025	4.85884	6.27945	6.78686	3.85643	-1.48877	0.000468514	nonDEG
0hcomp30825_c0_seq2.p2	#N/A	#N/A	#N/A	25.7077	25.4094	25.0374	7.76823	8.43361	8.81862	4.34704	-1.59314	2.79e-06	nonDEG
0hcomp30826_c0_seq2.p1	K00423	E1.10.3.3	L-ascorbate oxidase [EC:1.10.3.3]	15.644	15.4213	14.2257	8.29901	6.91941	5.64724	3.79788	-1.1059	0.00980909	nonDEG
0hcomp30830_c0_seq2.p1	#N/A	#N/A	#N/A	38.78	39.5443	30.3802	17.8545	13.3875	17.3113	4.91742	-1.15597	1.26e-05	nonDEG
0hcomp30831_c0_seq1.p1	#N/A	#N/A	#N/A	10.233	10.5876	11.1761	26.9654	26.7516	23.1706	4.35041	1.25371	7.59e-05	nonDEG
0hcomp30845_c4_seq2.p1	#N/A	#N/A	#N/A	5.65289	6.93301	6.05006	6.9756	8.34705	6.8423	3.18905	0.242536	0.930974	not significant
0hcomp30860_c0_seq1.p2	K09502	DNAJA1	DnaJ homolog subfamily A member 1	78.8074	80.7831	84.4919	182.807	187.443	188.534	7.105	1.19351	1.96e-26	nonDEG
0hcomp30861_c0_seq3.p4	#N/A	#N/A	#N/A	17.9955	16.561	13.3879	14.7297	10.6649	11.0426	4.07938	-0.392624	0.461409	not significant
0hcomp30862_c0_seq1.p1	#N/A	#N/A	#N/A	5.47435	6.23208	5.73446	17.9768	18.2003	14.7475	3.75567	1.52364	0.000291709	nonDEG
0hcomp30867_c0_seq4.p1	#N/A	#N/A	#N/A	5.99282	4.93113	4.43185	3.41989	4.99631	4.06744	2.7982	-0.296344	0.985998	not significant
0hcomp30873_c0_seq1.p2	K10582	UBE2Q	ubiquitin-conjugating enzyme E2 Q [EC:2.3.2.23]	20.5737	25.7111	24.3447	6.45939	4.97711	6.09547	4.1791	-1.98786	5.41e-08	nonDEG
0hcomp30878_c0_seq3.p1	#N/A	#N/A	#N/A	4.63453	5.13772	5.20498	4.41556	3.51548	3.98123	2.76455	-0.324437	0.88812	not significant
0hcomp30887_c0_seq1.p1	#N/A	#N/A	#N/A	6.46816	5.5257	4.39048	3.85266	4.03907	3.57775	2.80464	-0.505337	0.775994	not significant
0hcomp30888_c0_seq2.p2	#N/A	#N/A	#N/A	6.43809	6.36028	6.71051	11.525	13.8325	12.0844	3.55245	0.924574	0.0567957	not significant
0hcomp30890_c0_seq1.p3	#N/A	#N/A	#N/A	1.41359	1.28295	1.13092	1.95839	1.94757	1.7138	1.88639	0.500488	0.93046	not significant
0hcomp30895_c0_seq1.p3	#N/A	#N/A	#N/A	5.96056	5.12919	4.66318	14.5348	12.8003	13.5676	3.5347	1.35373	0.00357731	nonDEG
0hcomp30897_c0_seq1.p1	K00474	TMLHE	trimethyllysine dioxygenase [EC:1.14.11.8]	40.6524	47.8916	43.9876	9.1747	8.01613	8.94796	4.95762	-2.32603	6.48e-17	Down
0hcomp30901_c0_seq2.p1	#N/A	#N/A	#N/A	5.66054	4.8252	4.75103	5.24977	5.43879	4.01873	2.86606	-0.0542111	1	not significant
0hcomp30905_c1_seq1.p1	#N/A	#N/A	#N/A	29.9171	30.0203	22.5625	4.5187	4.54249	4.27029	4.29743	-2.59861	2.31e-12	Down
0hcomp30910_c0_seq1.p1	#N/A	#N/A	#N/A	14.8788	15.8109	14.1822	6.65375	5.24643	6.87988	3.75449	-1.24093	0.00528593	nonDEG
0hcomp30922_c0_seq1.p1	#N/A	#N/A	#N/A	37.7624	42.534	36.6244	40.5803	36.0947	38.1447	5.40552	-0.0258864	1	not significant
0hcomp30925_c0_seq1.p1	#N/A	#N/A	#N/A	4.54423	4.88882	4.71092	3.20057	2.3001	2.84084	2.60105	-0.739996	0.470287	not significant
0hcomp30926_c0_seq1.p4	#N/A	#N/A	#N/A	2.28162	2.05619	2.33629	2.5399	1.41842	1.99295	2.0995	-0.16241	1	not significant
0hcomp30929_c0_seq1.p1	#N/A	#N/A	#N/A	12.2296	11.6373	10.1445	6.49754	4.94044	6.0064	3.49172	-0.949729	0.0866518	not significant
0hcomp30930_c0_seq1.p1	K02961	RP-S17, MRPS17, rpsQ	small subunit ribosomal protein S17	7.68725	7.3433	9.34126	16.3564	14.5829	16.2288	3.82868	0.940827	0.0245444	nonDEG
0hcomp30931_c0_seq1.p1	K00737	MGAT3	beta-1,4-mannosyl-glycoprotein beta-1,4-N-acetylglucosaminyltransferase [EC:2.4.1.144]	2.53952	2.66345	3.00124	5.88837	6.41863	5.56071	2.69575	1.08324	0.162137	not significant
0hcomp30932_c0_seq1.p1	K21797	SAC1, SACM1L	phosphatidylinositol 4-phosphatase [EC:3.1.3.-]	5.32756	4.37328	4.0177	4.49102	3.42558	2.18159	2.64834	-0.43248	0.748821	not significant
0hcomp30937_c0_seq1.p1	#N/A	#N/A	#N/A	35.3908	35.7685	29.2635	14.5367	12.3012	10.1649	4.7449	-1.43182	3.75e-07	nonDEG
0hcomp30950_c0_seq1.p1	K06943	NOG1	nucleolar GTP-binding protein	10.36	9.9457	11.1967	15.2735	15.8927	13.5405	3.9208	0.498098	0.309051	not significant
0hcomp30952_c0_seq2.p1	#N/A	#N/A	#N/A	2.57468	2.05227	2.27982	2.84918	3.43114	3.18348	2.28976	0.426423	0.955491	not significant
0hcomp30954_c0_seq1.p2	#N/A	#N/A	#N/A	1.95466	1.67331	2.03326	4.41553	4.89948	4.17791	2.40646	1.19259	0.310125	not significant
0hcomp30964_c0_seq1.p1	#N/A	#N/A	#N/A	4.26934	3.5109	3.37467	9.49321	12.6374	9.00861	3.19474	1.44588	0.0092827	nonDEG
0hcomp30965_c0_seq1.p1	#N/A	#N/A	#N/A	4.94293	4.66517	5.8802	2.01877	3.43804	2.9775	2.66261	-0.855053	0.397563	not significant
0hcomp30968_c0_seq1.p1	#N/A	#N/A	#N/A	2.0649	1.63164	1.76488	1.61047	1.9328	1.45993	1.96504	-0.129673	1	not significant
0hcomp30983_c0_seq1.p1	#N/A	#N/A	#N/A	24.5861	23.5102	26.5596	37.8708	39.2557	39.2621	5.11797	0.637268	0.00943114	nonDEG
0hcomp30994_c1_seq1.p1	#N/A	#N/A	#N/A	135.94	125.753	131.841	36.4566	37.1977	37.4706	6.54585	-1.82132	2.54e-34	nonDEG
0hcomp31000_c0_seq1.p1	#N/A	#N/A	#N/A	21.6819	22.453	19.488	4.99332	4.50892	3.49109	4.00694	-2.26176	3.54e-08	Down
0hcomp31002_c0_seq1.p1	#N/A	#N/A	#N/A	3.57695	3.07805	2.3825	2.06175	2.03839	1.48808	2.22283	-0.66693	0.802269	not significant
0hcomp31017_c0_seq2.p2	#N/A	#N/A	#N/A	33.0097	33.2483	32.3511	94.9096	98.222	87.6299	6.03613	1.50538	1.36e-19	nonDEG
0hcomp31023_c0_seq2.p1	#N/A	#N/A	#N/A	21.1674	20.7666	20.6921	10.8057	11.058	10.1555	4.24339	-0.961244	0.00927843	nonDEG
0hcomp31028_c0_seq1.p1	#N/A	#N/A	#N/A	12.5394	11.7267	11.9283	13.637	12.8822	10.1158	3.88084	0.0155273	1	not significant
0hcomp31034_c0_seq1.p1	#N/A	#N/A	#N/A	359.888	352.653	394.113	2542.58	2649.1	2437.24	10.5249	2.7848	0	Up
0hcomp31051_c0_seq2.p1	#N/A	#N/A	#N/A	5.14894	3.32639	4.2557	12.0517	13.3686	11.4732	3.37522	1.50389	0.00260845	nonDEG
0hcomp31051_c1_seq1.p1	#N/A	#N/A	#N/A	2.81003	2.93046	3.79642	2.95943	2.6887	2.46343	2.36906	-0.229982	0.961803	not significant
0hcomp31055_c0_seq3.p1	#N/A	#N/A	#N/A	7.66177	9.10664	9.20437	6.23039	5.9835	4.96868	3.27761	-0.588112	0.388093	not significant
0hcomp31059_c0_seq1.p1	#N/A	#N/A	#N/A	29.7053	27.4787	30.9393	30.2424	30.7269	32.463	5.06891	0.0833727	0.940452	not significant
0hcomp31064_c0_seq1.p1	K10595	HERC2	E3 ubiquitin-protein ligase HERC2 [EC:2.3.2.26]	13.1595	14.6073	11.5991	3.92087	4.69472	4.42329	3.5287	-1.57014	0.00198804	nonDEG
0hcomp31071_c0_seq2.p1	#N/A	#N/A	#N/A	8.63204	7.78608	8.4449	27.3289	30.5311	29.1431	4.37045	1.78974	1.57e-08	nonDEG
0hcomp31073_c0_seq1.p1	#N/A	#N/A	#N/A	330.585	313.131	338.101	141.833	142.136	128.612	7.97243	-1.25035	4.36e-46	nonDEG
0hcomp31074_c0_seq1.p1	#N/A	#N/A	#N/A	9.38847	11.442	11.5137	1.81825	3.74433	2.07502	3.22637	-2.03621	0.000468345	Down
0hcomp31075_c1_seq1.p1	#N/A	#N/A	#N/A	20.7268	18.8318	19.9388	57.5503	59.8631	67.2412	5.42149	1.62718	1.1e-14	nonDEG
0hcomp31077_c0_seq1.p1	#N/A	#N/A	#N/A	4.47552	3.45622	4.20668	2.41882	3.09315	3.05535	2.51768	-0.491285	0.852926	not significant
0hcomp31081_c0_seq2.p1	#N/A	#N/A	#N/A	8.74724	8.706	8.96116	14.0101	16.4818	17.0986	3.87328	0.838404	0.0487276	nonDEG
0hcomp31084_c0_seq1.p1	#N/A	#N/A	#N/A	7.28699	7.31177	6.59829	4.0238	3.83622	3.11962	2.96533	-0.929927	0.22149	not significant
0hcomp31085_c0_seq1.p1	#N/A	#N/A	#N/A	24.3062	22.9166	26.2808	98.9192	114.893	99.2919	6.04696	2.08404	8.38e-34	Up
0hcomp31088_c0_seq1.p2	#N/A	#N/A	#N/A	9.39748	11.4838	10.2481	3.79666	2.24725	2.07182	3.20353	-1.89357	0.0016364	nonDEG
0hcomp31096_c0_seq1.p1	#N/A	#N/A	#N/A	39.8551	37.8266	39.2355	22.7757	21.9117	24.7752	5.13377	-0.748435	0.00236709	nonDEG
0hcomp31100_c0_seq1.p1	#N/A	#N/A	#N/A	7.38947	8.91048	9.72293	11.9193	14.4829	12.5876	3.72239	0.574398	0.262159	not significant
0hcomp31101_c0_seq1.p1	#N/A	#N/A	#N/A	2.73624	2.85035	2.98635	6.6079	5.60458	6.5272	2.74207	1.09128	0.118431	not significant
0hcomp31105_c0_seq1.p1	K03283	HSPA1s	heat shock 70kDa protein 1/2/6/8	20.3515	15.7754	22.7438	8.67897	10.2661	10.046	4.14996	-1.01472	0.00898813	nonDEG
0hcomp31108_c0_seq1.p1	#N/A	#N/A	#N/A	17.5591	15.9166	15.8808	13.0499	12.4035	14.653	4.15023	-0.297859	0.539111	not significant
0hcomp31120_c0_seq1.p1	#N/A	#N/A	#N/A	25.1297	24.9014	27.9023	9.89072	8.48005	8.57901	4.39197	-1.51992	4.64e-06	nonDEG
0hcomp31125_c0_seq1.p1	#N/A	#N/A	#N/A	2.43162	2.92234	2.67461	2.6018	1.84359	2.31898	2.22295	-0.240945	1	not significant
0hcomp31131_c0_seq2.p2	#N/A	#N/A	#N/A	10.1941	10.4307	9.64727	14.0168	16.5702	11.2879	3.85378	0.460735	0.34915	not significant
0hcomp31141_c0_seq1.p1	#N/A	#N/A	#N/A	6.67467	7.45842	7.38115	1.59828	1.63387	2.95737	2.8284	-1.74136	0.0116711	nonDEG
0hcomp31160_c0_seq1.p1	K20407	MIOS, MIO	WD repeat-containing protein mio	6.84967	6.78235	5.91487	3.67595	3.70956	2.59079	2.87575	-0.94924	0.201241	not significant
0hcomp31170_c0_seq1.p1	#N/A	#N/A	#N/A	21.4131	21.013	16.5427	15.6986	15.1462	14.804	4.35338	-0.367663	0.413797	not significant
0hcomp31173_c0_seq1.p2	#N/A	#N/A	#N/A	7.10696	7.202	6.01463	5.33985	4.70574	4.87348	3.04935	-0.439341	0.707577	not significant
0hcomp31178_c0_seq1.p2	#N/A	#N/A	#N/A	4.30308	3.83447	3.89357	5.80679	4.98091	6.46898	2.82806	0.50401	0.661674	not significant
0hcomp31181_c1_seq1.p1	#N/A	#N/A	#N/A	13.4957	14.2063	11.22	7.19136	8.00952	9.43329	3.7353	-0.653527	0.210308	not significant
0hcomp31182_c0_seq2.p1	#N/A	#N/A	#N/A	9.46632	8.27095	9.12555	29.7781	27.7956	27.8304	4.37905	1.65369	1.68e-07	nonDEG
0hcomp31195_c0_seq3.p1	#N/A	#N/A	#N/A	17.3429	18.0954	14.6685	7.9254	7.38111	5.77253	3.89162	-1.23635	0.00324033	nonDEG
0hcomp31203_c0_seq2.p1	#N/A	#N/A	#N/A	46.87	46.3233	46.0495	32.8996	36.2014	33.1648	5.47703	-0.444779	0.0570596	not significant
0hcomp31210_c0_seq1.p1	#N/A	#N/A	#N/A	32.1083	27.8792	22.8244	5.48835	5.45523	5.11755	4.33355	-2.34186	6.66e-11	Down
0hcomp31219_c0_seq1.p1	#N/A	#N/A	#N/A	22.6151	20.3107	24.1464	185.088	209.58	181.922	6.74693	3.09563	2.12e-93	Up
0hcomp31223_c0_seq1.p1	K01623	ALDO	fructose-bisphosphate aldolase, class I [EC:4.1.2.13]	17.9723	16.2474	18.9006	8.45212	8.67664	8.31673	4.0097	-1.05287	0.00762883	nonDEG
0hcomp31227_c0_seq1.p1	K12854	SNRNP200, BRR2	pre-mRNA-splicing helicase BRR2 [EC:3.6.4.13]	119.68	115.63	114.561	69.6702	65.0109	62.7277	6.63169	-0.824583	1.72e-09	nonDEG
0hcomp31232_c0_seq2.p1	#N/A	#N/A	#N/A	6.27959	7.69228	6.86811	1.98585	1.81278	1.6225	2.77643	-1.87808	0.0176526	nonDEG
0hcomp31235_c0_seq1.p1	#N/A	#N/A	#N/A	9.55846	10.4256	9.90866	22.467	23.6359	26.8155	4.27577	1.27493	0.000104166	nonDEG
0hcomp31239_c0_seq1.p2	#N/A	#N/A	#N/A	5.07332	5.22418	5.08193	17.8897	18.0862	18.3007	3.77198	1.79231	2.1e-05	nonDEG
0hcomp31245_c0_seq1.p1	#N/A	#N/A	#N/A	81.0248	70.9794	79.1045	47.4528	45.9019	48.7217	6.08984	-0.700764	4.01e-05	nonDEG
0hcomp31246_c0_seq1.p1	#N/A	#N/A	#N/A	50.1773	52.1359	35.4887	5.56649	6.75946	6.97269	4.95232	-2.81397	1.37e-21	Down
0hcomp31247_c0_seq1.p2	K13431	SRPR	signal recognition particle receptor subunit alpha	2.6828	2.60461	2.71904	2.07907	2.10025	1.95644	2.18991	-0.372624	0.94892	not significant
0hcomp31253_c0_seq1.p1	#N/A	#N/A	#N/A	22.8533	16.882	19.3026	7.50371	9.1277	6.92716	4.08009	-1.31479	0.000449414	nonDEG
0hcomp31262_c0_seq1.p3	#N/A	#N/A	#N/A	2.867	3.14425	3.13953	2.05351	1.21605	1.18918	2.17295	-0.985765	0.625728	not significant
0hcomp31264_c0_seq1.p2	#N/A	#N/A	#N/A	4.71868	4.49727	4.89838	3.04197	5.09335	4.15486	2.74236	-0.199839	0.98206	not significant
0hcomp31282_c0_seq1.p2	#N/A	#N/A	#N/A	4.2674	3.89459	4.63459	1.82155	1.98022	2.01387	2.43538	-1.0967	0.310125	not significant
0hcomp31285_c0_seq1.p2	#N/A	#N/A	#N/A	5.55595	8.49755	7.42094	4.46986	4.10127	4.19975	3.02624	-0.735274	0.322496	not significant
0hcomp31287_c0_seq1.p2	#N/A	#N/A	#N/A	2.61673	1.95495	2.54338	3.15847	2.76355	2.74249	2.26356	0.26427	0.955491	not significant
0hcomp31290_c0_seq2.p2	#N/A	#N/A	#N/A	13.1422	13.8663	13.4831	18.466	17.6764	14.8785	4.15719	0.329495	0.482386	not significant
0hcomp31292_c0_seq2.p1	#N/A	#N/A	#N/A	6.78378	5.82227	7.07527	15.5961	14.9768	16.6526	3.73752	1.24507	0.0027353	nonDEG
0hcomp31308_c0_seq2.p3	#N/A	#N/A	#N/A	13.2227	15.2898	15.627	18.6239	16.9632	20.429	4.27272	0.340993	0.451328	not significant
0hcomp31315_c0_seq1.p1	#N/A	#N/A	#N/A	12.0995	15.2088	12.3693	2.99982	3.67817	2.5959	3.45872	-2.05785	0.000110464	Down
0hcomp31319_c0_seq1.p1	#N/A	#N/A	#N/A	4.39008	4.2947	3.57203	2.65936	3.16464	2.6709	2.52015	-0.516394	0.852926	not significant
0hcomp31325_c0_seq1.p1	#N/A	#N/A	#N/A	12.1886	10.1823	10.3089	6.09094	6.63479	5.04585	3.4659	-0.868523	0.112128	not significant
0hcomp31328_c0_seq4.p1	#N/A	#N/A	#N/A	9.00929	10.8268	8.78205	227.216	233.323	208.21	6.84702	4.52774	1.95e-150	Up
0hcomp31334_c0_seq1.p1	#N/A	#N/A	#N/A	25.3175	26.5774	28.2432	22.527	23.4211	20.733	4.79566	-0.264841	0.516374	not significant
0hcomp31338_c0_seq1.p1	#N/A	#N/A	#N/A	3.13502	3.62278	3.66107	1.96178	3.15572	2.74852	2.40344	-0.396468	0.961803	not significant
0hcomp31348_c0_seq1.p1	#N/A	#N/A	#N/A	259.314	227.64	267.511	98.4162	101.297	101.448	7.57812	-1.32416	9.27e-37	nonDEG
0hcomp31353_c0_seq1.p1	#N/A	#N/A	#N/A	8.50451	7.12243	7.63797	3.96646	5.06623	3.73646	3.08468	-0.851617	0.25806	not significant
0hcomp31366_c0_seq1.p1	#N/A	#N/A	#N/A	37.784	43.4941	47.1695	52.0604	54.6288	49.0194	5.67516	0.276535	0.25031	not significant
0hcomp31368_c0_seq2.p1	#N/A	#N/A	#N/A	34.7751	33.7122	35.0309	28.1974	26.8893	26.4257	5.10991	-0.343957	0.242648	not significant
0hcomp31378_c0_seq1.p1	#N/A	#N/A	#N/A	5.52597	5.01393	4.3781	2.16185	1.77577	2.32462	2.55556	-1.2097	0.16624	not significant
0hcomp31378_c1_seq1.p1	#N/A	#N/A	#N/A	20.6405	18.9445	18.6276	23.2177	22.9352	24.9848	4.60823	0.2868	0.476854	not significant
0hcomp31382_c0_seq1.p1	K01769	E4.6.1.2	guanylate cyclase, other [EC:4.6.1.2]	17.47	17.8154	14.9851	8.78183	8.08876	6.89471	3.93583	-1.07063	0.00800624	nonDEG
0hcomp31401_c0_seq1.p1	#N/A	#N/A	#N/A	2.05706	2.29548	2.09187	2.12538	1.87646	2.17001	2.09633	-0.0667847	1	not significant
0hcomp31402_c0_seq2.p1	#N/A	#N/A	#N/A	3.31197	2.95642	3.25437	1.31577	1.17632	1.31921	2.16186	-1.25139	0.327333	not significant
0hcomp31417_c0_seq3.p1	K22503	DARS	aspartyl-tRNA synthetase [EC:6.1.1.12]	25.3466	25.5291	28.0645	43.2376	45.2197	48.1131	5.27685	0.787416	0.000558863	nonDEG
0hcomp31420_c0_seq2.p1	K01108	MTM1	myotubularin [EC:3.1.3.64 3.1.3.95]	63.8192	70.3016	68.737	24.4807	27.2634	26.9876	5.71836	-1.36189	3.04e-12	nonDEG
0hcomp31425_c0_seq1.p1	#N/A	#N/A	#N/A	3.94963	4.52902	3.60815	3.73648	5.16711	3.84524	2.67462	0.0692718	1	not significant
0hcomp31428_c0_seq1.p1	#N/A	#N/A	#N/A	26.2436	27.3841	19.8212	8.6731	5.85839	9.92672	4.3044	-1.57081	4.68e-06	nonDEG
0hcomp31433_c0_seq1.p1	#N/A	#N/A	#N/A	18.968	20.9001	18.0064	25.1324	27.2998	23.2152	4.64629	0.383054	0.30854	not significant
0hcomp31441_c0_seq1.p3	#N/A	#N/A	#N/A	2.24516	2.13356	2.23917	6.35608	5.73585	5.7242	2.62647	1.37395	0.0574735	not significant
0hcomp31454_c0_seq2.p1	#N/A	#N/A	#N/A	56.0758	65.9793	57.5702	7.31292	7.095	8.04449	5.29583	-2.98001	6.32e-29	Down
0hcomp31458_c0_seq1.p1	K01662	dxs	1-deoxy-D-xylulose-5-phosphate synthase [EC:2.2.1.7]	131.769	138.99	148.981	341.551	348.178	346.452	7.95315	1.3029	3.24e-54	nonDEG
0hcomp31460_c0_seq1.p1	#N/A	#N/A	#N/A	24.6136	24.9096	24.7253	102.012	98.4219	106.686	6.02951	2.04267	1.56e-32	Up
0hcomp31470_c0_seq1.p2	#N/A	#N/A	#N/A	13.5642	13.476	13.6738	3.51837	2.75003	3.03966	3.48529	-2.08816	7.01e-05	Down
0hcomp31472_c1_seq1.p1	#N/A	#N/A	#N/A	22.1093	19.1843	21.1913	20.2573	20.2541	20.3272	4.55688	-0.0394192	1	not significant
0hcomp31474_c0_seq2.p1	K07407	E3.2.1.22B, galA, rafA	alpha-galactosidase [EC:3.2.1.22]	21.1125	18.2432	19.2766	14.8896	13.8663	11.5307	4.2869	-0.538651	0.185118	not significant
0hcomp31475_c0_seq1.p2	#N/A	#N/A	#N/A	13.257	16.5133	15.5074	3.30896	3.33481	3.84308	3.61342	-2.07415	1.71e-05	Down
0hcomp31495_c0_seq1.p1	#N/A	#N/A	#N/A	4.06474	4.17223	3.70165	4.59687	3.41087	5.08393	2.68182	0.126458	1	not significant
0hcomp31506_c0_seq2.p1	#N/A	#N/A	#N/A	64.1707	62.195	73.1701	2.72586	4.21781	3.35892	5.3597	-4.23107	1.35e-42	Down
0hcomp31507_c0_seq2.p1	#N/A	#N/A	#N/A	18.6461	19.6408	18.3422	14.3244	15.8603	18.0664	4.35192	-0.230271	0.639404	not significant
0hcomp31508_c0_seq1.p1	#N/A	#N/A	#N/A	26.9421	27.2286	20.7907	19.4819	16.7407	12.8172	4.58369	-0.608923	0.0764567	not significant
0hcomp31510_c0_seq1.p1	#N/A	#N/A	#N/A	8.12261	10.9787	8.03963	4.85169	4.81856	5.17253	3.25404	-0.8566	0.184749	not significant
0hcomp31519_c0_seq1.p2	#N/A	#N/A	#N/A	13.2171	16.3384	13.2597	3.52507	1.86291	3.10648	3.51871	-2.28432	1.08e-05	Down
0hcomp31520_c0_seq1.p1	#N/A	#N/A	#N/A	8.62165	15.1951	15.3808	1.69294	1.68272	1.48376	3.34954	-2.9238	4.84e-07	Down
0hcomp31528_c0_seq2.p1	#N/A	#N/A	#N/A	20.6903	25.7473	22.0648	7.13685	9.23776	6.70143	4.21725	-1.55673	1.71e-05	nonDEG
0hcomp31547_c0_seq1.p4	#N/A	#N/A	#N/A	24.9377	30.2738	27.1827	10.1115	9.2609	10.5987	4.47962	-1.44801	6.42e-06	nonDEG
0hcomp31551_c0_seq1.p1	#N/A	#N/A	#N/A	5.49549	6.28999	7.38648	13.9845	12.4245	13.1567	3.58663	1.02959	0.0328658	nonDEG
0hcomp31553_c0_seq1.p1	#N/A	#N/A	#N/A	54.2137	66.4902	64.6273	12.6024	11.4242	10.0333	5.39943	-2.43157	1.09e-23	Down
0hcomp31555_c0_seq1.p1	#N/A	#N/A	#N/A	26.9326	30.1122	25.9426	21.1234	20.3007	18.1002	4.76339	-0.477485	0.143059	not significant
0hcomp31566_c0_seq1.p1	#N/A	#N/A	#N/A	5.54972	9.43435	8.01349	5.18146	5.86194	7.17191	3.21779	-0.331508	0.740153	not significant
0hcomp31570_c0_seq1.p1	#N/A	#N/A	#N/A	17.6222	17.0645	12.6677	7.30114	7.20697	8.46139	3.87094	-1.03315	0.0126382	nonDEG
0hcomp31572_c0_seq1.p1	#N/A	#N/A	#N/A	16.8204	17.1759	19.553	47.8378	50.291	48.6547	5.15593	1.44755	2.97e-10	nonDEG
0hcomp31573_c0_seq1.p1	#N/A	#N/A	#N/A	3.5702	3.0548	2.84928	3.16331	3.36241	2.90679	2.42383	-0.0126163	1	not significant
0hcomp31577_c0_seq1.p1	#N/A	#N/A	#N/A	15.5875	12.8434	12.9084	9.93319	8.34767	8.66779	3.82227	-0.611814	0.189854	not significant
0hcomp31590_c0_seq1.p1	#N/A	#N/A	#N/A	23.4798	20.8262	17.8573	10.2875	8.4253	7.55803	4.16471	-1.23195	0.000757546	nonDEG
0hcomp31591_c0_seq1.p2	#N/A	#N/A	#N/A	6.67424	6.87787	5.2815	3.53291	2.52236	2.42914	2.80081	-1.12002	0.182383	not significant
0hcomp31607_c0_seq2.p1	K13151	SNUPN, RNUT1	snurportin-1	5.53229	5.78725	5.57558	7.03246	6.66443	5.80383	3.06518	0.199699	1	not significant
0hcomp31612_c0_seq1.p3	#N/A	#N/A	#N/A	7.95023	7.99872	6.80782	2.93897	1.7496	3.6126	2.94038	-1.41615	0.0516436	not significant
0hcomp31624_c0_seq1.p1	#N/A	#N/A	#N/A	5.0812	4.67898	4.94797	1.7391	2.55661	1.99938	2.54678	-1.18504	0.16624	not significant
0hcomp31627_c1_seq2.p1	#N/A	#N/A	#N/A	1.60287	1.42287	1.97215	2.21759	3.20515	2.3844	2.09282	0.596576	0.780515	not significant
0hcomp31631_c0_seq1.p1	#N/A	#N/A	#N/A	2.73703	2.10319	1.83117	1.14824	2.07084	1.52133	2.03153	-0.473852	0.940452	not significant
0hcomp31640_c0_seq1.p1	#N/A	#N/A	#N/A	26.7022	23.6749	26.4389	13.3201	12.8678	12.05	4.49798	-1.00067	0.001513	nonDEG
0hcomp31640_c1_seq1.p2	#N/A	#N/A	#N/A	37.6822	45.0753	35.37	17.1777	13.3842	17.1537	4.99291	-1.30029	4.12e-07	nonDEG
0hcomp31647_c0_seq2.p1	#N/A	#N/A	#N/A	3.05485	2.74278	2.01064	1.16664	1.6449	1.36206	2.07404	-0.858514	0.587481	not significant
0hcomp31648_c0_seq1.p1	#N/A	#N/A	#N/A	5.9032	8.83318	9.36281	12.873	13.4754	11.1969	3.65616	0.630427	0.242557	not significant
0hcomp31651_c0_seq1.p1	#N/A	#N/A	#N/A	3.45467	4.61339	3.15293	4.04192	3.49313	3.9861	2.59162	0.0334008	1	not significant
0hcomp31652_c0_seq1.p2	#N/A	#N/A	#N/A	1.55843	1.35509	1.55873	1.52065	2.20399	1.39801	1.90209	0.168636	1	not significant
0hcomp31654_c0_seq1.p1	#N/A	#N/A	#N/A	66.0028	69.7765	72.5297	57.0587	52.5399	56.1431	6.08002	-0.328988	0.0898355	not significant
0hcomp31658_c0_seq2.p1	#N/A	#N/A	#N/A	4.26626	5.46432	4.96735	1.41917	1.91571	1.45658	2.48528	-1.55324	0.0968569	not significant
0hcomp31661_c0_seq2.p1	#N/A	#N/A	#N/A	6.71617	6.26795	4.91539	4.92848	4.72366	5.08301	2.96248	-0.277525	0.913164	not significant
0hcomp31664_c0_seq1.p2	#N/A	#N/A	#N/A	4.29192	4.96929	2.92381	2.20826	3.18204	2.59052	2.49547	-0.594289	0.70919	not significant
0hcomp31668_c0_seq4.p1	#N/A	#N/A	#N/A	3.17527	3.15218	2.73622	7.53476	6.00507	6.90124	2.81875	1.1377	0.136159	not significant
0hcomp31671_c1_seq2.p1	#N/A	#N/A	#N/A	14.7816	15.4375	15.4338	44.3178	53.4996	56.0511	5.14198	1.74363	8.45e-14	nonDEG
0hcomp31675_c0_seq1.p2	K08860	EIF2AK3	eukaryotic translation initiation factor 2-alpha kinase 3 [EC:2.7.11.1]	20.5072	21.2201	19.2764	11.8251	10.0584	12.6425	4.2511	-0.814781	0.0229791	nonDEG
0hcomp31677_c0_seq1.p5	#N/A	#N/A	#N/A	31.3701	36.4115	28.3014	22.2165	19.941	17.5548	4.88946	-0.683059	0.0122406	nonDEG
0hcomp31679_c0_seq1.p1	#N/A	#N/A	#N/A	13.2956	11.7727	10.9606	7.0706	5.33186	6.72907	3.57268	-0.901311	0.0734451	not significant
0hcomp31684_c2_seq1.p1	#N/A	#N/A	#N/A	1.97477	2.1208	1.63852	1.80261	1.34983	2.26601	2.00836	-0.0841254	1	not significant
0hcomp31689_c1_seq1.p1	K01528	DNM	dynamin GTPase [EC:3.6.5.5]	6.98827	5.96559	5.54193	2.37891	2.39357	3.042	2.7651	-1.2092	0.118431	not significant
0hcomp31698_c0_seq1.p1	K04460	PPP5C	serine/threonine-protein phosphatase 5 [EC:3.1.3.16]	13.9377	10.7614	15.1088	12.6969	11.3311	8.75282	3.88676	-0.279032	0.687659	not significant
0hcomp31699_c0_seq1.p1	#N/A	#N/A	#N/A	16.4584	15.289	14.8528	4.58595	4.53045	3.98265	3.6902	-1.80485	0.000124424	nonDEG
0hcomp31706_c0_seq1.p1	K00889	PIP5K	1-phosphatidylinositol-4-phosphate 5-kinase [EC:2.7.1.68]	11.1125	9.01496	8.85069	10.4181	9.60231	9.39112	3.6116	0.0191547	1	not significant
0hcomp31709_c0_seq1.p1	#N/A	#N/A	#N/A	18.1971	19.5302	19.7965	3.64818	2.17936	3.20791	3.83827	-2.62243	1.65e-08	Down
0hcomp31733_c0_seq1.p1	#N/A	#N/A	#N/A	28.9813	26.0711	29.1732	24.6327	22.5733	23.2048	4.86515	-0.257808	0.528836	not significant
0hcomp31740_c0_seq2.p1	#N/A	#N/A	#N/A	1.68458	2.46515	1.57297	1.95466	1.69597	1.69917	2.00303	-0.0994721	1	not significant
0hcomp31762_c0_seq3.p1	#N/A	#N/A	#N/A	2.21406	2.11793	2.42458	32.2334	36.9161	37.5738	4.35443	3.90417	6.39e-24	Up
0hcomp31796_c0_seq1.p1	#N/A	#N/A	#N/A	1.15013	0.985459	1.0918	2.37848	1.5655	2.0996	1.8695	0.822517	0.71296	not significant
0hcomp31800_c0_seq1.p1	#N/A	#N/A	#N/A	1.79028	1.72846	1.10131	1.96824	1.27039	2.26309	1.93666	0.226704	1	not significant
0hcomp31806_c0_seq2.p1	#N/A	#N/A	#N/A	10.4716	11.937	11.382	8.65083	10.2588	8.47998	3.6776	-0.301675	0.731661	not significant
0hcomp31813_c0_seq2.p1	K05850	ATP2B	P-type Ca2+ transporter type 2B [EC:7.2.2.10]	13.9625	15.0939	13.0471	19.0031	19.9395	17.8527	4.25307	0.427243	0.340427	not significant
0hcomp31815_c0_seq2.p1	#N/A	#N/A	#N/A	18.0776	19.6958	20.368	41.791	42.9695	44.0228	5.07141	1.14168	1.54e-06	nonDEG
0hcomp31817_c0_seq1.p2	#N/A	#N/A	#N/A	7.9941	8.51706	9.89638	3.01886	3.45078	4.76549	3.14199	-1.20877	0.0599267	not significant
0hcomp31840_c1_seq1.p1	#N/A	#N/A	#N/A	7.11922	7.18694	5.12679	3.35312	2.90963	2.61299	2.83639	-1.1026	0.136159	not significant
0hcomp31853_c0_seq2.p1	#N/A	#N/A	#N/A	5.23407	5.7271	5.02127	12.1182	10.7504	12.8569	3.43322	1.14048	0.0305552	nonDEG
0hcomp31895_c0_seq1.p1	#N/A	#N/A	#N/A	15.7703	13.116	13.9688	5.26727	5.56565	5.8724	3.67646	-1.34243	0.00373822	nonDEG
0hcomp31905_c0_seq2.p1	#N/A	#N/A	#N/A	1.11563	1.35683	0.917058	45.9647	51.3212	52.0399	4.73679	5.30644	1.74e-39	Up
0hcomp31923_c0_seq3.p1	#N/A	#N/A	#N/A	2.18476	2.68666	2.05737	25.7898	23.5463	24.1726	3.9226	3.33526	1.97e-14	Up
0hcomp31976_c0_seq2.p1	#N/A	#N/A	#N/A	11.038	12.0582	11.7262	29.3317	27.1939	29.4562	4.48488	1.29427	1.7e-05	nonDEG
0hcomp31977_c0_seq1.p1	#N/A	#N/A	#N/A	1.09878	1.43276	0.978358	12.1721	12.5631	9.37189	3.03584	3.14234	1.33e-06	Up
0hcomp32005_c0_seq1.p5	#N/A	#N/A	#N/A	1.69593	1.74733	1.7685	5.9142	5.05457	5.09562	2.49343	1.55091	0.0662031	not significant
0hcomp32050_c0_seq1.p2	#N/A	#N/A	#N/A	1.70012	1.85463	2.20963	4.464	4.09477	4.54914	2.39519	1.12895	0.310125	not significant
0hcomp32080_c0_seq1.p1	K11838	USP7, UBP15	ubiquitin carboxyl-terminal hydrolase 7 [EC:3.4.19.12]	1.01814	1.209	1.36944	2.95383	2.82527	1.98442	1.99894	1.02461	0.587481	not significant
0hcomp32093_c0_seq3.p1	#N/A	#N/A	#N/A	7.75435	6.41699	6.61448	5.38464	5.29007	5.56341	3.10046	-0.352316	0.716826	not significant
0hcomp32112_c0_seq1.p1	#N/A	#N/A	#N/A	1.19568	1.53293	1.17819	1.50462	1.5256	1.28895	1.80865	0.11986	1	not significant
0hcomp32128_c0_seq1.p2	K03681	RRP40, EXOSC3	exosome complex component RRP40	4.7318	5.87687	5.56488	7.05945	5.66857	5.62738	3.0093	0.176583	0.997123	not significant
0hcomp32138_c0_seq1.p1	#N/A	#N/A	#N/A	1.39184	1.41838	1.60825	3.69503	5.24804	4.29424	2.32965	1.49677	0.112128	not significant
0hcomp32146_c0_seq1.p1	#N/A	#N/A	#N/A	0.976408	1.17761	1.56041	11.2245	12.0491	9.46582	3.00362	3.01005	2.38e-06	Up
0hcomp32157_c0_seq1.p1	#N/A	#N/A	#N/A	3.49143	2.84969	2.20682	1.6365	2.05189	1.51988	2.17475	-0.686132	0.625728	not significant
0hcomp32173_c0_seq1.p1	#N/A	#N/A	#N/A	4.79197	4.07535	4.25874	3.32501	1.98919	2.43723	2.53189	-0.736284	0.585112	not significant
0hcomp32247_c0_seq1.p2	#N/A	#N/A	#N/A	0.966822	1.00783	0.9629	4.79258	3.73991	3.55454	2.1915	1.90172	0.0840733	not significant
0hcomp32258_c0_seq2.p1	#N/A	#N/A	#N/A	2.93327	3.98167	4.2235	4.72335	4.0452	3.5882	2.61964	0.141431	1	not significant
0hcomp32305_c0_seq2.p2	#N/A	#N/A	#N/A	3.76724	4.70415	4.23195	3.49321	2.72796	2.85953	2.56435	-0.471934	0.728902	not significant
0hcomp32321_c0_seq1.p1	K06664	PEX2, PXMP3	peroxin-2	1.4748	1.74411	1.58816	2.43507	2.25592	2.46197	2.04491	0.530035	0.940452	not significant
0hcomp32331_c0_seq2.p2	#N/A	#N/A	#N/A	3.76646	4.33209	3.12841	2.72214	3.13648	3.69469	2.51433	-0.229682	1	not significant
0hcomp32333_c0_seq2.p2	#N/A	#N/A	#N/A	12.6345	12.5982	11.3347	5.78222	3.40075	5.16401	3.48965	-1.32757	0.0101378	nonDEG
0hcomp32361_c0_seq1.p2	#N/A	#N/A	#N/A	7.18868	7.5703	6.57104	5.20277	5.94637	5.00514	3.11485	-0.396598	0.716826	not significant
0hcomp32397_c0_seq2.p3	#N/A	#N/A	#N/A	1.31909	1.23716	1.59174	4.41511	4.86207	3.64076	2.30035	1.54634	0.112128	not significant
0hcomp32410_c0_seq1.p1	K14618	MMACHC	cyanocobalamin reductase (cyanide-eliminating) / alkylcobalamin dealkylase [EC:1.16.1.6 2.5.1.151]	3.61808	3.7882	4.29314	3.83229	4.35422	5.67527	2.69895	0.233832	0.98206	not significant
0hcomp32438_c0_seq1.p1	#N/A	#N/A	#N/A	6.066	8.41156	8.04742	6.20061	5.84898	6.74052	3.2187	-0.258461	0.838084	not significant
0hcomp32482_c0_seq4.p1	#N/A	#N/A	#N/A	3.3787	3.48328	3.90372	6.08167	5.19287	8.25028	2.85376	0.834635	0.358147	not significant
0hcomp32516_c0_seq1.p1	#N/A	#N/A	#N/A	26.1961	25.1056	24.6439	13.4875	14.9448	12.457	4.5144	-0.888897	0.00576191	nonDEG
0hcomp32549_c0_seq1.p1	#N/A	#N/A	#N/A	2.16548	2.30154	2.16343	4.77155	7.14235	6.90897	2.66364	1.44824	0.039298	nonDEG
0hcomp32593_c0_seq2.p1	#N/A	#N/A	#N/A	5.66891	6.18798	6.08658	13.6084	15.8346	15.8614	3.66682	1.31593	0.00186888	nonDEG
0hcomp32606_c0_seq2.p3	#N/A	#N/A	#N/A	4.45331	4.36852	3.7363	3.26154	1.63987	1.77627	2.46069	-0.878266	0.442744	not significant
0hcomp32613_c2_seq1.p1	#N/A	#N/A	#N/A	9.22222	9.57747	9.07165	6.40629	6.1574	4.7627	3.333	-0.676973	0.334587	not significant
0hcomp32654_c0_seq1.p2	#N/A	#N/A	#N/A	12.6415	15.198	12.8001	5.50601	5.8933	6.20698	3.64519	-1.19167	0.0118855	nonDEG
0hcomp32665_c0_seq1.p1	K04409	PAK1	p21-activated kinase 1 [EC:2.7.11.1]	18.3797	18.2952	19.3169	12.1603	12.468	12.6775	4.21305	-0.58234	0.167375	not significant
0hcomp32678_c0_seq1.p2	#N/A	#N/A	#N/A	2.55004	2.09344	2.54501	3.50316	2.82461	4.25411	2.35731	0.529582	0.684843	not significant
0hcomp32686_c1_seq1.p1	#N/A	#N/A	#N/A	4.82218	4.67073	3.635	3.42995	4.35764	3.9683	2.68298	-0.159759	1	not significant
0hcomp32711_c0_seq5.p1	#N/A	#N/A	#N/A	1.50297	1.19458	1.17019	5.06458	3.34559	5.82092	2.34732	1.7772	0.075188	not significant
0hcomp32719_c0_seq1.p1	#N/A	#N/A	#N/A	2.20821	1.60021	2.0853	5.23406	6.33017	5.61713	2.5695	1.47864	0.0833945	not significant
0hcomp32721_c0_seq1.p2	#N/A	#N/A	#N/A	4.9708	4.7552	4.98152	1.5007	1.96779	1.41724	2.48992	-1.52855	0.0968569	not significant
0hcomp32740_c1_seq1.p1	#N/A	#N/A	#N/A	2.18904	1.84955	1.76425	2.15565	1.67665	1.55551	2.01106	-0.109616	1	not significant
0hcomp32759_c0_seq2.p1	#N/A	#N/A	#N/A	3.80202	2.74641	3.54734	3.35093	4.01533	3.4059	2.51017	0.0838443	1	not significant
0hcomp32795_c0_seq1.p1	#N/A	#N/A	#N/A	2.36013	2.23626	2.51108	10.2796	11.1949	12.4895	3.14643	2.19373	0.000187559	Up
0hcomp32807_c0_seq2.p1	#N/A	#N/A	#N/A	6.21905	6.83927	5.92655	3.99855	4.14016	3.0977	2.89451	-0.741817	0.358147	not significant
0hcomp32876_c0_seq1.p2	#N/A	#N/A	#N/A	14.5304	16.1791	11.0204	4.14372	4.24344	3.86718	3.56773	-1.74007	0.000472727	nonDEG
0hcomp32888_c0_seq1.p1	#N/A	#N/A	#N/A	14.2201	14.8281	12.9341	11.4376	10.121	9.00419	3.89164	-0.454499	0.413967	not significant
0hcomp32896_c0_seq2.p1	#N/A	#N/A	#N/A	27.2034	25.1209	27.2531	52.7084	47.8144	54.2644	5.38628	0.956412	6.64e-06	nonDEG
0hcomp32909_c0_seq1.p2	#N/A	#N/A	#N/A	4.27418	3.82414	3.24604	1.63946	1.37234	2.92926	2.36713	-0.896289	0.524532	not significant
0hcomp32918_c0_seq2.p1	K01285	PRCP	lysosomal Pro-X carboxypeptidase [EC:3.4.16.2]	1.12927	1.14538	1.1852	2.85707	2.3865	2.4854	1.98797	1.06916	0.394752	not significant
0hcomp32922_c1_seq2.p2	#N/A	#N/A	#N/A	28.7637	31.7164	34.7876	25.1441	20.4461	20.3867	4.93063	-0.527359	0.0694376	not significant
0hcomp32926_c0_seq1.p2	#N/A	#N/A	#N/A	1.48019	1.24872	1.6361	1.8707	2.03675	2.70704	1.9847	0.550466	0.751874	not significant
0hcomp32932_c0_seq1.p1	#N/A	#N/A	#N/A	18.9986	18.8182	15.4329	17.0229	13.3111	14.5524	4.26697	-0.244781	0.684843	not significant
0hcomp32957_c0_seq1.p1	#N/A	#N/A	#N/A	1.78374	2.44009	1.2343	1.60483	1.23495	1.15057	1.90342	-0.427932	1	not significant
0hcomp32980_c0_seq2.p1	#N/A	#N/A	#N/A	2.76049	2.52926	2.98555	2.25188	1.72976	1.21347	2.15805	-0.643098	0.780515	not significant
0hcomp32995_c0_seq2.p1	#N/A	#N/A	#N/A	4.51749	4.30634	4.41355	18.9472	20.1261	18.7359	3.78916	2.09286	6.23e-07	Up
0hcomp33022_c0_seq1.p1	#N/A	#N/A	#N/A	11.1713	14.4375	16.1433	8.68046	13.0405	11.1941	3.92301	-0.341715	0.554915	not significant
0hcomp33071_c0_seq1.p1	#N/A	#N/A	#N/A	3.655	4.18583	3.47224	14.1464	16.6362	19.042	3.60699	2.10002	4.18e-06	Up
0hcomp33088_c0_seq2.p1	#N/A	#N/A	#N/A	1.79087	1.82766	1.28152	1.1997	1.13354	1.70563	1.866	-0.267972	1	not significant
0hcomp33089_c0_seq1.p1	#N/A	#N/A	#N/A	1.41141	1.28035	1.41647	7.45179	7.78579	6.52603	2.66358	2.296	0.00323391	Up
0hcomp33107_c0_seq1.p1	#N/A	#N/A	#N/A	1.49468	0.960341	1.54769	3.70592	4.8044	4.82026	2.31178	1.63722	0.112128	not significant
0hcomp33115_c0_seq2.p2	#N/A	#N/A	#N/A	1.66705	2.09043	2.56808	2.86455	1.2594	1.66595	2.06851	-0.124868	1	not significant
0hcomp33126_c0_seq1.p1	#N/A	#N/A	#N/A	2.19612	2.48454	2.13487	3.60866	3.68913	3.49681	2.34648	0.628984	0.684843	not significant
0hcomp33138_c0_seq1.p1	#N/A	#N/A	#N/A	1.20166	1.25362	1.75276	2.08448	1.69469	2.90591	1.97837	0.6153	0.751874	not significant
0hcomp33142_c0_seq1.p1	K10414	DYNC2H, DNCH2	dynein heavy chain 2, cytosolic	6.45397	5.31641	5.03715	1.26396	2.59683	1.62773	2.61053	-1.56022	0.0833945	not significant
0hcomp33170_c0_seq2.p1	K01476	E3.5.3.1, rocF, arg	arginase [EC:3.5.3.1]	19.0901	20.9173	24.0574	17.9984	17.317	15.4836	4.47373	-0.333364	0.442744	not significant
0hcomp33181_c0_seq1.p1	#N/A	#N/A	#N/A	5.797	6.63748	6.94766	3.28339	2.78789	2.163	2.81351	-1.20278	0.0849207	not significant
0hcomp33196_c0_seq1.p2	#N/A	#N/A	#N/A	8.75898	9.02169	10.3944	31.8036	37.3596	36.6385	4.604	1.89335	6.32e-11	nonDEG
0hcomp33197_c1_seq2.p1	#N/A	#N/A	#N/A	1.26202	1.52504	1.44317	4.15463	3.53013	4.23377	2.25787	1.40933	0.163943	not significant
0hcomp33200_c0_seq1.p2	#N/A	#N/A	#N/A	4.13155	4.28839	3.65711	9.24385	9.2874	7.23469	3.08242	1.06641	0.108423	not significant
0hcomp33201_c0_seq1.p1	#N/A	#N/A	#N/A	17.4977	18.326	16.2444	8.86062	6.06378	6.16992	3.92747	-1.28889	0.0017026	nonDEG
0hcomp33206_c0_seq3.p2	#N/A	#N/A	#N/A	1.13689	1.44622	0.911778	4.79252	6.10856	6.89347	2.48157	2.22307	0.00836443	Up
0hcomp33227_c0_seq4.p1	#N/A	#N/A	#N/A	3.22528	3.2356	2.98373	5.26756	4.76101	5.59892	2.66774	0.700515	0.495464	not significant
0hcomp33268_c0_seq1.p2	#N/A	#N/A	#N/A	1.51432	0.981417	1.04442	1.13914	1.39417	1.3488	1.75053	0.105505	1	not significant
0hcomp33342_c0_seq1.p1	K06062	PCAF, KAT2, GCN5	histone acetyltransferase [EC:2.3.1.48]	1.0727	0.935182	1.16227	2.17014	2.63182	2.66661	1.95232	1.13345	0.539371	not significant
0hcomp33344_c0_seq1.p1	#N/A	#N/A	#N/A	5.01339	3.67059	5.23179	11.5735	12.6644	9.55474	3.3364	1.25386	0.0229342	nonDEG
0hcomp33353_c0_seq2.p1	#N/A	#N/A	#N/A	4.49604	5.78472	5.39663	4.99235	4.60581	3.49061	2.83048	-0.257147	0.898418	not significant
0hcomp33358_c0_seq1.p2	#N/A	#N/A	#N/A	3.83737	4.11635	4.54189	1.33362	2.33434	2.00417	2.41374	-1.09814	0.310125	not significant
0hcomp33364_c0_seq1.p1	#N/A	#N/A	#N/A	25.8214	24.4098	24.8871	55.4512	56.0482	56.1494	5.42782	1.1536	2.87e-08	nonDEG
0hcomp33374_c0_seq1.p3	K04683	TFDP1	transcription factor Dp-1	14.01	13.9201	15.1121	7.03151	8.50451	8.42005	3.80532	-0.837802	0.0673975	not significant
0hcomp33382_c1_seq1.p1	K09489	HSPA4	heat shock 70kDa protein 4	77.0046	73.2511	78.908	114.139	113.501	120.07	6.65576	0.600539	9.21e-06	nonDEG
0hcomp33417_c0_seq3.p3	#N/A	#N/A	#N/A	6.51842	5.94824	8.49221	17.3419	15.5805	16.4282	3.79893	1.21945	0.00233321	nonDEG
0hcomp33426_c0_seq3.p2	#N/A	#N/A	#N/A	1.90363	1.99342	2.03709	2.77877	2.6322	1.60764	2.10966	0.220293	1	not significant
0hcomp33428_c0_seq1.p1	#N/A	#N/A	#N/A	2.72382	1.97683	2.21274	1.37787	1.14458	1.58091	2.01197	-0.712606	0.751874	not significant
0hcomp33453_c0_seq2.p1	#N/A	#N/A	#N/A	13.5874	16.5724	15.9536	86.3597	79.7342	70.7027	5.60673	2.35078	2.05e-30	Up
0hcomp33464_c0_seq1.p1	#N/A	#N/A	#N/A	4.74395	5.17706	4.98157	3.72329	3.68907	4.96745	2.7774	-0.263638	0.88812	not significant
0hcomp33485_c0_seq1.p1	#N/A	#N/A	#N/A	4.09878	4.2981	3.98453	5.52842	4.09575	4.83568	2.7481	0.21492	0.98206	not significant
0hcomp33503_c0_seq1.p4	#N/A	#N/A	#N/A	3.55744	2.74239	2.52145	18.7068	15.3815	15.5038	3.54658	2.43873	1.74e-07	Up
0hcomp33519_c0_seq1.p1	#N/A	#N/A	#N/A	1.6635	1.50348	1.24662	2.06763	3.09236	2.64377	2.05518	0.761639	0.587481	not significant
0hcomp33532_c0_seq2.p2	#N/A	#N/A	#N/A	22.5906	23.5474	24.9671	35.2757	35.1142	31.9214	4.99099	0.521914	0.0569136	not significant
0hcomp33554_c0_seq2.p5	#N/A	#N/A	#N/A	9.09261	7.84107	9.96468	8.6257	9.17601	10.0614	3.53417	0.0479653	1	not significant
0hcomp33555_c0_seq1.p2	#N/A	#N/A	#N/A	9.27439	7.53519	9.65376	14.7747	14.6301	16.2441	3.84359	0.776423	0.0775307	not significant
0hcomp33557_c0_seq1.p1	#N/A	#N/A	#N/A	11.8383	11.8589	11.4944	9.10777	9.30401	7.09507	3.67341	-0.460897	0.494225	not significant
0hcomp33564_c0_seq2.p1	#N/A	#N/A	#N/A	8.22465	8.69716	7.85392	3.89737	3.77557	2.47217	3.06113	-1.26157	0.0441173	nonDEG
0hcomp33606_c0_seq2.p1	#N/A	#N/A	#N/A	3.72672	3.69487	4.40873	2.85886	2.85702	1.95308	2.46586	-0.607924	0.70919	not significant
0hcomp33613_c0_seq3.p1	#N/A	#N/A	#N/A	43.1085	48.0548	52.0163	111.107	112.076	107.654	6.35799	1.20602	1.69e-16	nonDEG
0hcomp33619_c0_seq1.p1	#N/A	#N/A	#N/A	3.68142	2.60489	3.09462	9.55549	9.40224	10.7633	3.10464	1.62137	0.00558677	nonDEG
0hcomp33629_c0_seq2.p1	#N/A	#N/A	#N/A	71.2424	67.3907	70.3931	48.365	53.1276	47.5562	6.02446	-0.487703	0.00732163	nonDEG
0hcomp33645_c0_seq1.p1	#N/A	#N/A	#N/A	2.49212	2.71707	3.06744	4.58591	3.36613	2.50899	2.40805	0.32006	0.961803	not significant
0hcomp33671_c0_seq1.p2	#N/A	#N/A	#N/A	3.73176	3.60258	3.85739	2.10656	2.40967	1.78569	2.37456	-0.800579	0.524532	not significant
0hcomp33690_c0_seq1.p2	#N/A	#N/A	#N/A	4.94423	4.9121	4.1981	1.79474	2.22364	1.59957	2.48857	-1.27576	0.229618	not significant
0hcomp33713_c0_seq2.p2	#N/A	#N/A	#N/A	2.06799	1.99851	2.15461	3.01623	1.48743	2.023	2.10214	0.0598326	1	not significant
0hcomp33715_c0_seq1.p2	#N/A	#N/A	#N/A	2.42646	2.14281	1.52231	2.41559	1.85088	1.91011	2.07422	0.0109186	1	not significant
0hcomp33728_c0_seq1.p2	#N/A	#N/A	#N/A	11.5778	9.77563	11.5985	4.67282	4.41234	2.9156	3.34718	-1.43283	0.00803225	nonDEG
0hcomp33746_c0_seq1.p3	#N/A	#N/A	#N/A	2.25117	1.97426	1.90346	1.54029	1.93472	2.42215	2.06112	-0.0615148	1	not significant
0hcomp33751_c0_seq1.p1	#N/A	#N/A	#N/A	2.59419	2.47493	2.70088	6.97574	6.69463	6.5234	2.7595	1.33168	0.0849207	not significant
0hcomp33753_c0_seq1.p1	#N/A	#N/A	#N/A	16.3334	18.3612	19.1069	5.97828	6.63086	7.21563	3.93849	-1.42517	0.000406864	nonDEG
0hcomp33794_c0_seq1.p1	#N/A	#N/A	#N/A	1.356	1.69832	1.11357	3.48512	2.98303	4.1739	2.19116	1.27114	0.234012	not significant
0hcomp33811_c0_seq1.p1	K10592	HUWE1, MULE, ARF-BP1	E3 ubiquitin-protein ligase HUWE1 [EC:2.3.2.26]	8.66899	9.32531	7.93663	7.0828	5.89982	5.77173	3.31376	-0.461484	0.571747	not significant
0hcomp33816_c0_seq2.p1	#N/A	#N/A	#N/A	32.6026	32.3916	29.1474	23.9845	27.1839	26.2058	5.00494	-0.282783	0.429515	not significant
0hcomp33847_c0_seq2.p1	#N/A	#N/A	#N/A	2.90577	1.96441	2.19705	3.63158	4.97911	5.41842	2.49864	0.946112	0.340427	not significant
0hcomp33864_c0_seq1.p1	#N/A	#N/A	#N/A	6.16716	5.58383	5.508	3.92751	4.10306	3.98006	2.85556	-0.514033	0.661674	not significant
0hcomp33896_c0_seq1.p1	#N/A	#N/A	#N/A	13.1457	12.678	12.7751	16.6301	15.3387	13.428	4.052	0.230625	0.716397	not significant
0hcomp33944_c0_seq1.p1	#N/A	#N/A	#N/A	1.29805	1.33184	1.54606	3.57956	3.48149	2.62499	2.142	1.13536	0.327333	not significant
0hcomp33956_c0_seq2.p1	#N/A	#N/A	#N/A	2.48456	2.63214	2.64685	2.75095	1.94272	1.23716	2.16522	-0.374906	0.94892	not significant
0hcomp33972_c0_seq1.p2	#N/A	#N/A	#N/A	5.06843	3.43673	3.77801	9.18639	9.11885	6.05564	3.05044	0.962447	0.142619	not significant
0hcomp33979_c0_seq2.p2	#N/A	#N/A	#N/A	11.8036	10.5986	10.7715	15.0213	12.8544	12.7845	3.88889	0.28939	0.622606	not significant
0hcomp33995_c0_seq1.p2	#N/A	#N/A	#N/A	9.58856	10.2547	11.7508	8.18334	8.47341	6.20605	3.54354	-0.462644	0.464263	not significant
0hcomp34006_c0_seq1.p2	#N/A	#N/A	#N/A	1.21298	0.982357	0.96323	2.51361	1.94665	2.85122	1.94273	1.11074	0.539371	not significant
0hcomp34035_c0_seq1.p1	#N/A	#N/A	#N/A	2.11476	1.61038	2.16536	7.83435	8.8053	7.25478	2.80961	1.94716	0.00760444	nonDEG
0hcomp34090_c1_seq3.p2	#N/A	#N/A	#N/A	1.5138	2.02501	1.53999	1.31701	2.03729	1.59357	1.93459	-0.0465955	1	not significant
0hcomp34106_c0_seq1.p1	#N/A	#N/A	#N/A	1.98717	2.11056	2.51898	4.97119	3.9697	6.63425	2.54059	1.18614	0.16624	not significant
0hcomp34140_c0_seq1.p1	#N/A	#N/A	#N/A	3.17171	3.46582	2.72861	2.85848	2.42847	2.27146	2.33503	-0.302165	1	not significant
0hcomp34150_c0_seq1.p1	#N/A	#N/A	#N/A	4.22918	4.01178	4.33751	13.146	12.3782	12.3056	3.39232	1.55764	0.00177367	nonDEG
0hcomp34152_c0_seq2.p2	#N/A	#N/A	#N/A	1.16678	1.30558	0.929797	7.36187	8.55446	7.97257	2.7101	2.6749	0.000373968	Up
0hcomp34153_c0_seq1.p1	#N/A	#N/A	#N/A	2.68543	2.10735	2.59805	2.04566	2.34194	1.43457	2.13651	-0.335232	1	not significant
0hcomp34155_c0_seq1.p2	#N/A	#N/A	#N/A	16.5314	14.4481	15.592	5.90559	5.4217	5.04026	3.74713	-1.48996	0.000900457	nonDEG
0hcomp34155_c1_seq1.p1	#N/A	#N/A	#N/A	3.26924	3.12461	4.35872	1.60069	1.77407	1.14303	2.26829	-1.19489	0.370345	not significant
0hcomp34156_c0_seq2.p1	#N/A	#N/A	#N/A	3.85895	4.79095	4.39682	3.5076	2.39607	3.13011	2.57834	-0.515659	0.728902	not significant
0hcomp34157_c0_seq1.p1	#N/A	#N/A	#N/A	3.50992	3.12793	2.66659	1.55126	1.60171	2.57279	2.24529	-0.672607	0.802269	not significant
0hcomp34177_c0_seq1.p2	K08343	ATG3	ubiquitin-like-conjugating enzyme ATG3	10.2358	10.7427	10.4368	7.24792	6.43811	6.94647	3.49467	-0.599414	0.31202	not significant
0hcomp34201_c0_seq1.p2	#N/A	#N/A	#N/A	3.46053	3.1376	3.59345	5.77936	5.11757	4.67464	2.6971	0.589387	0.625728	not significant
0hcomp34206_c0_seq3.p1	#N/A	#N/A	#N/A	8.40632	7.25124	8.4482	11.6487	10.4388	13.333	3.61782	0.546801	0.346063	not significant
0hcomp34218_c0_seq1.p1	#N/A	#N/A	#N/A	1.57444	1.7049	1.78127	2.13886	2.60381	2.73642	2.07921	0.521858	0.940452	not significant
0hcomp34239_c0_seq1.p1	#N/A	#N/A	#N/A	2.04966	2.4759	2.59716	4.09896	5.58254	4.05134	2.48861	0.905362	0.340427	not significant
0hcomp34255_c0_seq2.p1	#N/A	#N/A	#N/A	5.8983	5.94313	6.58711	2.58446	2.13042	2.43882	2.73966	-1.32528	0.0713753	not significant
0hcomp34257_c0_seq2.p2	K03178	UBE1, UBA1	ubiquitin-activating enzyme E1 [EC:6.2.1.45]	197.013	183.451	197.748	88.3858	92.8431	91.0197	7.264	-1.08604	7.07e-23	nonDEG
0hcomp34298_c0_seq1.p2	K01883	CARS, cysS	cysteinyl-tRNA synthetase [EC:6.1.1.16]	2.35964	1.87203	2.81502	7.14269	6.86297	6.2725	2.73324	1.47129	0.0498331	nonDEG
0hcomp34306_c0_seq1.p2	K10586	BIRC6, BRUCE	baculoviral IAP repeat-containing protein 6 (apollon) [EC:2.3.2.23]	2.58887	2.45746	2.61901	1.91471	2.56132	1.66505	2.16959	-0.312794	0.94892	not significant
0hcomp34319_c0_seq1.p1	#N/A	#N/A	#N/A	1.57584	1.75436	1.62381	1.6123	1.26886	1.4114	1.88592	-0.201954	1	not significant
0hcomp34330_c0_seq2.p1	#N/A	#N/A	#N/A	40.5024	36.4642	38.6997	44.4095	39.8111	36.796	5.43129	0.064618	0.955491	not significant
0hcomp34331_c0_seq2.p2	#N/A	#N/A	#N/A	7.82647	8.65387	6.78875	4.38729	2.61957	2.90064	3.00506	-1.20305	0.0610569	not significant
0hcomp34367_c0_seq1.p1	#N/A	#N/A	#N/A	2.33931	2.7623	3.08838	4.37341	3.57414	3.53567	2.44746	0.464633	0.838084	not significant
0hcomp34377_c0_seq1.p1	K00453	TDO2, kynA	tryptophan 2,3-dioxygenase [EC:1.13.11.11]	164.963	186.65	176.683	39.5165	33.3296	36.7695	6.88578	-2.26445	2.34e-59	Down
0hcomp34381_c0_seq1.p1	#N/A	#N/A	#N/A	11.36	12.9254	14.2981	13.662	17.2441	16.2639	4.07581	0.285669	0.587481	not significant
0hcomp34404_c0_seq1.p1	#N/A	#N/A	#N/A	1.37087	1.36577	1.47526	2.79683	3.03101	2.13106	2.05083	0.851181	0.587481	not significant
0hcomp34441_c0_seq3.p1	K10583	UBE2S, E2EPF	ubiquitin-conjugating enzyme E2 S [EC:2.3.2.23]	6.30507	6.95189	6.79798	6.29741	6.56282	5.26334	3.12761	-0.146471	1	not significant
0hcomp34460_c1_seq1.p2	#N/A	#N/A	#N/A	2.74109	2.26764	2.35607	6.0117	5.74814	6.24129	2.66559	1.24232	0.100515	not significant
0hcomp34465_c0_seq2.p1	#N/A	#N/A	#N/A	3.50529	3.59053	4.04289	72.6555	69.9839	68.6158	5.25067	4.19781	1.17e-47	Up
0hcomp34486_c0_seq1.p1	#N/A	#N/A	#N/A	1.55606	1.84579	1.67424	4.11322	2.63441	2.7102	2.18516	0.844998	0.625728	not significant
0hcomp34489_c0_seq3.p1	K01674	cah	carbonic anhydrase [EC:4.2.1.1]	2.74549	2.23924	2.60317	9.59888	6.87025	7.30215	2.87071	1.59676	0.0157667	nonDEG
0hcomp34509_c0_seq1.p2	#N/A	#N/A	#N/A	8.43858	9.22065	8.51861	2.15697	3.05373	1.9209	3.02234	-1.82908	0.00295423	nonDEG
0hcomp34531_c0_seq2.p2	#N/A	#N/A	#N/A	1.54486	2.37476	1.50456	2.2063	2.71699	2.1837	2.08168	0.359064	0.940452	not significant
0hcomp34589_c0_seq1.p1	#N/A	#N/A	#N/A	38.3711	36.2362	37.1899	15.906	17.4061	14.8865	4.94183	-1.20893	3.02e-06	nonDEG
0hcomp34697_c0_seq1.p4	#N/A	#N/A	#N/A	8.84095	8.38266	8.40097	13.5869	15.3067	18.1383	3.84997	0.864999	0.0349181	nonDEG
0hcomp34810_c0_seq1.p1	#N/A	#N/A	#N/A	23.3642	23.2605	24.9831	72.7303	73.3427	73.0337	5.66273	1.60784	2.99e-17	nonDEG
0hcomp34878_c0_seq1.p1	#N/A	#N/A	#N/A	15.7547	13.2413	14.2708	14.7634	12.9191	13.8422	4.07414	-0.0598463	1	not significant
0hcomp34923_c1_seq1.p1	#N/A	#N/A	#N/A	27.8636	29.4948	32.6885	12.8838	11.4257	11.1844	4.62234	-1.33462	1.06e-05	nonDEG
0hcomp35059_c0_seq1.p1	#N/A	#N/A	#N/A	4.40619	3.57595	4.17273	4.07508	3.56097	4.432	2.65358	-0.0141351	1	not significant
0hcomp35079_c0_seq1.p1	#N/A	#N/A	#N/A	1.6257	1.15023	1.3991	1.62946	1.23719	1.30782	1.82025	-0.0125246	1	not significant
0hcomp35087_c0_seq2.p1	#N/A	#N/A	#N/A	8.45782	7.28256	8.12064	60.1287	61.7813	65.7732	5.19643	2.95453	4.15e-31	Up
0hcomp35165_c0_seq3.p1	#N/A	#N/A	#N/A	9.72454	8.79515	8.46351	7.0321	6.20374	6.84987	3.37228	-0.421196	0.585112	not significant
0hcomp35197_c0_seq2.p2	#N/A	#N/A	#N/A	21.4052	22.1979	22.3791	16.986	15.1768	16.4635	4.47468	-0.437911	0.26178	not significant
0hcomp35285_c0_seq1.p5	#N/A	#N/A	#N/A	4.56695	5.71196	5.5661	4.95228	2.8424	4.8185	2.82222	-0.32129	0.898418	not significant
0hcomp35303_c0_seq1.p1	K01444	AGA, aspG	N4-(beta-N-acetylglucosaminyl)-L-asparaginase [EC:3.5.1.26]	2.64066	2.24798	2.3781	3.77774	3.68522	3.69512	2.38664	0.587421	0.684843	not significant
0hcomp35361_c0_seq2.p1	#N/A	#N/A	#N/A	3.51047	3.03884	3.28884	9.00115	8.85957	13.9964	3.17526	1.65562	0.00248089	nonDEG
0hcomp35384_c0_seq1.p1	#N/A	#N/A	#N/A	17.7493	16.4878	15.0477	7.33322	7.23437	6.68582	3.87947	-1.20128	0.00446994	nonDEG
0hcomp35426_c0_seq2.p1	K12586	RRP43, EXOSC8, OIP2	exosome complex component RRP43	6.30675	6.05066	7.86983	11.5826	13.7963	13.7533	3.60158	0.936882	0.0480831	nonDEG
0hcomp35508_c0_seq2.p1	#N/A	#N/A	#N/A	10.7889	8.54756	9.23438	10.173	9.87606	12.274	3.65713	0.174238	0.955491	not significant
0hcomp35621_c0_seq2.p4	K08911	LHCA5	light-harvesting complex I chlorophyll a/b binding protein 5	21.5777	26.2907	25.5272	341.272	307.583	296.325	7.39551	3.68021	7.64e-166	Up
0hcomp35624_c0_seq2.p2	#N/A	#N/A	#N/A	5.69139	5.16901	5.24422	2.14163	2.44997	2.56961	2.64259	-1.13493	0.192315	not significant
0hcomp35652_c1_seq1.p2	#N/A	#N/A	#N/A	1.29181	1.19153	1.094	5.79971	5.19751	4.88521	2.40473	2.03172	0.0135848	nonDEG
0hcomp35681_c0_seq1.p2	#N/A	#N/A	#N/A	3.26833	4.0684	3.43992	2.38727	3.3812	2.6063	2.44328	-0.35667	0.838084	not significant
0hcomp35685_c0_seq2.p1	K06210	NMNAT	nicotinamide mononucleotide adenylyltransferase [EC:2.7.7.1 2.7.7.18]	7.50679	7.22703	7.20916	28.7898	31.7328	28.266	4.35207	1.9962	7.76e-10	nonDEG
0hcomp35712_c0_seq2.p1	#N/A	#N/A	#N/A	3.93623	3.6638	4.25376	9.69892	8.61448	10.2047	3.14942	1.23777	0.0439751	nonDEG
0hcomp35763_c0_seq1.p1	#N/A	#N/A	#N/A	4.214	4.03665	4.30297	1.40241	1.43276	1.30528	2.3491	-1.52702	0.112128	not significant
0hcomp35934_c0_seq2.p1	#N/A	#N/A	#N/A	1.00941	1.36572	0.949927	4.55633	3.77196	4.64252	2.25761	1.84286	0.0544804	not significant
0hcomp35962_c0_seq1.p1	#N/A	#N/A	#N/A	1.89816	1.5627	1.37432	4.02876	4.70771	4.39537	2.34741	1.36612	0.197046	not significant
0hcomp35989_c0_seq1.p1	#N/A	#N/A	#N/A	3.26842	3.30779	3.78802	1.27498	1.68792	2.05741	2.27077	-1.00138	0.488564	not significant
0hcomp36035_c0_seq2.p1	#N/A	#N/A	#N/A	3.58268	4.44647	4.06743	2.7761	1.77339	2.19061	2.44009	-0.813926	0.556644	not significant
0hcomp36042_c0_seq2.p1	#N/A	#N/A	#N/A	1.92117	1.27509	1.47411	7.62801	6.04678	7.92843	2.68251	2.11708	0.00323391	Up
0hcomp36099_c0_seq1.p1	K00799	GST, gst	glutathione S-transferase [EC:2.5.1.18]	12.0973	13.9203	13.809	7.05683	6.94809	5.25138	3.6581	-1.03631	0.0367192	nonDEG
0hcomp36112_c0_seq2.p2	#N/A	#N/A	#N/A	1.64663	0.937864	1.0836	1.4082	1.75487	1.43366	1.80862	0.283936	1	not significant
0hcomp36152_c0_seq3.p1	#N/A	#N/A	#N/A	3.00845	3.67742	2.71414	3.51693	2.33604	3.79953	2.4301	0.0337267	1	not significant
0hcomp36156_c0_seq1.p1	#N/A	#N/A	#N/A	14.131	16.0115	15.9367	3.92809	2.87361	3.48428	3.62753	-2.1254	1.07e-05	Down
0hcomp36171_c0_seq1.p1	#N/A	#N/A	#N/A	2.06262	2.17574	2.25221	1.19413	1.99087	1.65614	2.02522	-0.407579	0.940452	not significant
0hcomp36210_c0_seq1.p1	#N/A	#N/A	#N/A	1.50492	1.26503	1.97263	1.22878	1.87383	2.98733	1.97996	0.328275	1	not significant
0hcomp36220_c0_seq1.p1	#N/A	#N/A	#N/A	3.14371	3.67116	3.39444	3.93854	3.14357	3.18016	2.495	0.00280068	1	not significant
0hcomp36250_c1_seq1.p2	#N/A	#N/A	#N/A	1.71263	1.20184	1.909	2.01368	1.85953	1.8614	1.96439	0.222619	1	not significant
0hcomp36290_c0_seq1.p2	#N/A	#N/A	#N/A	27.3134	24.0197	27.8883	321.042	324.527	308.385	7.41662	3.58306	7.32e-181	Up
0hcomp36299_c0_seq1.p1	#N/A	#N/A	#N/A	2.7495	3.39505	2.87593	3.50514	4.50669	4.04432	2.51094	0.398235	0.852926	not significant
0hcomp36315_c1_seq1.p1	#N/A	#N/A	#N/A	5.13022	5.85301	5.16745	25.6917	28.0903	25.9944	4.16121	2.27593	1.61e-10	Up
0hcomp36349_c0_seq1.p1	#N/A	#N/A	#N/A	11.4466	10.7357	10.6792	13.9984	12.5898	14.4322	3.88882	0.315624	0.622606	not significant
0hcomp36353_c1_seq2.p1	#N/A	#N/A	#N/A	3.74143	3.33644	3.69278	2.54669	3.08092	2.83849	2.44726	-0.340913	0.967593	not significant
0hcomp36391_c0_seq1.p1	#N/A	#N/A	#N/A	11.9578	12.3294	12.12	88.5047	99.7552	92.1799	5.75272	2.93135	8.91e-46	Up
0hcomp36438_c0_seq2.p1	#N/A	#N/A	#N/A	1.16705	1.7817	1.38393	1.51149	1.4902	1.20416	1.83371	-0.0512957	1	not significant
0hcomp36460_c0_seq2.p1	#N/A	#N/A	#N/A	4.35989	4.39763	3.75549	8.78644	10.2451	9.67608	3.1736	1.17059	0.0439751	nonDEG
0hcomp36461_c0_seq1.p2	#N/A	#N/A	#N/A	1.14645	1.07611	1.25239	2.87724	2.46557	3.76812	2.06767	1.29198	0.277653	not significant
0hcomp36466_c0_seq1.p2	#N/A	#N/A	#N/A	5.76666	4.98636	6.04137	5.39606	6.8568	6.36293	3.03707	0.141403	1	not significant
0hcomp36492_c0_seq2.p2	K01082	cysQ, MET22, BPNT1	3'(2'), 5'-bisphosphate nucleotidase [EC:3.1.3.7]	7.56491	7.61135	8.75607	18.8765	16.2643	22.9617	3.98953	1.26612	0.000739875	nonDEG
0hcomp36550_c0_seq3.p2	#N/A	#N/A	#N/A	6.82848	9.12814	8.45393	15.0697	13.8198	18.6435	3.83536	0.950614	0.0245444	nonDEG
0hcomp36676_c0_seq1.p2	#N/A	#N/A	#N/A	9.90976	7.83314	4.17153	3.81113	4.14426	4.55849	3.03362	-0.793187	0.322496	not significant
0hcomp36691_c0_seq1.p1	#N/A	#N/A	#N/A	1.2425	1.15271	0.963444	3.55393	4.88781	4.72244	2.26819	1.84819	0.0544804	not significant
0hcomp36694_c0_seq9.p2	#N/A	#N/A	#N/A	4.11345	4.25998	3.90376	2.09926	1.60174	1.435	2.37939	-1.20593	0.273703	not significant
0hcomp36696_c0_seq2.p1	#N/A	#N/A	#N/A	4.63152	4.8062	3.91103	2.79241	3.62904	2.18532	2.57488	-0.61812	0.728902	not significant
0hcomp36713_c0_seq2.p1	#N/A	#N/A	#N/A	0.990108	0.922416	1.87508	1.43267	1.39095	1.9375	1.82867	0.292336	1	not significant
0hcomp36714_c0_seq1.p1	#N/A	#N/A	#N/A	15.3686	17.2584	16.616	7.01541	8.33984	8.65367	3.92113	-1.02682	0.0106848	nonDEG
0hcomp36716_c0_seq2.p1	K06699	PSME4	proteasome activator subunit 4	12.1245	12.0472	10.1757	5.27279	5.89301	7.94624	3.53328	-0.835073	0.0948183	not significant
0hcomp36743_c0_seq2.p1	#N/A	#N/A	#N/A	29.7624	32.7423	32.6092	28.0209	28.9528	26.9474	5.05924	-0.180535	0.658893	not significant
0hcomp36754_c0_seq1.p2	K01673	cynT, can	carbonic anhydrase [EC:4.2.1.1]	8.49947	7.75433	9.11591	8.48094	7.80084	11.0289	3.48708	0.103655	1	not significant
0hcomp36797_c0_seq1.p1	#N/A	#N/A	#N/A	34.8622	34.7969	30.8811	17.2134	17.2642	17.9959	4.87363	-0.933949	0.000559345	nonDEG
0hcomp36806_c0_seq1.p1	#N/A	#N/A	#N/A	5.50107	5.73437	5.67791	3.54873	3.20383	3.45637	2.78337	-0.711914	0.421552	not significant
0hcomp36820_c0_seq2.p1	#N/A	#N/A	#N/A	2.55966	2.95465	2.43801	3.97485	3.74026	3.23031	2.41226	0.437342	0.838084	not significant
0hcomp36836_c0_seq2.p1	#N/A	#N/A	#N/A	1.01798	1.2938	1.1585	4.2703	4.15715	3.96827	2.2375	1.7227	0.0840733	not significant
0hcomp36856_c0_seq1.p1	#N/A	#N/A	#N/A	2.65305	2.97844	2.17051	1.78187	2.05956	1.58253	2.14064	-0.504899	0.780515	not significant
0hcomp36890_c0_seq3.p1	#N/A	#N/A	#N/A	2.53613	2.10455	2.58631	11.1687	13.2006	13.7715	3.25481	2.33614	2.67e-05	Up
0hcomp36900_c0_seq4.p2	K05285	PIGN	phosphatidylinositol glycan, class N [EC:2.7.-.-]	2.18734	1.63986	2.61097	2.98668	2.58525	2.98985	2.21988	0.384511	0.802269	not significant
0hcomp36924_c0_seq1.p1	#N/A	#N/A	#N/A	4.61247	4.72289	3.7601	1.12972	2.03721	2.77933	2.45576	-1.09784	0.310125	not significant
0hcomp36946_c0_seq2.p1	#N/A	#N/A	#N/A	23.8581	20.4542	23.8205	151.691	165.587	156.126	6.50713	2.7889	1.62e-71	Up
0hcomp36971_c0_seq1.p3	#N/A	#N/A	#N/A	5.20533	4.52765	3.8629	2.23713	1.8662	2.50505	2.50762	-1.00583	0.340427	not significant
0hcomp37019_c0_seq1.p1	#N/A	#N/A	#N/A	3.65173	2.60028	3.09818	11.6091	11.1408	11.5082	3.22079	1.82848	0.000691447	nonDEG
0hcomp37036_c0_seq1.p1	#N/A	#N/A	#N/A	9.13504	9.51283	8.3842	31.1395	37.0694	37.7318	4.59262	1.95421	2.64e-11	nonDEG
0hcomp37204_c0_seq1.p1	#N/A	#N/A	#N/A	8.18738	8.68815	8.57242	8.14205	6.70027	8.57875	3.40638	-0.119089	1	not significant
0hcomp37205_c0_seq1.p1	#N/A	#N/A	#N/A	1.63679	1.98252	1.80494	4.72636	6.38169	4.20905	2.47191	1.42855	0.0968569	not significant
0hcomp37207_c1_seq1.p1	#N/A	#N/A	#N/A	27.8526	28.2139	23.0175	9.89369	8.77829	6.89365	4.39137	-1.61625	1.67e-06	nonDEG
0hcomp37216_c0_seq2.p1	K16185	RRAGA_B	Ras-related GTP-binding protein A/B	4.23024	3.91363	4.30655	5.89504	5.95171	8.3724	2.93632	0.680401	0.377625	not significant
0hcomp37223_c0_seq1.p3	#N/A	#N/A	#N/A	0.944067	1.06804	1.12306	2.52218	2.12617	2.52633	1.9325	1.09405	0.539371	not significant
0hcomp37255_c0_seq2.p3	#N/A	#N/A	#N/A	1.44755	1.33235	1.01607	2.65688	1.89884	2.24826	1.95682	0.77396	0.751874	not significant
0hcomp37263_c0_seq1.p3	#N/A	#N/A	#N/A	2.60738	2.30822	2.40209	2.69636	2.02768	1.52266	2.15459	-0.223812	1	not significant
0hcomp37270_c0_seq2.p4	#N/A	#N/A	#N/A	4.09318	4.43468	4.59927	3.75496	3.05976	2.66685	2.59901	-0.458467	0.866138	not significant
0hcomp37276_c0_seq1.p1	K08770	UBC	ubiquitin C	2.88102	2.69065	1.85	3.1139	2.83819	1.85567	2.2391	0.0627135	1	not significant
0hcomp37306_c0_seq1.p1	#N/A	#N/A	#N/A	2.87973	2.39614	3.45266	2.29464	1.75455	1.53777	2.20503	-0.618156	0.802269	not significant
0hcomp37326_c0_seq1.p2	#N/A	#N/A	#N/A	1.49163	1.95828	1.43102	2.28603	2.82402	2.74057	2.08782	0.637359	0.780515	not significant
0hcomp37330_c0_seq1.p2	#N/A	#N/A	#N/A	23.9561	23.0889	24.7692	11.0383	11.7717	8.78773	4.364	-1.17688	0.000334445	nonDEG
0hcomp37332_c0_seq1.p1	K04368	MAP2K1, MEK1	mitogen-activated protein kinase kinase 1 [EC:2.7.12.2]	2.51199	2.05514	2.91908	4.15195	3.55985	3.67054	2.40787	0.575044	0.684843	not significant
0hcomp37334_c0_seq2.p1	#N/A	#N/A	#N/A	13.9337	15.3184	16.0547	16.0144	15.6995	14.633	4.16943	0.0313815	1	not significant
0hcomp37340_c0_seq2.p1	#N/A	#N/A	#N/A	3.50635	4.00886	3.15273	7.40202	6.00281	9.17313	2.94485	1.0537	0.11424	not significant
0hcomp37347_c0_seq1.p2	#N/A	#N/A	#N/A	2.0965	1.79473	2.17817	20.693	17.8542	21.1935	3.67785	3.21749	8.12e-12	Up
0hcomp37349_c0_seq1.p2	#N/A	#N/A	#N/A	19.3324	20.1701	20.1967	21.2371	21.5642	25.9628	4.60214	0.202333	0.685778	not significant
0hcomp37360_c0_seq1.p1	#N/A	#N/A	#N/A	41.7878	44.0267	43.7069	48.383	43.7491	46.1529	5.60031	0.0942353	0.821692	not significant
0hcomp37374_c0_seq1.p2	#N/A	#N/A	#N/A	3.09092	2.02296	2.30794	3.70702	5.30242	3.36184	2.44649	0.701344	0.556644	not significant
0hcomp37381_c0_seq1.p1	#N/A	#N/A	#N/A	22.2647	23.0452	24.2405	17.5138	13.8816	15.5554	4.50049	-0.563222	0.0971189	not significant
0hcomp37384_c0_seq1.p1	#N/A	#N/A	#N/A	8.734	8.50603	9.58682	10.6654	12.7373	10.2898	3.64412	0.321994	0.647414	not significant
0hcomp37394_c0_seq1.p1	K13348	MPV17	protein Mpv17	2.46239	2.72498	3.01488	2.34037	1.83309	2.31111	2.2191	-0.32874	1	not significant
0hcomp37406_c0_seq1.p1	#N/A	#N/A	#N/A	10.9843	10.5739	8.12335	5.11009	4.10665	4.77303	3.30494	-1.06716	0.0574735	not significant
0hcomp37415_c0_seq1.p2	#N/A	#N/A	#N/A	1.22484	1.55233	1.79802	1.74556	2.15894	2.04986	1.9598	0.344129	1	not significant
0hcomp37431_c0_seq1.p2	#N/A	#N/A	#N/A	4.64454	4.18693	2.67201	9.151	9.30398	8.10835	3.08586	1.17799	0.0516436	not significant
0hcomp37431_c1_seq1.p1	#N/A	#N/A	#N/A	10.8665	11.8621	13.3373	12.0273	12.6398	13.7571	3.90627	0.089206	1	not significant
0hcomp37460_c0_seq1.p1	#N/A	#N/A	#N/A	9.22509	9.25882	7.37096	3.80499	5.49697	6.13716	3.23211	-0.733194	0.306797	not significant
0hcomp37484_c0_seq1.p1	#N/A	#N/A	#N/A	12.4175	15.1472	12.9218	6.28886	5.24857	5.95356	3.63992	-1.19472	0.0118855	nonDEG
0hcomp37495_c0_seq1.p1	#N/A	#N/A	#N/A	19.6667	19.9903	22.0201	75.049	78.1257	74.973	5.65102	1.8801	3.26e-22	nonDEG
0hcomp37513_c0_seq2.p1	#N/A	#N/A	#N/A	1.64511	1.92493	2.06307	2.84529	2.42447	3.00935	2.15775	0.519569	0.94892	not significant
0hcomp37518_c0_seq1.p1	#N/A	#N/A	#N/A	5.3129	4.52098	5.25993	9.23478	12.309	9.83098	3.31215	1.0334	0.0647392	not significant
0hcomp37519_c0_seq2.p1	K14026	SEL1, SEL1L	SEL1 protein	0.920218	1.09032	1.53392	1.89992	1.86189	2.23925	1.88954	0.691281	0.93046	not significant
0hcomp37556_c0_seq1.p1	#N/A	#N/A	#N/A	2.66451	2.69667	2.59778	1.71077	2.86158	3.62286	2.28807	0.0335878	1	not significant
0hcomp37557_c0_seq1.p1	#N/A	#N/A	#N/A	11.6007	12.0098	10.8873	17.4058	20.7487	15.8897	4.10431	0.639911	0.0986991	not significant
0hcomp37592_c0_seq1.p1	#N/A	#N/A	#N/A	3.44535	2.40868	2.89976	2.78131	2.73141	2.78376	2.33619	-0.0810341	1	not significant
0hcomp37596_c0_seq1.p1	#N/A	#N/A	#N/A	6.10227	6.24246	7.33843	6.80719	7.7116	6.4375	3.18964	0.0854916	1	not significant
0hcomp37633_c0_seq1.p1	K01490	AMPD	AMP deaminase [EC:3.5.4.6]	49.4983	51.1658	44.4197	29.881	27.7956	27.7962	5.4243	-0.760991	0.000663404	nonDEG
0hcomp37636_c0_seq1.p1	#N/A	#N/A	#N/A	8.99598	11.3351	9.65207	11.9758	9.34246	8.61557	3.64322	-0.00295426	1	not significant
0hcomp37644_c0_seq1.p1	#N/A	#N/A	#N/A	2.12908	1.81079	1.95598	1.90037	1.39755	1.92306	2.00789	-0.172924	1	not significant
0hcomp37660_c0_seq2.p3	#N/A	#N/A	#N/A	22.8773	27.3291	24.768	60.0565	50.5385	47.2817	5.37344	1.07082	6.28e-07	nonDEG
0hcomp37671_c0_seq1.p2	#N/A	#N/A	#N/A	1.19159	1.16319	1.42506	2.61733	4.00729	2.71034	2.09825	1.21343	0.44484	not significant
0hcomp37681_c0_seq2.p1	K01278	DPP4, CD26	dipeptidyl-peptidase 4 [EC:3.4.14.5]	19.3248	17.2419	19.2672	26.2656	29.7649	29.3691	4.71305	0.60841	0.0377222	nonDEG
0hcomp37728_c0_seq1.p1	#N/A	#N/A	#N/A	3.28814	3.50119	3.43085	4.12533	4.8551	3.96689	2.60119	0.324953	0.866138	not significant
0hcomp37728_c1_seq1.p1	#N/A	#N/A	#N/A	3.13743	2.73363	3.52408	4.50877	3.09895	3.99053	2.51114	0.289539	0.852926	not significant
0hcomp37757_c0_seq2.p1	#N/A	#N/A	#N/A	19.2578	21.2409	21.2262	7.23426	6.44997	4.61859	4.05069	-1.73503	6.24e-06	nonDEG
0hcomp37785_c0_seq1.p1	#N/A	#N/A	#N/A	49.3139	45.7057	54.1114	89.7247	88.5708	94.9899	6.20723	0.871969	2.06e-08	nonDEG
0hcomp37797_c0_seq1.p1	#N/A	#N/A	#N/A	12.8151	11.5912	9.89953	3.04864	2.49215	3.93423	3.32576	-1.8183	0.00097498	nonDEG
0hcomp37801_c0_seq1.p1	#N/A	#N/A	#N/A	1.30142	1.82459	1.62634	6.51679	5.54061	8.42335	2.64496	2.0196	0.0126382	nonDEG
0hcomp37830_c0_seq1.p1	#N/A	#N/A	#N/A	2.08845	1.91065	2.17417	2.79356	3.71645	4.32955	2.31414	0.769035	0.524532	not significant
0hcomp37840_c0_seq1.p2	#N/A	#N/A	#N/A	3.26727	3.41384	3.7795	3.16885	2.39172	4.12533	2.48381	-0.110375	1	not significant
0hcomp37888_c0_seq2.p1	#N/A	#N/A	#N/A	4.18731	3.05035	3.80642	6.01528	5.55978	5.50768	2.78392	0.608144	0.53978	not significant
0hcomp37888_c1_seq1.p1	#N/A	#N/A	#N/A	5.70128	6.87689	5.37742	7.81316	3.99762	5.33953	3.03503	-0.0645708	1	not significant
0hcomp37898_c0_seq1.p1	#N/A	#N/A	#N/A	26.1861	23.8067	25.3738	38.7937	43.6835	38.134	5.15107	0.674411	0.00587067	nonDEG
0hcomp37905_c0_seq2.p1	#N/A	#N/A	#N/A	3.48642	3.48897	3.2659	2.81464	2.40142	1.73817	2.35416	-0.541025	0.821458	not significant
0hcomp37907_c0_seq2.p3	#N/A	#N/A	#N/A	2.26651	3.40244	2.64714	8.20859	9.27024	6.81896	2.91234	1.50122	0.0205257	nonDEG
0hcomp37912_c0_seq1.p2	#N/A	#N/A	#N/A	4.10729	4.29323	3.88136	8.66857	10.1924	10.0121	3.17094	1.20494	0.0318621	nonDEG
0hcomp37912_c1_seq1.p1	#N/A	#N/A	#N/A	6.88356	6.35198	4.71043	3.42038	3.27344	3.19737	2.81284	-0.839904	0.335116	not significant
0hcomp37950_c1_seq1.p1	#N/A	#N/A	#N/A	2.11322	1.96737	1.94409	4.58857	6.62694	5.10395	2.54132	1.37586	0.118501	not significant
0hcomp37973_c0_seq1.p3	#N/A	#N/A	#N/A	1.73073	1.64928	1.33574	4.72675	2.89462	4.9914	2.31846	1.34621	0.273703	not significant
0hcomp38021_c0_seq1.p1	#N/A	#N/A	#N/A	6.57447	6.00513	6.15762	5.5614	7.01091	7.35128	3.1346	0.0834443	1	not significant
0hcomp38068_c0_seq1.p1	#N/A	#N/A	#N/A	3.20813	2.75413	3.31971	1.60835	1.49316	2.08245	2.21728	-0.804445	0.625728	not significant
0hcomp38089_c0_seq2.p2	#N/A	#N/A	#N/A	1.86948	1.64419	1.30901	2.24446	2.31824	2.99368	2.06848	0.601066	0.780515	not significant
0hcomp38094_c0_seq1.p1	#N/A	#N/A	#N/A	1.37253	1.29885	1.47005	3.26556	2.91876	2.97221	2.11208	1.06854	0.44484	not significant
0hcomp38106_c0_seq1.p3	#N/A	#N/A	#N/A	0.974414	0.991163	1.03103	7.28907	6.9036	5.87586	2.55011	2.59059	0.00183705	Up
0hcomp38108_c0_seq1.p1	K18134	EOGT	EGF domain-specific O-GlcNAc transferase [EC:2.4.1.255]	1.432	1.28102	2.2894	1.64784	1.30033	1.80953	1.91824	-0.0765951	1	not significant
0hcomp38148_c0_seq1.p1	#N/A	#N/A	#N/A	1.92003	1.69298	1.66478	1.7271	1.49421	1.12624	1.91277	-0.270824	1	not significant
0hcomp38163_c0_seq2.p1	#N/A	#N/A	#N/A	5.79547	6.37787	5.2289	5.16801	4.88406	5.65472	2.974	-0.147339	1	not significant
0hcomp38179_c0_seq1.p1	#N/A	#N/A	#N/A	1.52649	1.71389	1.50056	3.24831	1.96006	2.99561	2.09915	0.739549	0.780515	not significant
0hcomp38199_c0_seq3.p1	#N/A	#N/A	#N/A	2.94066	2.32957	2.42363	1.7579	1.56912	1.89265	2.12373	-0.53693	0.780515	not significant
0hcomp38207_c0_seq2.p1	#N/A	#N/A	#N/A	3.82237	3.98863	4.4526	3.33746	1.50122	2.73351	2.48386	-0.671309	0.70919	not significant
0hcomp38210_c0_seq1.p1	#N/A	#N/A	#N/A	2.41762	2.73003	1.86062	1.29427	1.24406	1.42284	2.00974	-0.777984	0.751874	not significant
0hcomp38221_c0_seq1.p1	#N/A	#N/A	#N/A	11.5767	13.2338	14.4836	52.2123	50.4007	56.7744	5.12991	2.0096	2.01e-17	Up
0hcomp38227_c0_seq1.p1	#N/A	#N/A	#N/A	1.50999	1.15178	1.19242	2.51744	2.54433	1.59342	1.95157	0.721598	0.751874	not significant
0hcomp38289_c0_seq1.p1	#N/A	#N/A	#N/A	2.26181	2.43457	2.10037	1.90697	1.6041	2.42178	2.10585	-0.192326	1	not significant
0hcomp38307_c0_seq2.p1	#N/A	#N/A	#N/A	10.8826	9.68601	11.2327	26.2558	26.3031	25.2444	4.35832	1.27931	5.4e-05	nonDEG
0hcomp38312_c0_seq1.p2	#N/A	#N/A	#N/A	1.37892	1.31115	1.52408	4.0667	3.55057	2.96417	2.19062	1.24693	0.327333	not significant
0hcomp38315_c0_seq1.p1	K17491	SMEK, PPP4R3	protein phosphatase 4 regulatory subunit 3	12.128	9.68532	12.0489	15.2788	14.0992	14.5716	3.95141	0.37108	0.496559	not significant
0hcomp38332_c0_seq1.p1	#N/A	#N/A	#N/A	1.91012	2.00734	1.68929	2.61449	4.44273	3.11038	2.25014	0.808622	0.658256	not significant
0hcomp38339_c0_seq1.p2	#N/A	#N/A	#N/A	1.02623	1.38591	1.18783	3.20759	2.21114	3.30226	2.05418	1.18662	0.44484	not significant
0hcomp38369_c0_seq1.p1	K08794	CAMK1	calcium/calmodulin-dependent protein kinase I [EC:2.7.11.17]	4.17664	2.79259	4.55505	13.787	12.9803	14.7238	3.44506	1.81208	0.000161623	nonDEG
0hcomp38372_c0_seq2.p2	K05756	ARPC3	actin related protein 2/3 complex, subunit 3	23.0363	21.7958	25.5675	34.995	35.9923	35.785	5.01732	0.597486	0.0234339	nonDEG
0hcomp38384_c0_seq2.p1	#N/A	#N/A	#N/A	7.72152	8.15157	8.71111	6.05863	5.51871	4.18762	3.20341	-0.631764	0.371466	not significant
0hcomp38409_c0_seq1.p1	#N/A	#N/A	#N/A	1.4954	1.60492	2.37628	12.21	14.815	17.9167	3.36581	2.94845	5.1e-08	Up
0hcomp38411_c0_seq4.p1	#N/A	#N/A	#N/A	2.13121	1.39811	1.04393	2.32311	2.28599	3.13906	2.06303	0.706686	0.780515	not significant
0hcomp38420_c0_seq3.p1	K00913	ITPK1	inositol-1,3,4-trisphosphate 5/6-kinase / inositol-tetrakisphosphate 1-kinase [EC:2.7.1.159 2.7.1.134]	2.10097	2.28449	3.04254	2.88048	3.3277	3.64075	2.33598	0.383586	0.821458	not significant
0hcomp38472_c0_seq2.p1	#N/A	#N/A	#N/A	14.9292	13.1027	14.6648	43.7113	48.8119	53.1248	5.06355	1.76028	1.98e-13	nonDEG
0hcomp38491_c0_seq1.p1	K14026	SEL1, SEL1L	SEL1 protein	1.23076	1.36436	1.27815	4.30965	6.71894	5.75271	2.45734	2.00463	0.0325866	nonDEG
0hcomp38496_c0_seq2.p1	K00054	mvaA	hydroxymethylglutaryl-CoA reductase [EC:1.1.1.88]	6.3849	6.63303	7.39369	8.82472	9.05859	9.0418	3.35307	0.39087	0.585112	not significant
0hcomp38498_c0_seq1.p2	#N/A	#N/A	#N/A	2.03248	3.11699	2.75509	1.26518	1.24573	1.65613	2.07983	-0.874732	0.587481	not significant
0hcomp38521_c0_seq2.p1	#N/A	#N/A	#N/A	4.70854	4.40549	4.92464	1.62977	2.4322	2.11416	2.51068	-1.14546	0.229618	not significant
0hcomp38526_c0_seq1.p1	#N/A	#N/A	#N/A	28.7474	23.9596	20.9511	6.17317	6.8658	6.14947	4.24411	-1.92259	7.7e-08	nonDEG
0hcomp38529_c0_seq2.p1	#N/A	#N/A	#N/A	34.0303	30.662	24.2106	7.65862	5.50467	5.88953	4.44514	-2.20084	7.31e-11	Down
0hcomp38537_c0_seq2.p2	#N/A	#N/A	#N/A	194.329	187.403	202.023	63.0004	59.3294	57.8519	7.12847	-1.69397	5.56e-45	nonDEG
0hcomp38592_c0_seq1.p4	#N/A	#N/A	#N/A	5.31456	4.74405	4.5827	2.49976	2.16621	1.85196	2.55279	-1.12956	0.259009	not significant
0hcomp38609_c0_seq2.p4	K03671	trxA	thioredoxin 1	3.37655	3.90423	3.83057	17.1449	18.2571	17.886	3.66689	2.22119	3.56e-07	Up
0hcomp38621_c0_seq1.p3	K04097	HPGDS	prostaglandin-H2 D-isomerase / glutathione transferase [EC:5.3.99.2 2.5.1.18]	32.6552	34.2505	38.4993	20.937	26.153	24.0791	5.05391	-0.565407	0.0359571	nonDEG
0hcomp38649_c0_seq1.p1	K02183	CALM	calmodulin	2.41896	1.75436	1.91526	3.9343	3.66423	3.99955	2.34471	0.882601	0.524532	not significant
0hcomp38665_c1_seq1.p3	#N/A	#N/A	#N/A	3.51812	3.12119	3.13868	9.31783	7.98776	11.1941	3.08455	1.50521	0.00832654	nonDEG
0hcomp38673_c1_seq1.p1	#N/A	#N/A	#N/A	12.1532	10.4723	11.8266	10.0069	9.6847	7.78538	3.6935	-0.324685	0.657281	not significant
0hcomp38676_c0_seq2.p1	#N/A	#N/A	#N/A	2.84273	2.47599	2.46656	2.45057	1.91382	1.89901	2.18354	-0.305208	0.94892	not significant
0hcomp38683_c1_seq1.p1	#N/A	#N/A	#N/A	2.62327	2.63918	3.14098	3.41974	3.8557	3.79684	2.44036	0.376932	0.838084	not significant
0hcomp38715_c0_seq1.p1	#N/A	#N/A	#N/A	3.1849	2.7122	2.57815	1.87128	1.51201	1.99672	2.17968	-0.628467	0.625728	not significant
0hcomp38738_c0_seq2.p1	K00750	GYG1, GYG2	glycogenin [EC:2.4.1.186]	2.10822	2.4519	2.73373	4.26436	3.14013	3.77721	2.38935	0.587079	0.684843	not significant
0hcomp38740_c1_seq1.p1	#N/A	#N/A	#N/A	2.2402	2.07348	2.62888	4.60063	5.85614	5.13891	2.55534	1.11953	0.259009	not significant
0hcomp38755_c0_seq1.p1	#N/A	#N/A	#N/A	4.15587	4.13605	4.08876	1.88468	2.82108	3.26894	2.50509	-0.617428	0.70919	not significant
0hcomp38766_c0_seq1.p2	#N/A	#N/A	#N/A	3.05822	2.7791	2.83421	7.45792	7.15974	7.316	2.85194	1.29783	0.0428939	nonDEG
0hcomp38770_c0_seq2.p1	#N/A	#N/A	#N/A	3.65862	3.93148	3.80532	2.17932	2.50218	1.75509	2.39099	-0.796678	0.684843	not significant
0hcomp38778_c1_seq1.p1	#N/A	#N/A	#N/A	4.26315	3.72887	3.06862	3.32472	3.81188	2.66814	2.51657	-0.174116	1	not significant
0hcomp38786_c0_seq1.p1	#N/A	#N/A	#N/A	6.75276	6.09471	8.63892	4.82438	4.69585	4.63527	3.06581	-0.592574	0.415174	not significant
0hcomp38798_c1_seq1.p2	#N/A	#N/A	#N/A	3.17965	2.85763	2.96678	2.4703	2.08207	2.94516	2.31302	-0.258391	1	not significant
0hcomp38834_c0_seq1.p1	#N/A	#N/A	#N/A	12.856	14.9836	15.6468	35.1395	36.023	34.9356	4.76746	1.27878	1.23e-06	nonDEG
0hcomp38835_c0_seq2.p1	#N/A	#N/A	#N/A	6.76427	6.39782	6.2511	3.10653	3.47016	4.01746	2.89037	-0.855375	0.283516	not significant
0hcomp38844_c0_seq3.p1	#N/A	#N/A	#N/A	12.3923	11.6584	8.21193	2.01633	2.36674	1.71546	3.18577	-2.34027	0.000187559	Down
0hcomp38875_c0_seq2.p1	#N/A	#N/A	#N/A	1.02615	1.31882	1.43286	2.61229	2.31092	1.9061	1.95662	0.784645	0.751874	not significant
0hcomp38882_c0_seq1.p1	#N/A	#N/A	#N/A	2.07282	1.95646	1.99291	2.58627	3.00162	2.77914	2.18529	0.442125	0.94892	not significant
0hcomp38905_c0_seq1.p1	#N/A	#N/A	#N/A	1.06314	1.54598	1.71551	2.94846	2.78455	2.42912	2.06939	0.852715	0.587481	not significant
0hcomp38926_c0_seq1.p1	K14538	NUG1, GNL3	nuclear GTP-binding protein	1.85701	2.12604	2.17372	4.76473	3.93652	5.51656	2.46289	1.15499	0.229618	not significant
0hcomp38928_c0_seq1.p1	#N/A	#N/A	#N/A	8.88115	7.39636	8.03047	10.0159	10.52	9.37677	3.51441	0.29254	0.704451	not significant
0hcomp38973_c0_seq1.p2	#N/A	#N/A	#N/A	7.99015	7.34302	7.22165	7.71367	6.87435	5.88742	3.26111	-0.139726	1	not significant
0hcomp38974_c0_seq2.p1	#N/A	#N/A	#N/A	2.16259	2.44147	2.61485	3.50848	4.41771	4.83329	2.45314	0.784528	0.442744	not significant
0hcomp38982_c0_seq1.p2	#N/A	#N/A	#N/A	2.15354	1.73804	1.92377	2.04321	3.13944	2.04382	2.11303	0.285897	1	not significant
0hcomp38987_c0_seq1.p1	#N/A	#N/A	#N/A	9.83193	11.5487	11.2291	24.727	24.1496	24.6433	4.32009	1.16289	0.000334445	nonDEG
0hcomp39003_c0_seq1.p1	#N/A	#N/A	#N/A	2.16739	2.19578	1.88791	3.5615	3.42873	3.78399	2.31543	0.744213	0.524532	not significant
0hcomp39010_c0_seq1.p1	#N/A	#N/A	#N/A	5.96074	4.98658	5.73026	4.90322	5.23155	5.46516	2.94569	-0.0980135	1	not significant
0hcomp39015_c0_seq1.p1	#N/A	#N/A	#N/A	1.07459	1.53899	1.3333	2.51349	2.67175	2.14217	1.99722	0.823633	0.751874	not significant
0hcomp39016_c0_seq1.p1	#N/A	#N/A	#N/A	2.52667	2.08449	1.64105	8.69533	8.82624	8.96228	2.90596	2.01366	0.00198804	Up
0hcomp39039_c0_seq1.p2	#N/A	#N/A	#N/A	3.07218	2.26878	2.41793	7.81485	7.34073	8.55992	2.87487	1.56199	0.0297689	nonDEG
0hcomp39043_c0_seq2.p1	K00654	SPT	serine palmitoyltransferase [EC:2.3.1.50]	11.6886	11.6781	13.7027	10.5016	8.44819	8.78528	3.75176	-0.414657	0.514788	not significant
0hcomp39055_c0_seq3.p2	K04460	PPP5C	serine/threonine-protein phosphatase 5 [EC:3.1.3.16]	3.33247	3.53152	3.13234	7.23065	8.62518	8.23631	2.96565	1.23402	0.0610569	not significant
0hcomp39060_c0_seq1.p2	#N/A	#N/A	#N/A	12.642	15.3238	14.8399	21.6089	20.4854	23.0434	4.36042	0.601085	0.0798816	not significant
0hcomp39064_c0_seq1.p1	#N/A	#N/A	#N/A	1.64683	1.49369	1.78422	2.9939	1.75164	1.98624	2.02955	0.415848	0.940452	not significant
0hcomp39099_c0_seq2.p1	#N/A	#N/A	#N/A	2.5391	3.87523	2.92628	2.97249	3.90178	3.24549	2.44594	0.105642	1	not significant
0hcomp39103_c0_seq2.p2	K06689	UBE2D, UBC4, UBC5	ubiquitin-conjugating enzyme E2 D [EC:2.3.2.23]	29.7851	30.1894	30.4678	20.466	15.9978	13.63	4.7575	-0.847718	0.00351066	nonDEG
0hcomp39119_c0_seq3.p1	#N/A	#N/A	#N/A	5.4231	7.57777	7.10623	2.57019	2.17856	4.80321	2.88334	-1.04563	0.201241	not significant
0hcomp39137_c0_seq2.p1	#N/A	#N/A	#N/A	3.24823	3.52309	3.23705	4.74657	5.72108	6.0951	2.72424	0.701453	0.520517	not significant
0hcomp39149_c0_seq1.p1	#N/A	#N/A	#N/A	1.79395	1.38212	1.00237	1.59557	2.17958	1.69715	1.90247	0.34839	1	not significant
0hcomp39156_c0_seq1.p1	#N/A	#N/A	#N/A	2.69863	3.02171	2.80146	3.13338	4.46785	3.60194	2.45146	0.373399	0.838084	not significant
0hcomp39164_c0_seq1.p1	#N/A	#N/A	#N/A	4.34918	3.67368	4.18428	2.70334	2.02916	2.7319	2.47623	-0.687504	0.70919	not significant
0hcomp39170_c0_seq1.p1	#N/A	#N/A	#N/A	6.12379	5.21776	6.53482	6.50921	8.8412	7.16946	3.17559	0.32295	0.828892	not significant
0hcomp39192_c0_seq1.p1	#N/A	#N/A	#N/A	2.43013	2.55791	1.85324	2.43889	3.1365	3.43715	2.26452	0.372432	0.955491	not significant
0hcomp39199_c0_seq1.p1	#N/A	#N/A	#N/A	29.7665	29.4401	27.4231	25.7483	29.0169	24.1575	4.9519	-0.135125	0.78628	not significant
0hcomp39209_c0_seq2.p2	K11251	H2A	histone H2A	1.40648	1.93052	1.19168	5.7339	5.19546	5.66679	2.48225	1.78523	0.0325866	nonDEG
0hcomp39213_c0_seq1.p1	#N/A	#N/A	#N/A	4.77371	5.51543	6.51505	7.78367	8.06436	7.53136	3.16562	0.464855	0.632186	not significant
0hcomp39228_c0_seq1.p2	#N/A	#N/A	#N/A	1.36481	1.3694	1.31925	6.27332	7.03898	6.45211	2.58621	2.17706	0.00841586	Up
0hcomp39232_c0_seq1.p1	K08794	CAMK1	calcium/calmodulin-dependent protein kinase I [EC:2.7.11.17]	11.0846	9.01744	8.83627	6.66405	4.94401	7.28012	3.39675	-0.606793	0.347292	not significant
0hcomp39238_c0_seq2.p1	#N/A	#N/A	#N/A	6.21682	6.53534	5.91529	4.54205	5.29157	4.20454	2.9681	-0.406023	0.692162	not significant
0hcomp39258_c0_seq1.p2	K00434	E1.11.1.11	L-ascorbate peroxidase [EC:1.11.1.11]	61.4823	61.2737	65.9171	218.222	243.453	231.241	7.21899	1.8742	4.65e-62	nonDEG
0hcomp39278_c0_seq1.p1	#N/A	#N/A	#N/A	3.36642	2.79775	2.68528	2.08242	2.34414	2.7943	2.29133	-0.287369	0.955491	not significant
0hcomp39280_c0_seq1.p1	K05768	GSN	gelsolin	3.79706	2.973	3.31528	2.13919	2.18795	2.29063	2.33057	-0.588365	0.821458	not significant
0hcomp39289_c0_seq2.p1	#N/A	#N/A	#N/A	1.7102	1.98704	1.56975	2.01669	1.15441	1.23619	1.91592	-0.247241	1	not significant
0hcomp39292_c0_seq1.p1	#N/A	#N/A	#N/A	13.1481	11.3554	7.52473	3.73434	4.7524	4.29138	3.33989	-1.30445	0.0194677	nonDEG
0hcomp39297_c0_seq1.p2	#N/A	#N/A	#N/A	2.2575	1.57605	2.12472	7.30808	5.66212	5.81866	2.63435	1.59201	0.039298	nonDEG
0hcomp39299_c1_seq1.p1	#N/A	#N/A	#N/A	3.91111	4.06449	3.44123	1.63314	1.33137	1.45457	2.30069	-1.30647	0.273703	not significant
0hcomp39304_c0_seq1.p1	#N/A	#N/A	#N/A	1.64698	2.12217	1.73852	2.11378	1.96423	2.9579	2.08389	0.326145	0.940452	not significant
0hcomp39307_c0_seq2.p1	#N/A	#N/A	#N/A	38.1761	34.0329	41.1296	71.3012	81.0056	73.4203	5.89539	0.990587	1.24e-08	nonDEG
0hcomp39314_c0_seq2.p1	K09561	STUB1, CHIP	STIP1 homology and U-box containing protein 1 [EC:2.3.2.27]	6.33932	5.86581	5.75825	11.7817	12.768	11.5449	3.48911	0.989037	0.0512867	not significant
0hcomp39314_c1_seq1.p2	K09561	STUB1, CHIP	STIP1 homology and U-box containing protein 1 [EC:2.3.2.27]	3.04805	3.33488	3.62091	6.73702	6.86868	7.82373	2.88523	1.0674	0.153184	not significant
0hcomp39315_c0_seq5.p2	#N/A	#N/A	#N/A	5.94462	5.21405	5.28617	1.90329	2.45778	2.21697	2.63563	-1.28153	0.140247	not significant
0hcomp39316_c0_seq3.p1	#N/A	#N/A	#N/A	2.99705	2.54819	2.63008	2.02065	1.25159	1.31726	2.12035	-0.792184	0.780515	not significant
0hcomp39335_c0_seq4.p1	#N/A	#N/A	#N/A	11.9234	10.8407	14.4328	4.86193	4.53154	5.81089	3.52175	-1.27202	0.0119858	nonDEG
0hcomp39339_c0_seq1.p1	#N/A	#N/A	#N/A	6.79628	6.00375	5.75268	18.0341	21.6047	23.3961	3.96892	1.74193	4.49e-06	nonDEG
0hcomp39344_c0_seq1.p1	#N/A	#N/A	#N/A	0.970705	1.18449	1.02887	1.27545	1.24841	1.45579	1.72847	0.276916	1	not significant
0hcomp39354_c0_seq1.p1	#N/A	#N/A	#N/A	2.14337	3.2605	2.87286	1.8371	2.19328	1.90509	2.19528	-0.463056	0.94892	not significant
0hcomp39363_c0_seq1.p2	#N/A	#N/A	#N/A	2.05234	1.9674	2.62344	1.74391	2.32991	1.64812	2.08414	-0.213163	1	not significant
0hcomp39376_c0_seq1.p1	K10592	HUWE1, MULE, ARF-BP1	E3 ubiquitin-protein ligase HUWE1 [EC:2.3.2.26]	10.6781	12.3776	9.08292	5.80182	3.49493	4.74561	3.37188	-1.17351	0.0314828	nonDEG
0hcomp39388_c0_seq1.p2	K03252	EIF3C	translation initiation factor 3 subunit C	5.33303	3.62883	5.32989	4.93333	4.65886	6.67982	2.88115	0.179725	0.989619	not significant
0hcomp39389_c0_seq1.p1	#N/A	#N/A	#N/A	8.79074	9.88573	7.56077	2.27847	2.55565	1.92086	3.01358	-1.90589	0.00295423	nonDEG
0hcomp39392_c0_seq1.p1	#N/A	#N/A	#N/A	10.6068	11.3778	11.0989	6.20387	3.41923	5.42723	3.41865	-1.11687	0.0362172	nonDEG
0hcomp39397_c0_seq5.p1	#N/A	#N/A	#N/A	16.2947	17.0018	14.6143	13.8501	15.6778	14.3817	4.17704	-0.126389	0.930974	not significant
0hcomp39403_c0_seq5.p2	#N/A	#N/A	#N/A	17.9946	17.5243	17.4293	8.78464	8.08238	8.03445	3.999	-1.07849	0.00676432	nonDEG
0hcomp39404_c1_seq2.p1	#N/A	#N/A	#N/A	30.2435	36.3169	36.4852	5.31931	4.00142	4.20162	4.55684	-2.89672	1.01e-16	Down
0hcomp39415_c0_seq2.p1	#N/A	#N/A	#N/A	43.2294	37.3594	39.6212	20.8717	23.224	23.4331	5.14618	-0.829615	0.000912472	nonDEG
0hcomp39416_c0_seq1.p1	#N/A	#N/A	#N/A	1.74444	1.79553	1.74558	3.82348	3.73728	4.31367	2.31414	1.10679	0.273703	not significant
0hcomp39423_c0_seq6.p1	#N/A	#N/A	#N/A	8.26073	8.30448	8.44645	10.6711	10.8601	11.8037	3.59792	0.407281	0.556644	not significant
0hcomp39428_c0_seq1.p1	#N/A	#N/A	#N/A	4.85002	5.72171	6.18238	6.73042	7.07022	6.28758	3.07658	0.253565	0.928363	not significant
0hcomp39434_c0_seq1.p1	#N/A	#N/A	#N/A	6.00605	6.14679	6.07682	7.0747	8.86065	7.03287	3.19743	0.323699	0.740153	not significant
0hcomp39443_c0_seq1.p1	#N/A	#N/A	#N/A	23.3569	36.7122	34.6606	1.71593	1.30514	2.05598	4.36587	-4.12784	4.53e-21	Down
0hcomp39445_c0_seq1.p1	#N/A	#N/A	#N/A	13.9152	13.3604	9.48392	4.02854	2.99068	2.63062	3.39399	-1.89185	0.000415645	nonDEG
0hcomp39446_c0_seq1.p2	K12391	AP1G1	AP-1 complex subunit gamma-1	40.2422	40.0451	36.8146	27.9601	23.9246	26.9299	5.19556	-0.568935	0.0259192	nonDEG
0hcomp39448_c0_seq1.p1	#N/A	#N/A	#N/A	1.48934	1.3803	1.36593	2.0763	2.45879	3.29795	2.04572	0.822772	0.587481	not significant
0hcomp39472_c0_seq1.p1	#N/A	#N/A	#N/A	9.16114	9.52053	8.41581	10.2634	10.8543	9.99313	3.60178	0.194582	0.882233	not significant
0hcomp39481_c0_seq1.p3	#N/A	#N/A	#N/A	1.72501	2.07631	1.95448	2.88288	4.40433	2.73891	2.25169	0.753956	0.658256	not significant
0hcomp39492_c1_seq1.p1	#N/A	#N/A	#N/A	65.5122	59.534	50.5321	15.8971	16.3575	18.8874	5.43085	-1.77264	1.77e-15	nonDEG
0hcomp39493_c0_seq2.p1	#N/A	#N/A	#N/A	79.8526	95.0539	80.9078	5.13535	4.33542	4.26356	5.70347	-4.18394	5.96e-54	Down
0hcomp39499_c0_seq1.p1	#N/A	#N/A	#N/A	2.64884	2.19216	2.96533	1.9619	2.81272	2.37466	2.22868	-0.129502	1	not significant
0hcomp39500_c0_seq2.p1	#N/A	#N/A	#N/A	11.2713	10.7168	9.53318	13.9931	13.1943	12.8844	3.84879	0.341146	0.538622	not significant
0hcomp39501_c1_seq1.p1	#N/A	#N/A	#N/A	11.9872	9.38629	10.2446	36.5985	40.162	41.3618	4.75199	1.88743	3.65e-12	nonDEG
0hcomp39504_c1_seq1.p1	#N/A	#N/A	#N/A	6.86596	7.63983	7.97965	4.69143	5.01842	5.2756	3.11982	-0.576666	0.43383	not significant
0hcomp39511_c0_seq1.p1	#N/A	#N/A	#N/A	2.89043	3.21563	2.83816	1.81001	1.16641	1.63057	2.16813	-0.910478	0.625728	not significant
0hcomp39512_c0_seq2.p3	#N/A	#N/A	#N/A	3.64971	3.5422	3.15254	4.72293	2.90914	4.33702	2.57018	0.200888	0.972431	not significant
0hcomp39513_c0_seq2.p1	#N/A	#N/A	#N/A	3.64768	2.6026	2.67887	2.03758	2.77308	1.41183	2.24764	-0.505326	0.802269	not significant
0hcomp39515_c0_seq3.p1	#N/A	#N/A	#N/A	2.40066	1.73753	2.079	11.0944	11.9828	13.5899	3.18929	2.48513	1.48e-05	Up
0hcomp39534_c0_seq2.p1	#N/A	#N/A	#N/A	2.16489	2.05963	2.09209	4.81359	5.48235	6.03891	2.55595	1.31423	0.118501	not significant
0hcomp39537_c0_seq2.p1	#N/A	#N/A	#N/A	139.714	141.968	107.027	22.6138	24.4323	21.104	6.41982	-2.50613	3.98e-45	Down
0hcomp39544_c0_seq1.p1	#N/A	#N/A	#N/A	3.66759	3.08594	2.69489	4.77027	3.07914	3.66981	2.51051	0.272271	0.967593	not significant
0hcomp39547_c0_seq3.p1	#N/A	#N/A	#N/A	3.59802	3.73107	2.95287	2.07317	1.46225	2.0185	2.29184	-0.851941	0.658256	not significant
0hcomp39548_c0_seq1.p2	#N/A	#N/A	#N/A	15.374	17.2818	15.2502	7.69682	7.22149	9.28225	3.90033	-0.975061	0.0269838	nonDEG
0hcomp39552_c0_seq1.p2	#N/A	#N/A	#N/A	4.92606	5.34215	5.01565	15.0627	13.0134	13.7349	3.54183	1.42805	0.00249929	nonDEG
0hcomp39553_c0_seq1.p2	#N/A	#N/A	#N/A	31.6107	34.1772	28.3669	20.2456	18.4265	16.8997	4.8388	-0.757166	0.00630848	nonDEG
0hcomp39556_c0_seq1.p1	#N/A	#N/A	#N/A	10.0131	8.56267	6.76578	9.67216	7.61427	9.15491	3.46831	0.0592553	1	not significant
0hcomp39557_c0_seq1.p1	#N/A	#N/A	#N/A	3.17345	2.20598	2.23274	2.90776	3.38496	3.34859	2.33647	0.319369	0.961803	not significant
0hcomp39560_c1_seq1.p1	K05863	SLC25A4S, ANT	solute carrier family 25 (mitochondrial adenine nucleotide translocator), member 4/5/6/31	85.2843	78.8579	88.7224	257.829	279.589	271.506	7.49009	1.67568	1.49e-61	nonDEG
0hcomp39568_c0_seq1.p3	#N/A	#N/A	#N/A	3.60318	4.07947	4.08303	5.52977	5.06208	4.68238	2.75092	0.362465	0.88812	not significant
0hcomp39569_c0_seq1.p1	#N/A	#N/A	#N/A	106.994	99.1165	64.8941	8.08952	8.53612	9.06162	5.82941	-3.38121	1.08e-38	Down
0hcomp39574_c0_seq2.p1	K20179	VPS11, PEP5	vacuolar protein sorting-associated protein 11	2.90361	1.81118	2.80874	1.62821	1.73106	1.9069	2.11551	-0.494941	0.780515	not significant
0hcomp39582_c0_seq2.p1	#N/A	#N/A	#N/A	18.7886	18.6964	21.2746	3.77723	2.31537	1.74255	3.84222	-2.85071	1.7e-09	Down
0hcomp39585_c0_seq1.p1	#N/A	#N/A	#N/A	35.691	29.6929	25.0965	16.4784	18.3279	20.1818	4.79901	-0.715678	0.014835	nonDEG
0hcomp39590_c0_seq1.p2	#N/A	#N/A	#N/A	2.23598	2.52831	1.84358	19.2126	16.9698	18.6388	3.59786	2.97919	7.61e-10	Up
0hcomp39599_c0_seq2.p1	#N/A	#N/A	#N/A	10.9698	11.1984	11.7392	3.17766	3.14044	3.09611	3.31324	-1.81212	0.00148292	nonDEG
0hcomp39608_c0_seq1.p2	K09503	DNAJA2	DnaJ homolog subfamily A member 2	14.0694	12.3893	15.5818	31.5261	35.8362	35.2601	4.72289	1.27853	2.85e-06	nonDEG
0hcomp39615_c0_seq1.p2	#N/A	#N/A	#N/A	7.73004	6.93045	7.96093	5.16153	5.1021	3.47908	3.09083	-0.707717	0.339508	not significant
0hcomp39616_c0_seq1.p2	#N/A	#N/A	#N/A	22.9469	19.6859	20.0938	26.4332	26.5953	29.5274	4.75852	0.393418	0.226783	not significant
0hcomp39616_c1_seq1.p1	#N/A	#N/A	#N/A	7.74469	8.04427	8.46757	15.5205	13.4288	13.5906	3.7489	0.799729	0.0849207	not significant
0hcomp39619_c0_seq3.p1	#N/A	#N/A	#N/A	1.14558	0.92703	1.23675	1.57933	1.33688	1.90303	1.79602	0.483069	0.91237	not significant
0hcomp39621_c0_seq3.p3	K09008	NDUFAF3	NADH dehydrogenase [ubiquinone] 1 alpha subcomplex assembly factor 3	2.53529	3.01162	3.07608	7.17533	7.11904	5.86641	2.79181	1.18611	0.0849207	not significant
0hcomp39639_c1_seq2.p1	K01835	pgm	phosphoglucomutase [EC:5.4.2.2]	150.697	155.503	158.382	302.213	301.746	282.065	7.8566	0.930727	6.06e-27	nonDEG
0hcomp39645_c0_seq1.p1	#N/A	#N/A	#N/A	41.4351	39.5726	43.1751	87.5232	85.3217	81.318	6.0474	1.03066	3.94e-10	nonDEG
0hcomp39651_c0_seq4.p6	#N/A	#N/A	#N/A	2.92641	5.38568	5.51498	1.44823	1.34739	1.64051	2.42714	-1.56788	0.139952	not significant
0hcomp39658_c0_seq1.p1	K14439	SMARCAD1	SWI/SNF-related matrix-associated actin-dependent regulator of chromatin subfamily A containing DEAD/H box 1 [EC:3.6.4.12]	12.42	14.0744	11.5527	4.65263	6.83492	5.78109	3.58142	-1.12606	0.0293743	nonDEG
0hcomp39665_c0_seq1.p1	#N/A	#N/A	#N/A	2.69995	2.60747	3.59834	3.4904	3.47899	4.14172	2.467	0.302493	0.967593	not significant
0hcomp39667_c0_seq2.p1	#N/A	#N/A	#N/A	26.1026	29.244	23.5652	16.8813	15.0652	13.9874	4.59804	-0.776243	0.0133661	nonDEG
0hcomp39674_c0_seq1.p2	#N/A	#N/A	#N/A	2.49125	2.2894	2.42489	2.20462	1.94375	1.83193	2.13363	-0.262689	1	not significant
0hcomp39685_c0_seq1.p1	#N/A	#N/A	#N/A	4.52486	3.6504	4.72434	8.42078	5.66415	7.50794	2.99303	0.724851	0.397563	not significant
0hcomp39691_c0_seq2.p1	#N/A	#N/A	#N/A	1.60714	3.23804	2.80645	2.79793	3.41258	3.32523	2.33304	0.299081	1	not significant
0hcomp39693_c1_seq1.p2	#N/A	#N/A	#N/A	5.44633	5.09747	4.58852	1.15992	1.1924	1.12924	2.45224	-2.01778	0.0498331	nonDEG
0hcomp39698_c0_seq2.p1	#N/A	#N/A	#N/A	20.2545	16.4759	21.9817	103.716	126.81	104.44	6.06308	2.50328	2.94e-44	Up
0hcomp39706_c0_seq1.p1	K09188	MLL3	histone-lysine N-methyltransferase MLL3 [EC:2.1.1.43]	132.528	114.03	97.7832	61.6076	58.3263	61.4563	6.57831	-0.923423	2.69e-10	nonDEG
0hcomp39707_c1_seq1.p1	#N/A	#N/A	#N/A	10.9117	11.2614	13.9096	37.1837	39.5537	38.3638	4.77054	1.66225	7.01e-10	nonDEG
0hcomp39709_c0_seq1.p3	#N/A	#N/A	#N/A	1.50218	2.35504	1.58187	6.7269	8.23454	6.43292	2.70576	1.89892	0.00812298	nonDEG
0hcomp39718_c0_seq1.p2	#N/A	#N/A	#N/A	1.59257	1.99527	1.43466	5.30135	5.49539	4.75279	2.46239	1.55422	0.0968569	not significant
0hcomp39722_c0_seq2.p2	#N/A	#N/A	#N/A	1.59068	1.61263	1.87033	16.4746	18.9308	18.5068	3.54464	3.31081	5.04e-11	Up
0hcomp39738_c0_seq1.p1	#N/A	#N/A	#N/A	8.61044	8.80512	8.58789	6.47914	5.58234	6.63186	3.31444	-0.470011	0.571747	not significant
0hcomp39743_c0_seq1.p1	K13293	PDE4	cAMP-specific phosphodiesterase 4 [EC:3.1.4.53]	4.61238	4.38372	5.18881	7.56891	8.11357	7.32744	3.07447	0.680029	0.339508	not significant
0hcomp39746_c0_seq1.p1	#N/A	#N/A	#N/A	14.1246	14.112	15.7644	9.43798	9.10483	7.82932	3.86274	-0.732218	0.12735	not significant
0hcomp39750_c0_seq1.p1	#N/A	#N/A	#N/A	15.4909	17.9698	18.57	33.1583	29.5187	33.8202	4.77099	0.886443	0.00101517	nonDEG
0hcomp39759_c0_seq2.p2	#N/A	#N/A	#N/A	57.6738	59.0633	48.2138	16.0768	15.5461	13.6317	5.32914	-1.85806	1.58e-15	nonDEG
0hcomp39760_c0_seq1.p2	#N/A	#N/A	#N/A	3.24764	2.97617	2.47416	2.4429	2.40258	3.03781	2.31411	-0.141945	1	not significant
0hcomp39764_c0_seq2.p1	K06639	CDC14	cell division cycle 14 [EC:3.1.3.16 3.1.3.48]	20.7917	21.9577	23.2579	28.8918	27.6742	28.8233	4.81425	0.369132	0.273703	not significant
0hcomp39768_c0_seq1.p1	#N/A	#N/A	#N/A	1.08981	1.6506	1.21692	2.10289	2.35866	1.75974	1.93236	0.595803	0.93046	not significant
0hcomp39770_c0_seq3.p1	#N/A	#N/A	#N/A	2.42442	2.12527	2.54491	8.13268	7.82382	7.7834	2.85072	1.68588	0.0157667	nonDEG
0hcomp39778_c0_seq2.p1	K10755	RFC2_4	replication factor C subunit 2/4	18.2358	16.8905	18.7777	10.907	10.934	9.20257	4.10026	-0.790606	0.0438682	nonDEG
0hcomp39781_c0_seq1.p1	#N/A	#N/A	#N/A	10.3192	8.77205	11.5018	10.1025	10.2616	12.503	3.70935	0.100696	1	not significant
0hcomp39794_c0_seq1.p1	#N/A	#N/A	#N/A	27.6928	29.9936	32.048	13.2158	12.197	11.6666	4.63371	-1.26731	1.78e-05	nonDEG
0hcomp39796_c0_seq1.p1	#N/A	#N/A	#N/A	6.52986	8.0397	9.82647	2.59375	1.91661	2.35023	2.95393	-1.77901	0.0069692	nonDEG
0hcomp39799_c0_seq2.p2	#N/A	#N/A	#N/A	34.1331	46.9863	41.3983	16.0997	15.5194	13.1336	5.00799	-1.4456	1.3e-08	nonDEG
0hcomp39800_c0_seq1.p4	#N/A	#N/A	#N/A	5.56199	5.73634	5.69633	5.34812	5.15544	5.63113	2.9726	-0.0763405	1	not significant
0hcomp39810_c0_seq1.p1	#N/A	#N/A	#N/A	11.5166	12.5268	9.94528	3.37492	2.79561	2.20243	3.29099	-1.97752	0.000691447	nonDEG
0hcomp39812_c0_seq1.p2	#N/A	#N/A	#N/A	12.2104	13.1255	8.25631	18.6044	19.6544	15.1026	4.08073	0.660423	0.0941822	not significant
0hcomp39815_c0_seq2.p1	#N/A	#N/A	#N/A	259.783	269.327	292.999	352.092	373.999	352.195	8.36384	0.390964	4.16e-07	nonDEG
0hcomp39823_c0_seq1.p3	#N/A	#N/A	#N/A	19.5778	18.3915	21.2948	36.0136	39.406	39.2736	4.98054	0.947133	0.000142869	nonDEG
0hcomp39824_c0_seq1.p2	#N/A	#N/A	#N/A	2.54674	2.88511	2.28039	7.15538	8.46782	6.66559	2.8266	1.4815	0.0233677	nonDEG
0hcomp39827_c0_seq1.p1	#N/A	#N/A	#N/A	16.2346	13.4166	15.2846	26.4843	22.9699	22.8656	4.46573	0.681157	0.0326838	nonDEG
0hcomp39836_c3_seq1.p3	#N/A	#N/A	#N/A	4.08724	4.48411	4.72765	13.9123	12.5129	16.1182	3.51014	1.64852	0.000472727	nonDEG
0hcomp39839_c0_seq2.p1	#N/A	#N/A	#N/A	103.171	103.923	118.406	315.936	326.82	305.783	7.75485	1.54171	3.5e-63	nonDEG
0hcomp39846_c1_seq2.p1	#N/A	#N/A	#N/A	5.79911	5.92046	6.13199	10.7878	11.6178	13.2812	3.47819	0.982283	0.0671655	not significant
0hcomp39847_c0_seq1.p1	K19801	PI4KB	phosphatidylinositol 4-kinase B [EC:2.7.1.67]	18.162	18.8586	15.8274	9.51433	8.96267	7.84099	4.01751	-0.99711	0.0148193	nonDEG
0hcomp39850_c0_seq1.p2	#N/A	#N/A	#N/A	1.31399	1.88897	1.56968	1.90515	1.39047	1.49604	1.90368	-0.00407474	1	not significant
0hcomp39852_c0_seq1.p1	#N/A	#N/A	#N/A	5.92576	5.99242	5.85786	4.64414	4.78546	4.76178	2.94183	-0.321072	0.796347	not significant
0hcomp39854_c0_seq2.p2	K13950	pabAB	para-aminobenzoate synthetase [EC:2.6.1.85]	20.9595	22.5842	22.1771	9.01817	8.84755	6.94542	4.19872	-1.39364	0.000116325	nonDEG
0hcomp39859_c0_seq1.p1	#N/A	#N/A	#N/A	4.59264	4.24486	4.86005	1.33607	1.99479	2.53519	2.48186	-1.17995	0.229618	not significant
0hcomp39890_c0_seq2.p1	#N/A	#N/A	#N/A	15.674	16.2756	17.8608	20.019	16.2889	19.1202	4.34339	0.153004	0.885134	not significant
0hcomp39896_c0_seq1.p1	K12235	SRR	serine racemase [EC:5.1.1.18]	2.13319	2.04104	2.03543	2.24626	1.60889	2.50536	2.0921	0.0257598	1	not significant
0hcomp39906_c0_seq2.p1	#N/A	#N/A	#N/A	3.98407	2.88787	3.499	1.86646	1.46635	1.37447	2.25638	-1.08862	0.488564	not significant
0hcomp39906_c1_seq1.p1	#N/A	#N/A	#N/A	6.86753	5.52282	5.68523	2.94486	3.4986	2.58285	2.78916	-0.978669	0.239411	not significant
0hcomp39907_c0_seq1.p1	#N/A	#N/A	#N/A	800.157	673.284	549.032	52.9756	56.1188	57.2159	8.65398	-3.60113	1.09e-107	Down
0hcomp39909_c0_seq3.p1	#N/A	#N/A	#N/A	29.7092	24.5653	22.9455	14.4403	12.8342	12.8462	4.52201	-0.939157	0.00316904	nonDEG
0hcomp39930_c0_seq1.p1	#N/A	#N/A	#N/A	1.51942	1.8786	1.32774	3.8541	5.24083	5.67925	2.41451	1.56331	0.0968569	not significant
0hcomp39932_c1_seq1.p1	#N/A	#N/A	#N/A	4.08565	3.69258	2.76318	1.579	1.9266	1.4255	2.27623	-1.05007	0.370345	not significant
0hcomp39942_c0_seq1.p1	K09667	OGT	protein O-GlcNAc transferase [EC:2.4.1.255]	2.02416	1.82702	2.10877	4.4142	5.42591	6.54264	2.54144	1.39725	0.118501	not significant
0hcomp39948_c2_seq1.p2	#N/A	#N/A	#N/A	7.17426	5.33447	7.16095	4.49259	5.8596	4.77641	3.03355	-0.375257	0.707577	not significant
0hcomp39951_c0_seq2.p1	#N/A	#N/A	#N/A	4.26094	3.99246	3.82398	29.6164	30.3787	30.2354	4.23334	2.86053	5e-15	Up
0hcomp39953_c0_seq1.p2	#N/A	#N/A	#N/A	1.05946	1.32295	1.25385	1.33305	1.82401	1.33955	1.79928	0.266311	1	not significant
0hcomp39964_c0_seq1.p1	#N/A	#N/A	#N/A	3.668	2.63285	2.88726	1.31448	2.00366	2.71071	2.25335	-0.586245	0.802269	not significant
0hcomp39979_c1_seq2.p1	K00737	MGAT3	beta-1,4-mannosyl-glycoprotein beta-1,4-N-acetylglucosaminyltransferase [EC:2.4.1.144]	1.05795	1.27124	1.22684	2.16903	1.42676	2.26513	1.88217	0.656338	0.93046	not significant
0hcomp39986_c0_seq2.p1	K13293	PDE4	cAMP-specific phosphodiesterase 4 [EC:3.1.4.53]	5.07568	6.83374	7.05767	1.36392	1.45175	1.18442	2.64896	-2.15279	0.00841586	Down
0hcomp39989_c0_seq1.p1	#N/A	#N/A	#N/A	12.2121	12.6477	13.6434	1.33068	1.88842	1.15291	3.32073	-3.0426	8.41e-07	Down
0hcomp39993_c0_seq2.p1	K11838	USP7, UBP15	ubiquitin carboxyl-terminal hydrolase 7 [EC:3.4.19.12]	7.34046	6.61518	7.65636	3.92659	4.76475	5.48627	3.07052	-0.59892	0.415174	not significant
0hcomp40001_c0_seq1.p2	#N/A	#N/A	#N/A	3.1658	2.79574	3.34385	3.12373	2.99759	2.81264	2.39364	-0.0627194	1	not significant
0hcomp40005_c0_seq1.p1	#N/A	#N/A	#N/A	7.21755	6.36241	6.19267	4.56138	4.61736	4.79101	3.00416	-0.493712	0.591619	not significant
0hcomp40010_c0_seq1.p1	#N/A	#N/A	#N/A	3.93875	4.55515	4.73506	4.25525	2.57463	3.53196	2.63707	-0.343769	0.866138	not significant
0hcomp40013_c0_seq2.p1	#N/A	#N/A	#N/A	5.61343	5.88932	3.92579	3.20356	3.58659	3.78194	2.73623	-0.534004	0.646811	not significant
0hcomp40015_c1_seq2.p2	#N/A	#N/A	#N/A	11.4021	13.411	11.7902	9.36717	9.0106	9.27557	3.74062	-0.401107	0.514788	not significant
0hcomp40017_c0_seq3.p1	#N/A	#N/A	#N/A	2.00118	1.12923	1.7429	2.49742	1.92841	2.6233	2.04389	0.491927	0.940452	not significant
0hcomp40021_c0_seq1.p1	K14332	psaO	photosystem I subunit PsaO	45.9514	50.6191	54.3181	256.562	305.591	304.828	7.41035	2.51938	3.76e-93	Up
0hcomp40026_c0_seq1.p1	#N/A	#N/A	#N/A	175.351	146.431	135.513	40.9279	33.7041	30.9878	6.70644	-2.11024	6.36e-42	Down
0hcomp40039_c0_seq1.p1	K12821	PRPF40, PRP40	pre-mRNA-processing factor 40	6.40032	5.69588	6.35407	3.86019	3.91262	5.17658	2.92842	-0.501865	0.578815	not significant
0hcomp40040_c0_seq1.p1	#N/A	#N/A	#N/A	7.55615	9.00873	6.64257	3.21325	2.31684	3.32044	2.97194	-1.35635	0.0516436	not significant
0hcomp40041_c0_seq1.p2	#N/A	#N/A	#N/A	5.27343	6.66188	6.24635	15.7713	14.5086	16.2042	3.6935	1.33524	0.00227142	nonDEG
0hcomp40044_c0_seq6.p2	#N/A	#N/A	#N/A	2.77882	1.74885	2.31153	4.02291	5.67784	3.72999	2.46242	0.928521	0.442744	not significant
0hcomp40045_c0_seq2.p2	#N/A	#N/A	#N/A	12.8057	11.9557	11.5829	3.47031	2.33563	3.30792	3.37168	-1.95445	0.000415645	nonDEG
0hcomp40055_c0_seq2.p2	#N/A	#N/A	#N/A	6.82648	7.00697	7.23908	7.81337	7.94195	7.60228	3.28839	0.143453	1	not significant
0hcomp40063_c0_seq2.p1	K00005	gldA	glycerol dehydrogenase [EC:1.1.1.6]	24.5363	25.7321	25.1338	13.1462	12.9097	12.8929	4.48817	-0.947351	0.00373822	nonDEG
0hcomp40068_c0_seq2.p1	#N/A	#N/A	#N/A	1.67378	1.398	1.68099	1.956	1.38926	1.51237	1.90662	0.0189282	1	not significant
0hcomp40075_c0_seq4.p1	#N/A	#N/A	#N/A	5.99286	4.28926	5.28852	3.64541	4.96704	3.32304	2.78836	-0.379183	0.775994	not significant
0hcomp40085_c0_seq2.p1	K01460	gsp	glutathionylspermidine amidase/synthetase [EC:3.5.1.78 6.3.1.8]	8.57336	9.1251	10.0443	1.75038	1.80547	1.66166	3.02012	-2.33661	0.000781679	Down
0hcomp40086_c0_seq2.p3	#N/A	#N/A	#N/A	11.352	13.1487	13.0151	2.91874	3.912	2.93025	3.41533	-1.907	0.000268648	nonDEG
[truncated: 34,751 more rows]

## Sheet: Upregulated_genes
Supplementary Table1. KEGG annotation and edgeR output values of contigs used for DEG analysis (Fig. 2C).
ID	1st_KEGG_category	2nd_KEGG_category	averaged_logCPM	logFC	FDR	KO	gene	KEGG_Annotation
0hcomp23158_c0_seq1.p1	Metabolism	Carbohydrate metabolism	7.76017	2.5111	4.99e-143	K01624	FBA, fbaA	fructose-bisphosphate aldolase, class II [EC:4.1.2.13]
1hcomp56849_c0_seq1.p1	Metabolism	Carbohydrate metabolism	11.2563	2.25677	4.76e-179	K01624	FBA, fbaA	fructose-bisphosphate aldolase, class II [EC:4.1.2.13]
6hcomp11653_c0_seq1.p1	Metabolism	Carbohydrate metabolism	8.50254	2.30207	1.08e-182	K01624	FBA, fbaA	fructose-bisphosphate aldolase, class II [EC:4.1.2.13]
0hcomp41230_c0_seq1.p1	Metabolism	Carbohydrate metabolism	8.77261	2.81675	1.93e-204	K01803	TPI, tpiA	triosephosphate isomerase (TIM) [EC:5.3.1.1]
12hcomp60474_c0_seq1.p1	Metabolism	Carbohydrate metabolism	6.64033	2.29935	1.96e-59	K01803	TPI, tpiA	triosephosphate isomerase (TIM) [EC:5.3.1.1]
13hcomp58498_c0_seq1.p1	Metabolism	Carbohydrate metabolism	8.15564	2.12396	1.44e-128	K01803	TPI, tpiA	triosephosphate isomerase (TIM) [EC:5.3.1.1]
12hcomp55344_c0_seq9.p1	Metabolism	Carbohydrate metabolism	3.83382	2.06214	2.4e-07	K01834	PGAM, gpmA	2,3-bisphosphoglycerate-dependent phosphoglycerate mutase [EC:5.4.2.11]
13hcomp59249_c0_seq1.p2	Metabolism	Carbohydrate metabolism	7.77518	2.37732	2.81e-126	K01792	E5.1.3.15	glucose-6-phosphate 1-epimerase [EC:5.1.3.15]
1hcomp28437_c0_seq2.p2	Metabolism	Carbohydrate metabolism	6.3474	2.80223	3.14e-65	K00025	MDH1	malate dehydrogenase [EC:1.1.1.37]
1hcomp42230_c0_seq1.p1	Metabolism	Carbohydrate metabolism	6.41086	3.16053	1.51e-79	K01057	PGLS, pgl, devB	6-phosphogluconolactonase [EC:3.1.1.31]
6hcomp60785_c0_seq1.p1	Metabolism	Carbohydrate metabolism	8.16958	2.0257	4.28e-132	K00963	UGP2, galU, galF	UTP--glucose-1-phosphate uridylyltransferase [EC:2.7.7.9]
1hcomp26132_c0_seq1.p2	Metabolism	Carbohydrate metabolism	4.72224	2.4801	1.23e-17	K19029	PFKFB2	6-phosphofructo-2-kinase / fructose-2,6-biphosphatase 2 [EC:2.7.1.105 3.1.3.46]
0hcomp52350_c0_seq5.p1	Metabolism	Carbohydrate metabolism	2.55784	2.4868	0.00183705	K01103	PFKFB3	6-phosphofructo-2-kinase / fructose-2,6-biphosphatase 3 [EC:2.7.1.105 3.1.3.46]
1hcomp31881_c0_seq1.p1	Metabolism	Carbohydrate metabolism	7.85163	3.13511	8.17e-207	K00434	E1.11.1.11	L-ascorbate peroxidase [EC:1.11.1.11]
12hcomp40482_c0_seq1.p1	Metabolism	Carbohydrate metabolism	5.22443	2.58708	7.76e-27	K00703	glgA	starch synthase [EC:2.4.1.21]
0hcomp53548_c1_seq1.p1	Metabolism	Carbohydrate metabolism	4.6698	2.16685	3.35e-14	K13679	WAXY	granule-bound starch synthase [EC:2.4.1.242]
13hcomp46732_c0_seq4.p2	Metabolism	Carbohydrate metabolism	6.07742	2.00242	9.83e-33	K13679	WAXY	granule-bound starch synthase [EC:2.4.1.242]
1hcomp57303_c0_seq2.p2	Metabolism	Carbohydrate metabolism	7.77319	2.07639	7.46e-106	K13679	WAXY	granule-bound starch synthase [EC:2.4.1.242]
1hcomp93005_c0_seq1.p3	Metabolism	Carbohydrate metabolism	3.26188	2.73989	8.41e-07	K00750	GYG1, GYG2	glycogenin [EC:2.4.1.186]
13hcomp52083_c0_seq2.p1	Metabolism	Carbohydrate metabolism	3.30002	2.26102	9.74e-06	K00700	GBE1, glgB	1,4-alpha-glucan branching enzyme [EC:2.4.1.18]
12hcomp28491_c0_seq1.p3	Metabolism	Carbohydrate metabolism	5.40789	2.95582	1.19e-36	K01176	AMY, amyA, malS	alpha-amylase [EC:3.2.1.1]
0hcomp50136_c0_seq2.p1	Metabolism	Carbohydrate metabolism	5.48144	2.23237	5.79e-26	K01177	E3.2.1.2	beta-amylase [EC:3.2.1.2]
12hcomp39921_c0_seq1.p1	Metabolism	Carbohydrate metabolism	6.68079	2.04034	3.25e-50	K00705	malQ	4-alpha-glucanotransferase [EC:2.4.1.25]
13hcomp46424_c1_seq2.p2	Metabolism	Carbohydrate metabolism	4.25386	2.30799	1.38e-11	K16055	TPS	trehalose 6-phosphate synthase/phosphatase [EC:2.4.1.15 3.1.3.12]
13hcomp44379_c0_seq1.p1	Metabolism	Carbohydrate metabolism	3.37226	2.10357	4.51e-05	K00326	E1.6.2.2	cytochrome-b5 reductase [EC:1.6.2.2]
1hcomp13267_c0_seq1.p1	Metabolism	Carbohydrate metabolism	3.17127	2.06087	0.000187559	K01069	gloB, gloC, HAGH	hydroxyacylglutathione hydrolase [EC:3.1.2.6]
1hcomp7584_c0_seq1.p1	Metabolism	Carbohydrate metabolism	5.65785	2.0236	8.27e-25	K01649	leuA, IMS	2-isopropylmalate synthase [EC:2.3.3.13]
0hcomp20472_c0_seq1.p1	Metabolism	Carbohydrate metabolism	9.30477	2.96284	0	K19269	PGP, PGLP	phosphoglycolate phosphatase [EC:3.1.3.18 3.1.3.48]
12hcomp19002_c0_seq1.p1	Metabolism	Carbohydrate metabolism	3.91419	2.73524	2.15e-11	K01601	rbcL	ribulose-bisphosphate carboxylase large chain [EC:4.1.1.39]
1hcomp51540_c0_seq1.p1	Metabolism	Carbohydrate metabolism	6.81453	2.58631	8.58e-79	K19801	PI4KB	phosphatidylinositol 4-kinase B [EC:2.7.1.67]
1hcomp28577_c0_seq2.p1	Metabolism	Carbohydrate metabolism	3.93045	2.04226	2.37e-07	K21797	SAC1, SACM1L	phosphatidylinositol 4-phosphatase [EC:3.1.3.-]
6hcomp16227_c0_seq1.p1	Metabolism	Carbohydrate metabolism	3.94409	2.09533	5.74e-08	K21797	SAC1, SACM1L	phosphatidylinositol 4-phosphatase [EC:3.1.3.-]
0hcomp110162_c0_seq1.p1	Metabolism	Carbohydrate metabolism	2.77394	2.59687	0.000435748	K00889	PIP5K	1-phosphatidylinositol-4-phosphate 5-kinase [EC:2.7.1.68]
12hcomp48656_c1_seq1.p1	Metabolism	Carbohydrate metabolism	3.80992	3.14598	1.27e-12	K00889	PIP5K	1-phosphatidylinositol-4-phosphate 5-kinase [EC:2.7.1.68]
13hcomp55925_c0_seq1.p1	Metabolism	Carbohydrate metabolism	3.63186	2.55063	2.07e-08	K00889	PIP5K	1-phosphatidylinositol-4-phosphate 5-kinase [EC:2.7.1.68]
12hcomp38626_c0_seq1.p2	Metabolism	Carbohydrate metabolism	2.7029	2.09425	0.00514619	K01099	INPP5B_F	inositol polyphosphate 5-phosphatase INPP5B/F [EC:3.1.3.36]
13hcomp37027_c0_seq1.p1	Metabolism	Carbohydrate metabolism	3.25124	2.28909	2.67e-05	K20279	SYNJ	synaptojanin [EC:3.1.3.36]
6hcomp138326_c0_seq1.p1	Metabolism	Energy metabolism	3.83465	3.75834	2.73e-15	K03881	ND4	NADH-ubiquinone oxidoreductase chain 4 [EC:7.1.1.2]
0hcomp40360_c0_seq1.p1	Metabolism	Energy metabolism	4.94317	4.58819	1.22e-41	K03934	NDUFS1	NADH dehydrogenase (ubiquinone) Fe-S protein 1 [EC:7.1.1.2 1.6.99.3]
1hcomp55035_c0_seq1.p1	Metabolism	Energy metabolism	4.16379	4.57359	6.05e-23	K03934	NDUFS1	NADH dehydrogenase (ubiquinone) Fe-S protein 1 [EC:7.1.1.2 1.6.99.3]
13hcomp281527_c0_seq1.p1	Metabolism	Energy metabolism	3.5907	2.84717	1.34e-09	K02256	COX1	cytochrome c oxidase subunit 1 [EC:1.9.3.1]
6hcomp58413_c0_seq1.p2	Metabolism	Energy metabolism	10.5693	3.72303	0	K02714	psbM	photosystem II PsbM protein
0hcomp29904_c0_seq1.p1	Metabolism	Energy metabolism	11.5152	2.70203	0	K02716	psbO	photosystem II oxygen-evolving enhancer protein 1
0hcomp58763_c0_seq1.p1	Metabolism	Energy metabolism	10.3341	2.58717	0	K08901	psbQ	photosystem II oxygen-evolving enhancer protein 3
1hcomp57025_c0_seq1.p2	Metabolism	Energy metabolism	10.0317	2.83569	0	K02719	psbU	photosystem II PsbU protein
1hcomp20529_c0_seq2.p2	Metabolism	Energy metabolism	7.13243	2.00381	9.46e-67	K08902	psb27	photosystem II Psb27 protein
0hcomp40021_c0_seq1.p1	Metabolism	Energy metabolism	7.41035	2.51938	3.76e-93	K14332	psaO	photosystem I subunit PsaO
6hcomp58732_c0_seq2.p2	Metabolism	Energy metabolism	7.80621	2.33617	1.67e-122	K14332	psaO	photosystem I subunit PsaO
12hcomp20590_c1_seq1.p2	Metabolism	Energy metabolism	10.3162	2.15147	0	K02636	petC	cytochrome b6-f complex iron-sulfur subunit [EC:7.1.1.6]
13hcomp69288_c0_seq1.p1	Metabolism	Energy metabolism	4.94394	2.74634	5.62e-24	K08906	petJ	cytochrome c6
0hcomp47692_c0_seq2.p1	Metabolism	Energy metabolism	7.77365	2.77085	4.95e-161	K08907	LHCA1	light-harvesting complex I chlorophyll a/b binding protein 1
0hcomp50227_c0_seq2.p1	Metabolism	Energy metabolism	8.9429	2.35861	1.53e-206	K08907	LHCA1	light-harvesting complex I chlorophyll a/b binding protein 1
0hcomp61260_c0_seq1.p1	Metabolism	Energy metabolism	9.18225	2.271	8.33e-163	K08907	LHCA1	light-harvesting complex I chlorophyll a/b binding protein 1
12hcomp19851_c0_seq1.p2	Metabolism	Energy metabolism	10.889	3.15828	0	K08907	LHCA1	light-harvesting complex I chlorophyll a/b binding protein 1
12hcomp28212_c0_seq1.p2	Metabolism	Energy metabolism	8.27767	2.27219	4.88e-168	K08907	LHCA1	light-harvesting complex I chlorophyll a/b binding protein 1
12hcomp40121_c1_seq1.p1	Metabolism	Energy metabolism	8.12402	2.03724	5.74e-117	K08907	LHCA1	light-harvesting complex I chlorophyll a/b binding protein 1
12hcomp49116_c1_seq4.p1	Metabolism	Energy metabolism	7.64356	2.74159	1.84e-143	K08907	LHCA1	light-harvesting complex I chlorophyll a/b binding protein 1
13hcomp31020_c0_seq2.p1	Metabolism	Energy metabolism	10.2656	2.44358	0	K08907	LHCA1	light-harvesting complex I chlorophyll a/b binding protein 1
1hcomp40434_c0_seq1.p2	Metabolism	Energy metabolism	7.36765	2.0101	9.92e-78	K08907	LHCA1	light-harvesting complex I chlorophyll a/b binding protein 1
1hcomp40629_c0_seq2.p1	Metabolism	Energy metabolism	9.01079	2.77481	9.03e-172	K08907	LHCA1	light-harvesting complex I chlorophyll a/b binding protein 1
6hcomp58294_c0_seq1.p1	Metabolism	Energy metabolism	10.1801	2.07445	9.31e-229	K08907	LHCA1	light-harvesting complex I chlorophyll a/b binding protein 1
0hcomp43133_c1_seq1.p1	Metabolism	Energy metabolism	5.55353	2.42096	1.34e-30	K08910	LHCA4	light-harvesting complex I chlorophyll a/b binding protein 4
13hcomp57724_c0_seq1.p1	Metabolism	Energy metabolism	10.0937	2.4862	0	K08910	LHCA4	light-harvesting complex I chlorophyll a/b binding protein 4
1hcomp40368_c0_seq5.p2	Metabolism	Energy metabolism	9.99016	2.41118	0	K08910	LHCA4	light-harvesting complex I chlorophyll a/b binding protein 4
6hcomp33571_c0_seq3.p2	Metabolism	Energy metabolism	9.75475	2.15676	0	K08910	LHCA4	light-harvesting complex I chlorophyll a/b binding protein 4
6hcomp61343_c0_seq1.p1	Metabolism	Energy metabolism	6.1391	2.51195	5.06e-48	K08910	LHCA4	light-harvesting complex I chlorophyll a/b binding protein 4
0hcomp35621_c0_seq2.p4	Metabolism	Energy metabolism	7.39551	3.68021	7.64e-166	K08911	LHCA5	light-harvesting complex I chlorophyll a/b binding protein 5
12hcomp57198_c0_seq1.p2	Metabolism	Energy metabolism	8.90923	3.80589	0	K08911	LHCA5	light-harvesting complex I chlorophyll a/b binding protein 5
13hcomp46203_c0_seq2.p2	Metabolism	Energy metabolism	6.91099	3.51768	1.98e-125	K08911	LHCA5	light-harvesting complex I chlorophyll a/b binding protein 5
6hcomp13571_c0_seq1.p2	Metabolism	Energy metabolism	6.26672	2.45101	2.09e-50	K08914	LHCB3	light-harvesting complex II chlorophyll a/b binding protein 3
12hcomp19002_c0_seq1.p1	Metabolism	Energy metabolism	3.91419	2.73524	2.15e-11	K01601	rbcL	ribulose-bisphosphate carboxylase large chain [EC:4.1.1.39]
0hcomp23158_c0_seq1.p1	Metabolism	Energy metabolism	7.76017	2.5111	4.99e-143	K01624	FBA, fbaA	fructose-bisphosphate aldolase, class II [EC:4.1.2.13]
1hcomp56849_c0_seq1.p1	Metabolism	Energy metabolism	11.2563	2.25677	4.76e-179	K01624	FBA, fbaA	fructose-bisphosphate aldolase, class II [EC:4.1.2.13]
6hcomp11653_c0_seq1.p1	Metabolism	Energy metabolism	8.50254	2.30207	1.08e-182	K01624	FBA, fbaA	fructose-bisphosphate aldolase, class II [EC:4.1.2.13]
0hcomp41230_c0_seq1.p1	Metabolism	Energy metabolism	8.77261	2.81675	1.93e-204	K01803	TPI, tpiA	triosephosphate isomerase (TIM) [EC:5.3.1.1]
12hcomp60474_c0_seq1.p1	Metabolism	Energy metabolism	6.64033	2.29935	1.96e-59	K01803	TPI, tpiA	triosephosphate isomerase (TIM) [EC:5.3.1.1]
13hcomp58498_c0_seq1.p1	Metabolism	Energy metabolism	8.15564	2.12396	1.44e-128	K01803	TPI, tpiA	triosephosphate isomerase (TIM) [EC:5.3.1.1]
1hcomp28437_c0_seq2.p2	Metabolism	Energy metabolism	6.3474	2.80223	3.14e-65	K00025	MDH1	malate dehydrogenase [EC:1.1.1.37]
12hcomp55344_c0_seq9.p1	Metabolism	Energy metabolism	3.83382	2.06214	2.4e-07	K01834	PGAM, gpmA	2,3-bisphosphoglycerate-dependent phosphoglycerate mutase [EC:5.4.2.11]
0hcomp56557_c0_seq1.p1	Metabolism	Energy metabolism	10.2821	2.72416	0	K00366	nirA	ferredoxin-nitrite reductase [EC:1.7.7.1]
12hcomp17792_c0_seq1.p2	Metabolism	Energy metabolism	10.359	3.08378	0	K01673	cynT, can	carbonic anhydrase [EC:4.2.1.1]
12hcomp56995_c0_seq1.p2	Metabolism	Energy metabolism	9.81282	2.38803	0	K01673	cynT, can	carbonic anhydrase [EC:4.2.1.1]
12hcomp57099_c0_seq1.p2	Metabolism	Energy metabolism	10.7345	4.01626	0	K01673	cynT, can	carbonic anhydrase [EC:4.2.1.1]
13hcomp48010_c0_seq1.p1	Metabolism	Energy metabolism	3.93084	4.12645	3.57e-18	K01673	cynT, can	carbonic anhydrase [EC:4.2.1.1]
0hcomp26037_c0_seq1.p2	Metabolism	Energy metabolism	7.88856	3.27873	1.28e-208	K00390	cysH	phosphoadenosine phosphosulfate reductase [EC:1.8.4.8 1.8.4.10]
13hcomp22587_c0_seq1.p3	Metabolism	Energy metabolism	9.99406	2.01498	0	K00390	cysH	phosphoadenosine phosphosulfate reductase [EC:1.8.4.8 1.8.4.10]
6hcomp68473_c0_seq1.p2	Metabolism	Energy metabolism	3.66291	2.63453	7.05e-09	K01738	cysK	cysteine synthase [EC:2.5.1.47]
13hcomp41559_c0_seq1.p1	Metabolism	Lipid metabolism	7.93806	2.88673	1.43e-145	K00645	fabD, MCAT, MCT1	[acyl-carrier-protein] S-malonyltransferase [EC:2.3.1.39]
1hcomp46202_c0_seq1.p1	Metabolism	Lipid metabolism	7.04549	2.79651	3.49e-96	K00648	fabH	3-oxoacyl-[acyl-carrier-protein] synthase III [EC:2.3.1.180]
6hcomp15787_c0_seq2.p1	Metabolism	Lipid metabolism	6.70914	2.79635	6.11e-80	K00648	fabH	3-oxoacyl-[acyl-carrier-protein] synthase III [EC:2.3.1.180]
0hcomp43071_c0_seq2.p2	Metabolism	Lipid metabolism	4.31423	2.83826	7.2e-16	K00059	fabG, OAR1	3-oxoacyl-[acyl-carrier protein] reductase [EC:1.1.1.100]
12hcomp55060_c0_seq3.p1	Metabolism	Lipid metabolism	3.21651	2.17175	7.16e-05	K00059	fabG, OAR1	3-oxoacyl-[acyl-carrier protein] reductase [EC:1.1.1.100]
13hcomp53991_c1_seq9.p2	Metabolism	Lipid metabolism	3.24429	2.1725	4.39e-05	K00059	fabG, OAR1	3-oxoacyl-[acyl-carrier protein] reductase [EC:1.1.1.100]
13hcomp58154_c0_seq1.p1	Metabolism	Lipid metabolism	8.45669	2.40259	3.13e-192	K00059	fabG, OAR1	3-oxoacyl-[acyl-carrier protein] reductase [EC:1.1.1.100]
6hcomp41622_c0_seq3.p5	Metabolism	Lipid metabolism	3.55832	2.63916	2.91e-08	K00059	fabG, OAR1	3-oxoacyl-[acyl-carrier protein] reductase [EC:1.1.1.100]
6hcomp57181_c1_seq11.p1	Metabolism	Lipid metabolism	3.23051	2.14323	4.39e-05	K00059	fabG, OAR1	3-oxoacyl-[acyl-carrier protein] reductase [EC:1.1.1.100]
12hcomp60796_c0_seq1.p1	Metabolism	Lipid metabolism	6.85171	2.11797	1.8e-58	K10203	ELOVL6	elongation of very long chain fatty acids protein 6 [EC:2.3.1.199]
13hcomp39109_c0_seq2.p1	Metabolism	Lipid metabolism	3.81932	3.53561	6.63e-14	K13239	ECI2, PECI	Delta3-Delta2-enoyl-CoA isomerase [EC:5.3.3.8]
12hcomp13143_c0_seq2.p1	Metabolism	Lipid metabolism	5.89396	2.05048	4.86e-30	K09828	DHCR24, DWF1	Delta24-sterol reductase [EC:1.3.1.72 1.3.1.-]
12hcomp11028_c0_seq1.p1	Metabolism	Lipid metabolism	2.67931	2.29923	0.00198804	K12343	SRD5A1	3-oxo-5-alpha-steroid 4-dehydrogenase 1 [EC:1.3.1.22]
13hcomp89875_c0_seq1.p1	Metabolism	Lipid metabolism	3.55837	2.36003	5.48e-07	K12343	SRD5A1	3-oxo-5-alpha-steroid 4-dehydrogenase 1 [EC:1.3.1.22]
6hcomp102559_c0_seq1.p1	Metabolism	Lipid metabolism	3.95705	2.61514	4.75e-11	K00545	COMT	catechol O-methyltransferase [EC:2.1.1.6]
13hcomp9005_c0_seq1.p1	Metabolism	Lipid metabolism	5.40989	2.52301	3.05e-29	K00655	plsC	1-acyl-sn-glycerol-3-phosphate acyltransferase [EC:2.3.1.51]
1hcomp58762_c0_seq1.p2	Metabolism	Lipid metabolism	8.82336	3.74188	0	K00655	plsC	1-acyl-sn-glycerol-3-phosphate acyltransferase [EC:2.3.1.51]
12hcomp19269_c0_seq1.p1	Metabolism	Lipid metabolism	4.05483	2.24829	1.11e-09	K18693	DPP1, DPPL, PLPP4_5	diacylglycerol diphosphate phosphatase / phosphatidate phosphatase [EC:3.1.3.81 3.1.3.4]
1hcomp45339_c0_seq1.p1	Metabolism	Lipid metabolism	2.72048	2.08253	0.00514619	K18693	DPP1, DPPL, PLPP4_5	diacylglycerol diphosphate phosphatase / phosphatidate phosphatase [EC:3.1.3.81 3.1.3.4]
13hcomp30383_c0_seq1.p1	Metabolism	Lipid metabolism	5.64897	2.36642	1.21e-31	K00006	GPD1	glycerol-3-phosphate dehydrogenase (NAD+) [EC:1.1.1.8]
0hcomp40823_c0_seq2.p2	Metabolism	Lipid metabolism	2.66196	2.25529	0.00323391	K16368	DGK1	diacylglycerol kinase (CTP) [EC:2.7.1.174]
13hcomp42934_c0_seq1.p2	Metabolism	Lipid metabolism	4.21199	2.02862	2.05e-09	K16368	DGK1	diacylglycerol kinase (CTP) [EC:2.7.1.174]
1hcomp30638_c0_seq1.p2	Metabolism	Lipid metabolism	5.07093	2.2404	7.06e-20	K01047	PLA2G, SPLA2	secretory phospholipase A2 [EC:3.1.1.4]
1hcomp48940_c0_seq1.p1	Metabolism	Lipid metabolism	5.47608	2.11568	8.5e-24	K13510	LPCAT1_2	lysophosphatidylcholine acyltransferase / lyso-PAF acetyltransferase [EC:2.3.1.23 2.3.1.67]
6hcomp57581_c0_seq3.p1	Metabolism	Lipid metabolism	5.37227	2.17612	7.84e-23	K13510	LPCAT1_2	lysophosphatidylcholine acyltransferase / lyso-PAF acetyltransferase [EC:2.3.1.23 2.3.1.67]
1hcomp48642_c0_seq1.p1	Metabolism	Lipid metabolism	4.45686	2.95052	7.84e-19	K13535	CLD1	cardiolipin-specific phospholipase [EC:3.1.1.-]
6hcomp61510_c0_seq1.p1	Metabolism	Nucleotide metabolism	6.88745	2.39585	1.5e-73	K13987	NUDT5	ADP-sugar pyrophosphatase / 8-oxo-dGDP phosphatase / ADP-D-ribose pyrophosphorylase [EC:3.6.1.13 3.6.1.58 2.7.7.96]
13hcomp30829_c0_seq1.p2	Metabolism	Nucleotide metabolism	6.73592	2.43522	3.45e-69	K00940	ndk, NME	nucleoside-diphosphate kinase [EC:2.7.4.6]
13hcomp15031_c0_seq1.p1	Metabolism	Nucleotide metabolism	4.08547	4.01215	1.16e-19	K01511	ENTPD5_6	ectonucleoside triphosphate diphosphohydrolase 5/6 [EC:3.6.1.6]
0hcomp42065_c0_seq2.p1	Metabolism	Nucleotide metabolism	4.49298	2.33315	6.63e-14	K01487	E3.5.4.3, guaD	guanine deaminase [EC:3.5.4.3]
12hcomp32968_c0_seq2.p1	Metabolism	Nucleotide metabolism	3.61287	2.34828	1.97e-07	K01487	E3.5.4.3, guaD	guanine deaminase [EC:3.5.4.3]
13hcomp40720_c0_seq3.p1	Metabolism	Nucleotide metabolism	4.11077	2.02434	1.37e-08	K01487	E3.5.4.3, guaD	guanine deaminase [EC:3.5.4.3]
13hcomp48672_c0_seq3.p2	Metabolism	Nucleotide metabolism	3.59771	2.09887	4.18e-06	K00951	relA	GTP pyrophosphokinase [EC:2.7.6.5]
6hcomp52990_c0_seq2.p1	Metabolism	Nucleotide metabolism	4.96482	2.2999	4.28e-19	K00951	relA	GTP pyrophosphokinase [EC:2.7.6.5]
0hcomp70479_c0_seq1.p1	Metabolism	Nucleotide metabolism	5.4375	2.1951	1.8e-24	K00893	DCK	deoxycitidine kinase [EC:2.7.1.74]
12hcomp55093_c0_seq1.p1	Metabolism	Nucleotide metabolism	6.32293	4.03119	3.03e-96	K00939	adk, AK	adenylate kinase [EC:2.7.4.3]
12hcomp59297_c0_seq1.p2	Metabolism	Nucleotide metabolism	6.55852	2.02272	4.56e-46	K00939	adk, AK	adenylate kinase [EC:2.7.4.3]
0hcomp63317_c0_seq1.p3	Metabolism	Nucleotide metabolism	4.49885	2.41145	1.25e-14	K13484	TTHL	5-hydroxyisourate hydrolase / 2-oxo-4-hydroxy-4-carboxy-5-ureidoimidazoline decarboxylase [EC:3.5.2.17 4.1.1.97]
13hcomp63364_c0_seq1.p4	Metabolism	Nucleotide metabolism	4.64868	2.43922	1.47e-16	K13484	TTHL	5-hydroxyisourate hydrolase / 2-oxo-4-hydroxy-4-carboxy-5-ureidoimidazoline decarboxylase [EC:3.5.2.17 4.1.1.97]
13hcomp52422_c0_seq1.p1	Metabolism	Nucleotide metabolism	3.98276	2.85905	1.31e-12	K13800	CMPK1, UMPK	UMP-CMP kinase [EC:2.7.4.14]
12hcomp176477_c0_seq1.p1	Metabolism	Nucleotide metabolism	2.72243	2.75008	0.000216938	K13809	CMPK2	UMP-CMP kinase 2, mitochondrial [EC:2.7.4.14]
0hcomp17329_c0_seq1.p1	Metabolism	Nucleotide metabolism	5.01385	2.07893	7.38e-17	K00857	tdk, TK	thymidine kinase [EC:2.7.1.21]
6hcomp65657_c0_seq1.p1	Metabolism	Amino acid metabolism	5.55257	2.37451	1.39e-29	K01914	asnA	aspartate--ammonia ligase [EC:6.3.1.1]
12hcomp26127_c0_seq1.p1	Metabolism	Amino acid metabolism	7.85252	3.11486	1.11e-177	K01755	argH, ASL	argininosuccinate lyase [EC:4.3.2.1]
12hcomp55344_c0_seq9.p1	Metabolism	Amino acid metabolism	3.83382	2.06214	2.4e-07	K01834	PGAM, gpmA	2,3-bisphosphoglycerate-dependent phosphoglycerate mutase [EC:5.4.2.11]
13hcomp61785_c0_seq1.p1	Metabolism	Amino acid metabolism	7.51231	2.11917	8.08e-90	K01754	E4.3.1.19, ilvA, tdcB	threonine dehydratase [EC:4.3.1.19]
6hcomp68473_c0_seq1.p2	Metabolism	Amino acid metabolism	3.66291	2.63453	7.05e-09	K01738	cysK	cysteine synthase [EC:2.5.1.47]
13hcomp37568_c0_seq1.p1	Metabolism	Amino acid metabolism	3.56535	2.68465	1.68e-08	K01760	metC	cysteine-S-conjugate beta-lyase [EC:4.4.1.13]
6hcomp55863_c0_seq2.p1	Metabolism	Amino acid metabolism	3.26728	2.64957	3.05e-06	K01760	metC	cysteine-S-conjugate beta-lyase [EC:4.4.1.13]
12hcomp62400_c0_seq1.p1	Metabolism	Amino acid metabolism	6.20899	2.77568	1.46e-58	K00837	ISS1, VAS1	aromatic aminotransferase [EC:2.6.1.-]
6hcomp10354_c0_seq1.p1	Metabolism	Amino acid metabolism	6.04426	2.75103	1.66e-51	K00837	ISS1, VAS1	aromatic aminotransferase [EC:2.6.1.-]
12hcomp45168_c0_seq1.p1	Metabolism	Amino acid metabolism	3.12045	2.46065	4.12e-05	K05396	dcyD	D-cysteine desulfhydrase [EC:4.4.1.15]
1hcomp28437_c0_seq2.p2	Metabolism	Amino acid metabolism	6.3474	2.80223	3.14e-65	K00025	MDH1	malate dehydrogenase [EC:1.1.1.37]
1hcomp7584_c0_seq1.p1	Metabolism	Amino acid metabolism	5.65785	2.0236	8.27e-25	K01649	leuA, IMS	2-isopropylmalate synthase [EC:2.3.3.13]
0hcomp40764_c0_seq1.p2	Metabolism	Amino acid metabolism	2.84699	2.79001	4.14e-05	K19199	SETD3	histone-lysine N-methyltransferase SETD3 [EC:2.1.1.43]
1hcomp13897_c0_seq2.p1	Metabolism	Amino acid metabolism	3.08103	2.19806	0.000183783	K19199	SETD3	histone-lysine N-methyltransferase SETD3 [EC:2.1.1.43]
6hcomp46908_c0_seq1.p2	Metabolism	Amino acid metabolism	2.68636	2.67663	0.000373968	K19199	SETD3	histone-lysine N-methyltransferase SETD3 [EC:2.1.1.43]
6hcomp47986_c0_seq1.p1	Metabolism	Amino acid metabolism	4.73267	3.10451	5.14e-24	K19199	SETD3	histone-lysine N-methyltransferase SETD3 [EC:2.1.1.43]
6hcomp68748_c0_seq1.p1	Metabolism	Amino acid metabolism	5.46661	2.31751	6.81e-27	K22842	MRP	L-glutamate-5-semialdehyde N-acetyltransferase [EC:2.3.1.271]
6hcomp11710_c0_seq1.p1	Metabolism	Amino acid metabolism	10.2237	3.9329	0	K00765	hisG	ATP phosphoribosyltransferase [EC:2.4.2.17]
0hcomp15090_c0_seq1.p2	Metabolism	Amino acid metabolism	4.32879	2.78973	4.1e-16	K01663	HIS7	imidazole glycerol-phosphate synthase [EC:4.3.2.10]
12hcomp59847_c0_seq1.p1	Metabolism	Amino acid metabolism	7.18842	2.63359	9.3e-104	K01663	HIS7	imidazole glycerol-phosphate synthase [EC:4.3.2.10]
6hcomp102559_c0_seq1.p1	Metabolism	Amino acid metabolism	3.95705	2.61514	4.75e-11	K00545	COMT	catechol O-methyltransferase [EC:2.1.1.6]
6hcomp52721_c1_seq2.p1	Metabolism	Amino acid metabolism	6.47997	2.88239	7.65e-74	K00486	KMO	kynurenine 3-monooxygenase [EC:1.14.13.9]
13hcomp37568_c0_seq1.p1	Metabolism	Metabolism of other amino acids	3.56535	2.68465	1.68e-08	K01760	metC	cysteine-S-conjugate beta-lyase [EC:4.4.1.13]
6hcomp55863_c0_seq2.p1	Metabolism	Metabolism of other amino acids	3.26728	2.64957	3.05e-06	K01760	metC	cysteine-S-conjugate beta-lyase [EC:4.4.1.13]
1hcomp39962_c0_seq1.p2	Metabolism	Metabolism of other amino acids	5.19474	3.5758	5.69e-39	K00384	trxB, TRR	thioredoxin reductase (NADPH) [EC:1.8.1.9]
6hcomp40723_c0_seq1.p1	Metabolism	Metabolism of other amino acids	6.68422	3.48586	1.38e-106	K00384	trxB, TRR	thioredoxin reductase (NADPH) [EC:1.8.1.9]
6hcomp65657_c0_seq1.p1	Metabolism	Metabolism of other amino acids	5.55257	2.37451	1.39e-29	K01914	asnA	aspartate--ammonia ligase [EC:6.3.1.1]
0hcomp50670_c0_seq1.p1	Metabolism	Metabolism of other amino acids	6.74006	3.0846	2.91e-94	K00799	GST, gst	glutathione S-transferase [EC:2.5.1.18]
13hcomp13162_c0_seq1.p1	Metabolism	Metabolism of other amino acids	4.54104	3.37064	4.39e-23	K00799	GST, gst	glutathione S-transferase [EC:2.5.1.18]
1hcomp23021_c0_seq1.p1	Metabolism	Metabolism of other amino acids	7.25769	2.29406	7.16e-87	K00799	GST, gst	glutathione S-transferase [EC:2.5.1.18]
1hcomp48094_c0_seq2.p1	Metabolism	Metabolism of other amino acids	5.06085	3.08916	2.34e-30	K00799	GST, gst	glutathione S-transferase [EC:2.5.1.18]
1hcomp31881_c0_seq1.p1	Metabolism	Metabolism of other amino acids	7.85163	3.13511	8.17e-207	K00434	E1.11.1.11	L-ascorbate peroxidase [EC:1.11.1.11]
13hcomp51585_c3_seq1.p1	Metabolism	Glycan biosynthesis and metabolism	2.76303	2.45345	0.000728862	K00729	ALG5	dolichyl-phosphate beta-glucosyltransferase [EC:2.4.1.117]
13hcomp65004_c0_seq1.p1	Metabolism	Glycan biosynthesis and metabolism	6.04055	2.88549	1.19e-54	K12667	SWP1, RPN2	oligosaccharyltransferase complex subunit delta (ribophorin II)
13hcomp44662_c0_seq2.p1	Metabolism	Glycan biosynthesis and metabolism	2.90513	3.00707	1.34e-05	K05546	GANAB	mannosyl-oligosaccharide alpha-1,3-glucosidase [EC:3.2.1.207]
12hcomp54516_c0_seq28.p1	Metabolism	Glycan biosynthesis and metabolism	4.35017	2.12258	4.41e-11	K00726	MGAT1	alpha-1,3-mannosyl-glycoprotein beta-1,2-N-acetylglucosaminyltransferase [EC:2.4.1.101]
0hcomp53900_c0_seq3.p1	Metabolism	Glycan biosynthesis and metabolism	3.29825	2.20978	4.51e-05	K00731	C1GALT1	glycoprotein-N-acetylgalactosamine 3-beta-galactosyltransferase [EC:2.4.1.122]
12hcomp54786_c1_seq3.p2	Metabolism	Glycan biosynthesis and metabolism	3.09106	2.10458	0.000482382	K00731	C1GALT1	glycoprotein-N-acetylgalactosamine 3-beta-galactosyltransferase [EC:2.4.1.122]
1hcomp56143_c0_seq1.p1	Metabolism	Glycan biosynthesis and metabolism	3.64085	2.11562	2.59e-06	K00731	C1GALT1	glycoprotein-N-acetylgalactosamine 3-beta-galactosyltransferase [EC:2.4.1.122]
6hcomp57226_c0_seq1.p3	Metabolism	Glycan biosynthesis and metabolism	2.89697	2.05004	0.00198804	K00731	C1GALT1	glycoprotein-N-acetylgalactosamine 3-beta-galactosyltransferase [EC:2.4.1.122]
12hcomp51653_c0_seq2.p1	Metabolism	Glycan biosynthesis and metabolism	2.97331	2.01915	0.000781679	K09666	POMGNT1	beta-1,2-N-acetylglucosaminyltransferase [EC:2.4.1.-]
1hcomp55413_c0_seq3.p1	Metabolism	Glycan biosynthesis and metabolism	3.1427	2.09415	0.000187559	K09666	POMGNT1	beta-1,2-N-acetylglucosaminyltransferase [EC:2.4.1.-]
0hcomp52509_c0_seq1.p3	Metabolism	Glycan biosynthesis and metabolism	3.90659	2.31049	7.24e-09	K09667	OGT	protein O-GlcNAc transferase [EC:2.4.1.255]
12hcomp40738_c0_seq1.p1	Metabolism	Glycan biosynthesis and metabolism	5.27438	2.00946	8.94e-19	K09667	OGT	protein O-GlcNAc transferase [EC:2.4.1.255]
12hcomp46425_c0_seq1.p1	Metabolism	Glycan biosynthesis and metabolism	4.95673	2.4849	4.84e-21	K09667	OGT	protein O-GlcNAc transferase [EC:2.4.1.255]
12hcomp64480_c0_seq1.p1	Metabolism	Glycan biosynthesis and metabolism	5.22974	2.30326	1.26e-22	K09667	OGT	protein O-GlcNAc transferase [EC:2.4.1.255]
13hcomp48764_c0_seq5.p2	Metabolism	Glycan biosynthesis and metabolism	3.59296	2.18454	1.57e-06	K09667	OGT	protein O-GlcNAc transferase [EC:2.4.1.255]
13hcomp52194_c1_seq1.p2	Metabolism	Glycan biosynthesis and metabolism	4.26081	2.24182	6.66e-11	K09667	OGT	protein O-GlcNAc transferase [EC:2.4.1.255]
6hcomp41449_c0_seq2.p1	Metabolism	Glycan biosynthesis and metabolism	3.28277	2.53722	3.05e-06	K09667	OGT	protein O-GlcNAc transferase [EC:2.4.1.255]
6hcomp44734_c0_seq1.p1	Metabolism	Glycan biosynthesis and metabolism	4.01231	2.65054	1.98e-11	K09667	OGT	protein O-GlcNAc transferase [EC:2.4.1.255]
6hcomp53436_c0_seq4.p1	Metabolism	Glycan biosynthesis and metabolism	4.16381	2.30547	9.67e-11	K09667	OGT	protein O-GlcNAc transferase [EC:2.4.1.255]
6hcomp55877_c1_seq1.p1	Metabolism	Glycan biosynthesis and metabolism	4.45116	2.86718	6.19e-18	K05289	GAA1	glycosylphosphatidylinositol transamidase
12hcomp49274_c0_seq3.p1	Metabolism	Glycan biosynthesis and metabolism	2.82079	2.13307	0.00202185	K05292	PIGT	phosphatidylinositol glycan, class T
6hcomp44587_c0_seq2.p1	Metabolism	Glycan biosynthesis and metabolism	3.69968	3.04807	4.26e-11	K01988	A4GALT	lactosylceramide 4-alpha-galactosyltransferase [EC:2.4.1.228]
12hcomp55093_c0_seq1.p1	Metabolism	Metabolism of cofactors and vitamins	6.32293	4.03119	3.03e-96	K00939	adk, AK	adenylate kinase [EC:2.7.4.3]
12hcomp59297_c0_seq1.p2	Metabolism	Metabolism of cofactors and vitamins	6.55852	2.02272	4.56e-46	K00939	adk, AK	adenylate kinase [EC:2.7.4.3]
6hcomp12708_c0_seq1.p2	Metabolism	Metabolism of cofactors and vitamins	5.60492	2.34616	2.61e-30	K00861	RFK, FMN1	riboflavin kinase [EC:2.7.1.26]
1hcomp56654_c0_seq1.p1	Metabolism	Metabolism of cofactors and vitamins	4.64957	2.11287	3.89e-13	K00953	FLAD1	FAD synthetase [EC:2.7.7.2]
6hcomp49819_c0_seq1.p1	Metabolism	Metabolism of cofactors and vitamins	4.03416	2.36683	3.73e-10	K00953	FLAD1	FAD synthetase [EC:2.7.7.2]
1hcomp92275_c0_seq1.p1	Metabolism	Metabolism of cofactors and vitamins	3.94037	2.52799	2.88e-10	K00275	pdxH, PNPO	pyridoxamine 5'-phosphate oxidase [EC:1.4.3.5]
12hcomp55671_c0_seq9.p2	Metabolism	Metabolism of cofactors and vitamins	3.74177	2.27689	1.39e-07	K13248	PHOSPHO2	pyridoxal phosphate phosphatase PHOSPHO2 [EC:3.1.3.74]
13hcomp59479_c0_seq1.p1	Metabolism	Metabolism of cofactors and vitamins	9.0793	2.84283	0	K00323	NNT	H+-translocating NAD(P) transhydrogenase [EC:1.6.1.2 7.1.1.1]
1hcomp31288_c0_seq1.p1	Metabolism	Metabolism of cofactors and vitamins	3.6773	2.09537	9.94e-07	K06133	LYS5, acpT	4'-phosphopantetheinyl transferase [EC:2.7.8.-]
6hcomp29640_c0_seq1.p1	Metabolism	Metabolism of cofactors and vitamins	4.26117	2.08078	1.27e-09	K06133	LYS5, acpT	4'-phosphopantetheinyl transferase [EC:2.7.8.-]
0hcomp43071_c0_seq2.p2	Metabolism	Metabolism of cofactors and vitamins	4.31423	2.83826	7.2e-16	K00059	fabG, OAR1	3-oxoacyl-[acyl-carrier protein] reductase [EC:1.1.1.100]
12hcomp55060_c0_seq3.p1	Metabolism	Metabolism of cofactors and vitamins	3.21651	2.17175	7.16e-05	K00059	fabG, OAR1	3-oxoacyl-[acyl-carrier protein] reductase [EC:1.1.1.100]
13hcomp53991_c1_seq9.p2	Metabolism	Metabolism of cofactors and vitamins	3.24429	2.1725	4.39e-05	K00059	fabG, OAR1	3-oxoacyl-[acyl-carrier protein] reductase [EC:1.1.1.100]
13hcomp58154_c0_seq1.p1	Metabolism	Metabolism of cofactors and vitamins	8.45669	2.40259	3.13e-192	K00059	fabG, OAR1	3-oxoacyl-[acyl-carrier protein] reductase [EC:1.1.1.100]
6hcomp41622_c0_seq3.p5	Metabolism	Metabolism of cofactors and vitamins	3.55832	2.63916	2.91e-08	K00059	fabG, OAR1	3-oxoacyl-[acyl-carrier protein] reductase [EC:1.1.1.100]
6hcomp57181_c1_seq11.p1	Metabolism	Metabolism of cofactors and vitamins	3.23051	2.14323	4.39e-05	K00059	fabG, OAR1	3-oxoacyl-[acyl-carrier protein] reductase [EC:1.1.1.100]
12hcomp52825_c0_seq1.p1	Metabolism	Metabolism of cofactors and vitamins	4.19274	2.36268	3.49e-11	K01930	FPGS	folylpolyglutamate synthase [EC:6.3.2.17]
12hcomp23621_c0_seq2.p1	Metabolism	Metabolism of cofactors and vitamins	6.99073	2.65904	5.12e-90	K03639	moaA, CNX2	GTP 3',8-cyclase [EC:4.1.99.22]
0hcomp10875_c0_seq1.p1	Metabolism	Metabolism of cofactors and vitamins	4.19727	3.47195	2.33e-18	K11153	RDH12	retinol dehydrogenase 12 [EC:1.1.1.300]
0hcomp47982_c0_seq2.p1	Metabolism	Metabolism of cofactors and vitamins	4.7966	2.72606	2.58e-21	K11153	RDH12	retinol dehydrogenase 12 [EC:1.1.1.300]
12hcomp47630_c1_seq1.p1	Metabolism	Metabolism of cofactors and vitamins	3.28519	2.19797	4.51e-05	K11153	RDH12	retinol dehydrogenase 12 [EC:1.1.1.300]
6hcomp50483_c0_seq6.p1	Metabolism	Metabolism of cofactors and vitamins	5.8564	3.47902	1.35e-60	K11153	RDH12	retinol dehydrogenase 12 [EC:1.1.1.300]
13hcomp30512_c1_seq1.p1	Metabolism	Metabolism of cofactors and vitamins	5.4089	2.38697	9.45e-27	K02492	hemA	glutamyl-tRNA reductase [EC:1.2.1.70]
1hcomp26159_c0_seq1.p2	Metabolism	Metabolism of cofactors and vitamins	5.63393	2.33111	1.65e-30	K02492	hemA	glutamyl-tRNA reductase [EC:1.2.1.70]
6hcomp58528_c0_seq1.p1	Metabolism	Metabolism of cofactors and vitamins	9.88852	2.48888	1e-103	K02492	hemA	glutamyl-tRNA reductase [EC:1.2.1.70]
6hcomp13446_c0_seq2.p3	Metabolism	Metabolism of cofactors and vitamins	4.56607	2.55661	5.26e-17	K01719	hemD, UROS	uroporphyrinogen-III synthase [EC:4.2.1.75]
12hcomp34927_c0_seq1.p1	Metabolism	Metabolism of cofactors and vitamins	5.23372	2.161	1.38e-20	K00228	CPOX, hemF	coproporphyrinogen III oxidase [EC:1.3.3.3]
1hcomp56674_c2_seq2.p1	Metabolism	Metabolism of cofactors and vitamins	5.16732	2.12701	3.48e-19	K00228	CPOX, hemF	coproporphyrinogen III oxidase [EC:1.3.3.3]
13hcomp12637_c0_seq1.p1	Metabolism	Metabolism of cofactors and vitamins	3.36862	3.2674	5.96e-09	K00231	PPOX, hemY	protoporphyrinogen/coproporphyrinogen III oxidase [EC:1.3.3.4 1.3.3.15]
1hcomp49608_c1_seq1.p2	Metabolism	Metabolism of cofactors and vitamins	3.26757	2.91319	4.84e-07	K00231	PPOX, hemY	protoporphyrinogen/coproporphyrinogen III oxidase [EC:1.3.3.4 1.3.3.15]
6hcomp35537_c0_seq1.p1	Metabolism	Metabolism of cofactors and vitamins	5.42869	3.07822	1.47e-38	K00231	PPOX, hemY	protoporphyrinogen/coproporphyrinogen III oxidase [EC:1.3.3.4 1.3.3.15]
13hcomp40945_c0_seq1.p1	Metabolism	Metabolism of cofactors and vitamins	7.95095	2.20888	4.55e-135	K01772	hemH, FECH	protoporphyrin/coproporphyrin ferrochelatase [EC:4.99.1.1 4.99.1.9]
1hcomp57064_c0_seq1.p1	Metabolism	Metabolism of cofactors and vitamins	9.02598	2.20452	2.66e-268	K01772	hemH, FECH	protoporphyrin/coproporphyrin ferrochelatase [EC:4.99.1.1 4.99.1.9]
12hcomp40441_c0_seq1.p1	Metabolism	Metabolism of cofactors and vitamins	6.63402	2.37933	8.13e-62	K00589	MET1	uroporphyrin-III C-methyltransferase [EC:2.1.1.107]
6hcomp57090_c1_seq3.p1	Metabolism	Metabolism of cofactors and vitamins	6.73245	2.12452	1.18e-55	K19073	DVR	divinyl chlorophyllide a 8-vinyl-reductase [EC:1.3.1.75]
1hcomp50295_c0_seq1.p1	Metabolism	Metabolism of cofactors and vitamins	4.05129	3.44062	1.57e-16	K13071	PAO, ACD1	pheophorbide a oxygenase [EC:1.14.15.17]
6hcomp60040_c0_seq1.p1	Metabolism	Metabolism of cofactors and vitamins	7.70442	2.22372	6.08e-111	K21480	HO, pbsA1, hmuO	heme oxygenase (biliverdin-producing, ferredoxin) [EC:1.14.15.20]
13hcomp53528_c0_seq1.p1	Metabolism	Metabolism of cofactors and vitamins	4.25742	3.37523	1.27e-18	K06125	COQ2	4-hydroxybenzoate polyprenyltransferase [EC:2.5.1.39]
6hcomp56467_c1_seq4.p1	Metabolism	Metabolism of cofactors and vitamins	4.22528	3.54501	3.75e-19	K06125	COQ2	4-hydroxybenzoate polyprenyltransferase [EC:2.5.1.39]
12hcomp35814_c2_seq1.p1	Metabolism	Metabolism of cofactors and vitamins	5.03671	2.18502	8.63e-19	K05357	VKORC1	vitamin-K-epoxide reductase (warfarin-sensitive) [EC:1.17.4.4]
1hcomp53080_c0_seq2.p2	Metabolism	Metabolism of cofactors and vitamins	5.59344	2.95429	1.52e-41	K12502	VTE3, APG1	MPBQ/MSBQ methyltransferase [EC:2.1.1.295]
0hcomp28522_c1_seq1.p3	Metabolism	Metabolism of cofactors and vitamins	5.77782	2.65997	1.09e-40	K18534	K18534	MPBQ/MSBQ methyltransferase [EC:2.1.1.295]
12hcomp13702_c0_seq1.p3	Metabolism	Metabolism of cofactors and vitamins	5.90638	2.58132	4.35e-42	K18534	K18534	MPBQ/MSBQ methyltransferase [EC:2.1.1.295]
12hcomp64586_c0_seq1.p3	Metabolism	Metabolism of cofactors and vitamins	6.11307	3.03868	5.64e-61	K09833	HPT, HGGT, ubiA	homogentisate phytyltransferase / homogentisate geranylgeranyltransferase [EC:2.5.1.115 2.5.1.116]
12hcomp12580_c0_seq1.p1	Metabolism	Metabolism of cofactors and vitamins	5.75892	3.25767	6.95e-53	K05928	E2.1.1.95	tocopherol O-methyltransferase [EC:2.1.1.95]
6hcomp60638_c0_seq1.p1	Metabolism	Metabolism of terpenoids and polyketides	8.58204	2.2301	1.82e-197	K05355	hexPS, COQ1	hexaprenyl-diphosphate synthase [EC:2.5.1.82 2.5.1.83]
1hcomp51594_c0_seq1.p1	Metabolism	Metabolism of terpenoids and polyketides	2.83704	2.41368	0.000259222	K11778	DHDDS, RER2, SRT1	ditrans,polycis-polyprenyl diphosphate synthase [EC:2.5.1.87]
6hcomp7990_c0_seq2.p1	Metabolism	Metabolism of terpenoids and polyketides	4.59461	2.47742	3.67e-16	K11778	DHDDS, RER2, SRT1	ditrans,polycis-polyprenyl diphosphate synthase [EC:2.5.1.87]
1hcomp55190_c0_seq10.p1	Metabolism	Metabolism of terpenoids and polyketides	4.3411	2.36252	1.96e-12	K15889	PCME	prenylcysteine alpha-carboxyl methylesterase [EC:3.1.1.-]
6hcomp47974_c0_seq1.p1	Metabolism	Metabolism of terpenoids and polyketides	5.10576	2.55554	1.12e-24	K15889	PCME	prenylcysteine alpha-carboxyl methylesterase [EC:3.1.1.-]
12hcomp38076_c0_seq1.p1	Metabolism	Metabolism of terpenoids and polyketides	7.46558	2.3262	3.19e-103	K02291	crtB	15-cis-phytoene synthase [EC:2.5.1.32]
12hcomp40067_c1_seq1.p1	Metabolism	Metabolism of terpenoids and polyketides	7.09202	2.6287	1.84e-98	K06443	lcyB, crtL1, crtY	lycopene beta-cyclase [EC:5.5.1.19]
6hcomp54146_c0_seq1.p1	Metabolism	Metabolism of terpenoids and polyketides	3.68758	2.10928	9.94e-07	K09840	NCED	9-cis-epoxycarotenoid dioxygenase [EC:1.13.11.51]
6hcomp102559_c0_seq1.p1	Metabolism	Biosynthesis of other secondary metabolites	3.95705	2.61514	4.75e-11	K00545	COMT	catechol O-methyltransferase [EC:2.1.1.6]
13hcomp41559_c0_seq1.p1	Metabolism	Biosynthesis of other secondary metabolites	7.93806	2.88673	1.43e-145	K00645	fabD, MCAT, MCT1	[acyl-carrier-protein] S-malonyltransferase [EC:2.3.1.39]
0hcomp43071_c0_seq2.p2	Metabolism	Biosynthesis of other secondary metabolites	4.31423	2.83826	7.2e-16	K00059	fabG, OAR1	3-oxoacyl-[acyl-carrier protein] reductase [EC:1.1.1.100]
12hcomp55060_c0_seq3.p1	Metabolism	Biosynthesis of other secondary metabolites	3.21651	2.17175	7.16e-05	K00059	fabG, OAR1	3-oxoacyl-[acyl-carrier protein] reductase [EC:1.1.1.100]
13hcomp53991_c1_seq9.p2	Metabolism	Biosynthesis of other secondary metabolites	3.24429	2.1725	4.39e-05	K00059	fabG, OAR1	3-oxoacyl-[acyl-carrier protein] reductase [EC:1.1.1.100]
13hcomp58154_c0_seq1.p1	Metabolism	Biosynthesis of other secondary metabolites	8.45669	2.40259	3.13e-192	K00059	fabG, OAR1	3-oxoacyl-[acyl-carrier protein] reductase [EC:1.1.1.100]
6hcomp41622_c0_seq3.p5	Metabolism	Biosynthesis of other secondary metabolites	3.55832	2.63916	2.91e-08	K00059	fabG, OAR1	3-oxoacyl-[acyl-carrier protein] reductase [EC:1.1.1.100]
6hcomp57181_c1_seq11.p1	Metabolism	Biosynthesis of other secondary metabolites	3.23051	2.14323	4.39e-05	K00059	fabG, OAR1	3-oxoacyl-[acyl-carrier protein] reductase [EC:1.1.1.100]
0hcomp50670_c0_seq1.p1	Metabolism	Xenobiotics biodegradation and metabolism	6.74006	3.0846	2.91e-94	K00799	GST, gst	glutathione S-transferase [EC:2.5.1.18]
13hcomp13162_c0_seq1.p1	Metabolism	Xenobiotics biodegradation and metabolism	4.54104	3.37064	4.39e-23	K00799	GST, gst	glutathione S-transferase [EC:2.5.1.18]
1hcomp23021_c0_seq1.p1	Metabolism	Xenobiotics biodegradation and metabolism	7.25769	2.29406	7.16e-87	K00799	GST, gst	glutathione S-transferase [EC:2.5.1.18]
1hcomp48094_c0_seq2.p1	Metabolism	Xenobiotics biodegradation and metabolism	5.06085	3.08916	2.34e-30	K00799	GST, gst	glutathione S-transferase [EC:2.5.1.18]
6hcomp66285_c0_seq1.p1	Metabolism	Xenobiotics biodegradation and metabolism	6.0643	2.5141	3.14e-46	K00569	TPMT, tpmT	thiopurine S-methyltransferase [EC:2.1.1.67]
0hcomp17329_c0_seq1.p1	Metabolism	Xenobiotics biodegradation and metabolism	5.01385	2.07893	7.38e-17	K00857	tdk, TK	thymidine kinase [EC:2.7.1.21]
13hcomp52422_c0_seq1.p1	Metabolism	Xenobiotics biodegradation and metabolism	3.98276	2.85905	1.31e-12	K13800	CMPK1, UMPK	UMP-CMP kinase [EC:2.7.4.14]
13hcomp30829_c0_seq1.p2	Metabolism	Xenobiotics biodegradation and metabolism	6.73592	2.43522	3.45e-69	K00940	ndk, NME	nucleoside-diphosphate kinase [EC:2.7.4.6]
12hcomp53473_c0_seq1.p1	Genetic Information Processing	Transcription	7.68901	2.01019	1.52e-66	K03006	RPB1, POLR2A	DNA-directed RNA polymerase II subunit RPB1 [EC:2.7.7.6]
1hcomp22976_c0_seq1.p1	Genetic Information Processing	Transcription	5.91355	3.17239	3.54e-56	K03011	RPB3, POLR2C	DNA-directed RNA polymerase II subunit RPB3
1hcomp54413_c0_seq1.p1	Genetic Information Processing	Transcription	5.33332	2.86747	1.97e-33	K03018	RPC1, POLR3A	DNA-directed RNA polymerase III subunit RPC1 [EC:2.7.7.6]
6hcomp52494_c0_seq1.p1	Genetic Information Processing	Transcription	7.34363	2.8556	1.59e-125	K03002	RPA2, POLR1B	DNA-directed RNA polymerase I subunit RPA2 [EC:2.7.7.6]
0hcomp53510_c0_seq1.p1	Genetic Information Processing	Transcription	6.88984	2.38737	1.33e-72	K02999	RPA1, POLR1A	DNA-directed RNA polymerase I subunit RPA1 [EC:2.7.7.6]
1hcomp41208_c0_seq1.p1	Genetic Information Processing	Transcription	6.52517	3.13729	9.27e-84	K03130	TAF5	transcription initiation factor TFIID subunit 5
6hcomp48937_c0_seq1.p1	Genetic Information Processing	Transcription	3.96785	2.25336	4.7e-09	K03144	TFIIH4, GTF2H4, TFB2	transcription initiation factor TFIIH subunit 4
0hcomp53937_c0_seq1.p1	Genetic Information Processing	Transcription	5.45687	2.67089	1.15e-32	K12813	DHX16	pre-mRNA-splicing factor ATP-dependent RNA helicase DHX16 [EC:3.6.4.13]
1hcomp55189_c0_seq1.p1	Genetic Information Processing	Transcription	5.88799	2.58105	1.42e-41	K12813	DHX16	pre-mRNA-splicing factor ATP-dependent RNA helicase DHX16 [EC:3.6.4.13]
6hcomp53208_c0_seq1.p1	Genetic Information Processing	Transcription	6.09402	2.79176	3.59e-54	K12818	DHX8, PRP22	ATP-dependent RNA helicase DHX8/PRP22 [EC:3.6.4.13]
0hcomp44978_c0_seq1.p3	Genetic Information Processing	Transcription	2.51775	2.39536	0.00306404	K11087	SNRPD1, SMD1	small nuclear ribonucleoprotein D1
12hcomp44500_c0_seq2.p1	Genetic Information Processing	Transcription	4.08881	2.23027	1.18e-09	K12823	DDX5, DBP2	ATP-dependent RNA helicase DDX5/DBP2 [EC:3.6.4.13]
13hcomp37594_c0_seq1.p2	Genetic Information Processing	Transcription	2.50258	2.24165	0.0050838	K12823	DDX5, DBP2	ATP-dependent RNA helicase DDX5/DBP2 [EC:3.6.4.13]
1hcomp48792_c0_seq1.p2	Genetic Information Processing	Transcription	3.09376	2.14144	0.000302223	K12823	DDX5, DBP2	ATP-dependent RNA helicase DDX5/DBP2 [EC:3.6.4.13]
1hcomp45891_c0_seq1.p1	Genetic Information Processing	Transcription	5.20767	2.13765	8.73e-20	K12828	SF3B1, SAP155	splicing factor 3B subunit 1
0hcomp49125_c0_seq1.p1	Genetic Information Processing	Transcription	5.89353	2.29199	3.87e-35	K12830	SF3B3, SAP130, RSE1	splicing factor 3B subunit 3
1hcomp56272_c0_seq1.p1	Genetic Information Processing	Transcription	5.91453	2.30999	3.4e-36	K12830	SF3B3, SAP130, RSE1	splicing factor 3B subunit 3
0hcomp14752_c0_seq1.p1	Genetic Information Processing	Transcription	4.97352	2.22341	2.1e-18	K11984	SART1, HAF, SNU66	U4/U6.U5 tri-snRNP-associated protein 1
0hcomp54700_c0_seq1.p1	Genetic Information Processing	Transcription	7.38353	3.14412	3.38e-105	K12852	EFTUD2	116 kDa U5 small nuclear ribonucleoprotein component
0hcomp51784_c0_seq1.p1	Genetic Information Processing	Transcription	4.84288	2.20693	2.73e-16	K12856	PRPF8, PRP8	pre-mRNA-processing factor 8
13hcomp33786_c0_seq1.p1	Genetic Information Processing	Transcription	4.42892	3.48489	2.62e-22	K12859	TXNL4A, DIB1	U5 snRNP protein, DIM1 family
6hcomp13879_c0_seq1.p1	Genetic Information Processing	Transcription	6.85225	2.68994	1.43e-86	K03283	HSPA1s	heat shock 70kDa protein 1/2/6/8
12hcomp36700_c0_seq1.p1	Genetic Information Processing	Transcription	3.403	2.92767	2.89e-08	K12900	FUSIP1	FUS-interacting serine-arginine-rich protein 1
1hcomp28831_c0_seq1.p2	Genetic Information Processing	Translation	6.76617	2.46837	8.16e-72	K02984	RP-S3Ae, RPS3A	small subunit ribosomal protein S3Ae
6hcomp10693_c0_seq2.p1	Genetic Information Processing	Translation	5.78898	2.09242	1.99e-28	K02993	RP-S7e, RPS7	small subunit ribosomal protein S7e
1hcomp57188_c0_seq1.p1	Genetic Information Processing	Translation	9.47203	2.39781	1.87e-217	K02864	RP-L10, MRPL10, rplJ	large subunit ribosomal protein L10
13hcomp51945_c0_seq1.p1	Genetic Information Processing	Translation	7.87554	2.77942	9.17e-94	K02934	RP-L6e, RPL6	large subunit ribosomal protein L6e
1hcomp46806_c0_seq1.p1	Genetic Information Processing	Translation	6.88835	2.44107	5.07e-74	K02940	RP-L9e, RPL9	large subunit ribosomal protein L9e
6hcomp58428_c0_seq1.p3	Genetic Information Processing	Translation	7.70003	3.16581	1.75e-175	K02883	RP-L18e, RPL18	large subunit ribosomal protein L18e
13hcomp65078_c0_seq1.p1	Genetic Information Processing	Translation	6.03895	3.0566	4.75e-59	K02891	RP-L22e, RPL22	large subunit ribosomal protein L22e
12hcomp32418_c0_seq1.p1	Genetic Information Processing	Translation	7.01281	3.32681	1.71e-117	K02893	RP-L23Ae, RPL23A	large subunit ribosomal protein L23Ae
0hcomp55864_c0_seq1.p1	Genetic Information Processing	Translation	9.78753	2.09692	7.3e-171	K02908	RP-L30e, RPL30	large subunit ribosomal protein L30e
12hcomp11668_c0_seq1.p3	Genetic Information Processing	Translation	3.8112	2.41192	5.82e-09	K02923	RP-L38e, RPL38	large subunit ribosomal protein L38e
13hcomp16119_c0_seq1.p2	Genetic Information Processing	Translation	4.75516	2.75629	6.03e-21	K02929	RP-L44e, RPL44	large subunit ribosomal protein L44e
0hcomp16385_c0_seq1.p1	Genetic Information Processing	Translation	2.59454	2.04286	0.00841586	K01886	QARS, glnS	glutaminyl-tRNA synthetase [EC:6.1.1.18]
12hcomp48125_c0_seq2.p1	Genetic Information Processing	Translation	2.8424	2.02352	0.00313108	K01868	TARS, thrS	threonyl-tRNA synthetase [EC:6.1.1.3]
12hcomp49312_c0_seq1.p2	Genetic Information Processing	Translation	7.65822	3.46417	1.51e-180	K01875	SARS, serS	seryl-tRNA synthetase [EC:6.1.1.11]
0hcomp54604_c2_seq10.p1	Genetic Information Processing	Translation	6.09012	2.06365	2.02e-34	K01892	HARS, hisS	histidyl-tRNA synthetase [EC:6.1.1.21]
6hcomp33787_c0_seq1.p1	Genetic Information Processing	Translation	6.3089	2.19296	8.56e-44	K01892	HARS, hisS	histidyl-tRNA synthetase [EC:6.1.1.21]
13hcomp53387_c3_seq1.p2	Genetic Information Processing	Translation	2.83191	2.48764	0.000259222	K01867	WARS, trpS	tryptophanyl-tRNA synthetase [EC:6.1.1.2]
1hcomp48036_c1_seq3.p2	Genetic Information Processing	Translation	4.05015	2.64401	6.69e-12	K01867	WARS, trpS	tryptophanyl-tRNA synthetase [EC:6.1.1.2]
13hcomp11825_c0_seq1.p1	Genetic Information Processing	Translation	5.89644	2.36733	1.98e-37	K18213	PRORP	proteinaceous RNase P [EC:3.1.26.5]
13hcomp52897_c2_seq2.p1	Genetic Information Processing	Translation	4.96878	2.21572	3.46e-18	K00784	rnz	ribonuclease Z [EC:3.1.26.11]
0hcomp54350_c1_seq1.p1	Genetic Information Processing	Translation	5.41267	2.78286	4.98e-34	K14290	XPO1, CRM1	exportin-1
1hcomp56036_c0_seq1.p1	Genetic Information Processing	Translation	4.22599	2.78034	3.55e-14	K14290	XPO1, CRM1	exportin-1
6hcomp56259_c0_seq4.p1	Genetic Information Processing	Translation	3.10261	2.1899	0.000112515	K13130	GEMIN2, SIP1	gem associated protein 2
0hcomp47888_c0_seq1.p1	Genetic Information Processing	Translation	7.71906	3.20047	6.32e-163	K13126	PABPC	polyadenylate-binding protein
12hcomp49412_c0_seq2.p1	Genetic Information Processing	Translation	4.85249	2.33432	4.2e-18	K14326	UPF1, RENT1	regulator of nonsense transcripts 1 [EC:3.6.4.-]
13hcomp14893_c0_seq1.p2	Genetic Information Processing	Translation	2.90981	2.37069	0.000470886	K14326	UPF1, RENT1	regulator of nonsense transcripts 1 [EC:3.6.4.-]
1hcomp31322_c0_seq1.p2	Genetic Information Processing	Translation	3.97547	2.28563	2.84e-09	K14376	PAP	poly(A) polymerase [EC:2.7.7.19]
12hcomp21207_c0_seq1.p2	Genetic Information Processing	Translation	6.5413	2.5383	2.45e-64	K14407	CSTF2, RNA15	cleavage stimulation factor subunit 2
13hcomp56377_c0_seq1.p1	Genetic Information Processing	Translation	6.0403	2.71604	7.25e-50	K14549	UTP15	U3 small nucleolar RNA-associated protein 15
6hcomp57162_c0_seq1.p3	Genetic Information Processing	Translation	5.72386	2.92247	1.01e-43	K14549	UTP15	U3 small nucleolar RNA-associated protein 15
1hcomp53476_c0_seq1.p1	Genetic Information Processing	Translation	7.72814	2.20549	1.69e-96	K14558	PWP2, UTP1	periodic tryptophan protein 2
6hcomp56645_c0_seq1.p2	Genetic Information Processing	Translation	5.12227	2.37025	4.18e-22	K14565	NOP58	nucleolar protein 58
1hcomp52343_c1_seq1.p1	Genetic Information Processing	Translation	6.27326	2.55392	2.91e-52	K14569	BMS1	ribosome biogenesis protein BMS1
12hcomp55960_c0_seq1.p1	Genetic Information Processing	Translation	6.61094	2.17427	1.9e-52	K14521	NAT10, KRE33	N-acetyltransferase 10 [EC:2.3.1.-]
1hcomp55102_c1_seq1.p1	Genetic Information Processing	Translation	3.38727	2.22899	1.04e-05	K14521	NAT10, KRE33	N-acetyltransferase 10 [EC:2.3.1.-]
1hcomp54229_c2_seq3.p1	Genetic Information Processing	Translation	8.66662	3.11503	4.03e-142	K12618	XRN1, SEP1, KEM1	5'-3' exoribonuclease 1 [EC:3.1.13.-]
12hcomp53768_c0_seq3.p1	Genetic Information Processing	Translation	7.05138	2.18553	2.77e-63	K12619	XRN2, RAT1	5'-3' exoribonuclease 2 [EC:3.1.13.-]
13hcomp55441_c1_seq1.p1	Genetic Information Processing	Translation	5.50241	2.03329	1.94e-22	K06943	NOG1	nucleolar GTP-binding protein
0hcomp44068_c0_seq1.p1	Genetic Information Processing	Folding, sorting and degradation	3.6194	2.59437	2.07e-08	K03100	lepB	signal peptidase I [EC:3.4.21.89]
0hcomp13625_c0_seq1.p3	Genetic Information Processing	Folding, sorting and degradation	3.97815	2.03047	5.76e-08	K09647	IMP1	mitochondrial inner membrane protease subunit 1 [EC:3.4.21.-]
13hcomp65004_c0_seq1.p1	Genetic Information Processing	Folding, sorting and degradation	6.04055	2.88549	1.19e-54	K12667	SWP1, RPN2	oligosaccharyltransferase complex subunit delta (ribophorin II)
13hcomp44662_c0_seq2.p1	Genetic Information Processing	Folding, sorting and degradation	2.90513	3.00707	1.34e-05	K05546	GANAB	mannosyl-oligosaccharide alpha-1,3-glucosidase [EC:3.2.1.207]
12hcomp51218_c0_seq2.p1	Genetic Information Processing	Folding, sorting and degradation	3.29261	3.06063	3.47e-08	K08288	PRKCSH	protein kinase C substrate 80K-H
1hcomp68065_c0_seq1.p2	Genetic Information Processing	Folding, sorting and degradation	5.47714	2.1223	1.05e-23	K08288	PRKCSH	protein kinase C substrate 80K-H
12hcomp42009_c0_seq1.p1	Genetic Information Processing	Folding, sorting and degradation	4.54915	2.38384	5e-15	K10085	EDEM2	ER degradation enhancer, mannosidase alpha-like 2
13hcomp74526_c0_seq1.p1	Genetic Information Processing	Folding, sorting and degradation	4.65001	2.26312	4.03e-15	K10085	EDEM2	ER degradation enhancer, mannosidase alpha-like 2
13hcomp31438_c0_seq1.p1	Genetic Information Processing	Folding, sorting and degradation	6.27947	2.48727	3.13e-52	K09580	PDIA1, P4HB	protein disulfide-isomerase A1 [EC:5.3.4.1]
1hcomp44933_c0_seq1.p2	Genetic Information Processing	Folding, sorting and degradation	4.97981	2.40449	9.42e-21	K09580	PDIA1, P4HB	protein disulfide-isomerase A1 [EC:5.3.4.1]
6hcomp41096_c0_seq1.p2	Genetic Information Processing	Folding, sorting and degradation	5.7092	2.3448	2.31e-32	K09580	PDIA1, P4HB	protein disulfide-isomerase A1 [EC:5.3.4.1]
12hcomp48776_c0_seq1.p1	Genetic Information Processing	Folding, sorting and degradation	6.13022	2.0951	2.49e-36	K09584	PDIA6, TXNDC7	protein disulfide-isomerase A6 [EC:5.3.4.1]
12hcomp57936_c0_seq1.p2	Genetic Information Processing	Folding, sorting and degradation	7.54881	2.05076	1.69e-91	K09584	PDIA6, TXNDC7	protein disulfide-isomerase A6 [EC:5.3.4.1]
13hcomp46774_c0_seq1.p1	Genetic Information Processing	Folding, sorting and degradation	3.33576	2.62343	6.12e-07	K09584	PDIA6, TXNDC7	protein disulfide-isomerase A6 [EC:5.3.4.1]
1hcomp58885_c0_seq1.p1	Genetic Information Processing	Folding, sorting and degradation	7.72847	2.15808	1.69e-95	K13984	TXNDC5, ERP46	thioredoxin domain-containing protein 5
12hcomp57885_c0_seq1.p2	Genetic Information Processing	Folding, sorting and degradation	7.04221	2.37134	9.27e-82	K10950	ERO1L	ERO1-like protein alpha [EC:1.8.4.-]
1hcomp59705_c0_seq1.p2	Genetic Information Processing	Folding, sorting and degradation	7.0256	2.36072	2.19e-78	K10950	ERO1L	ERO1-like protein alpha [EC:1.8.4.-]
13hcomp48552_c0_seq2.p1	Genetic Information Processing	Folding, sorting and degradation	4.12986	3.02655	4.34e-15	K13525	VCP, CDC48	transitional endoplasmic reticulum ATPase
6hcomp13879_c0_seq1.p1	Genetic Information Processing	Folding, sorting and degradation	6.85225	2.68994	1.43e-86	K03283	HSPA1s	heat shock 70kDa protein 1/2/6/8
0hcomp48712_c0_seq1.p3	Genetic Information Processing	Folding, sorting and degradation	2.96758	2.36198	0.00017284	K09503	DNAJA2	DnaJ homolog subfamily A member 2
12hcomp48823_c0_seq1.p1	Genetic Information Processing	Folding, sorting and degradation	2.83938	2.59768	0.000259222	K09503	DNAJA2	DnaJ homolog subfamily A member 2
12hcomp27041_c0_seq1.p1	Genetic Information Processing	Folding, sorting and degradation	5.77469	2.08292	1.83e-28	K09562	HSPBP1, FES1	hsp70-interacting protein
0hcomp55574_c0_seq1.p2	Genetic Information Processing	Folding, sorting and degradation	7.51692	2.12878	5.41e-94	K13993	HSP20	HSP20 family protein
12hcomp17479_c0_seq1.p1	Genetic Information Processing	Folding, sorting and degradation	4.36148	2.89929	7.53e-17	K08653	MBTPS1	membrane-bound transcription factor site-1 protease [EC:3.4.21.112]
6hcomp53162_c0_seq1.p1	Genetic Information Processing	Folding, sorting and degradation	5.13541	2.52618	2.21e-24	K08653	MBTPS1	membrane-bound transcription factor site-1 protease [EC:3.4.21.112]
0hcomp50523_c0_seq1.p1	Genetic Information Processing	Folding, sorting and degradation	9.2202	3.41639	5.86e-241	K10601	SYVN1, HRD1	E3 ubiquitin-protein ligase synoviolin [EC:2.3.2.27]
12hcomp42886_c0_seq1.p1	Genetic Information Processing	Folding, sorting and degradation	3.04865	2.16389	0.000300068	K14026	SEL1, SEL1L	SEL1 protein
6hcomp51674_c0_seq2.p1	Genetic Information Processing	Folding, sorting and degradation	5.46934	2.43074	3.09e-29	K10688	UBE2W, UBC16	ubiquitin-conjugating enzyme E2 W [EC:2.3.2.25]
1hcomp34387_c0_seq1.p1	Genetic Information Processing	Folding, sorting and degradation	3.33927	2.80256	1.58e-07	K10614	HERC3	E3 ubiquitin-protein ligase HERC3 [EC:2.3.2.26]
1hcomp49313_c0_seq2.p2	Genetic Information Processing	Folding, sorting and degradation	4.49603	4.1712	8.27e-28	K10604	MGRN1	E3 ubiquitin-protein ligase MGRN1 [EC:2.3.2.27]
12hcomp45105_c0_seq1.p1	Genetic Information Processing	Folding, sorting and degradation	4.30612	2.45177	3.25e-13	K10260	FBXW7, SEL10	F-box and WD-40 domain protein 7
13hcomp56102_c0_seq3.p1	Genetic Information Processing	Folding, sorting and degradation	3.69711	2.85617	3.44e-10	K10260	FBXW7, SEL10	F-box and WD-40 domain protein 7
6hcomp50411_c0_seq1.p1	Genetic Information Processing	Folding, sorting and degradation	3.68351	2.22788	6.12e-07	K10260	FBXW7, SEL10	F-box and WD-40 domain protein 7
12hcomp23621_c0_seq2.p1	Genetic Information Processing	Folding, sorting and degradation	6.99073	2.65904	5.12e-90	K03639	moaA, CNX2	GTP 3',8-cyclase [EC:4.1.99.22]
12hcomp81592_c0_seq1.p1	Genetic Information Processing	Folding, sorting and degradation	3.67664	2.00064	4.14e-06	K06700	PSMF1	proteasome inhibitor subunit 1 (PI31)
0hcomp50464_c0_seq5.p2	Genetic Information Processing	Folding, sorting and degradation	3.24197	2.13452	0.00011683	K12603	CNOT6, CCR4	CCR4-NOT transcription complex subunit 6 [EC:3.1.13.4]
12hcomp77620_c0_seq1.p1	Genetic Information Processing	Folding, sorting and degradation	4.75782	2.25649	3.76e-16	K12603	CNOT6, CCR4	CCR4-NOT transcription complex subunit 6 [EC:3.1.13.4]
0hcomp30335_c0_seq1.p2	Genetic Information Processing	Folding, sorting and degradation	4.66465	2.90478	4.3e-21	K12581	CNOT7_8, CAF1, POP2	CCR4-NOT transcription complex subunit 7/8
0hcomp47888_c0_seq1.p1	Genetic Information Processing	Folding, sorting and degradation	7.71906	3.20047	6.32e-163	K13126	PABPC	polyadenylate-binding protein
1hcomp54229_c2_seq3.p1	Genetic Information Processing	Folding, sorting and degradation	8.66662	3.11503	4.03e-142	K12618	XRN1, SEP1, KEM1	5'-3' exoribonuclease 1 [EC:3.1.13.-]
12hcomp53768_c0_seq3.p1	Genetic Information Processing	Folding, sorting and degradation	7.05138	2.18553	2.77e-63	K12619	XRN2, RAT1	5'-3' exoribonuclease 2 [EC:3.1.13.-]
12hcomp55429_c1_seq1.p1	Genetic Information Processing	Replication and repair	5.60221	2.79073	2.58e-38	K02316	dnaG	DNA primase [EC:2.7.7.101]
13hcomp56786_c0_seq1.p1	Genetic Information Processing	Replication and repair	5.62803	2.76191	1.69e-38	K02316	dnaG	DNA primase [EC:2.7.7.101]
0hcomp48209_c1_seq1.p5	Genetic Information Processing	Replication and repair	3.82773	2.77568	4.92e-11	K07466	RFA1, RPA1, rpa	replication factor A1
13hcomp31099_c0_seq2.p1	Genetic Information Processing	Replication and repair	5.60116	3.03492	1.01e-42	K02540	MCM2	DNA replication licensing factor MCM2 [EC:3.6.4.12]
1hcomp41681_c0_seq1.p1	Genetic Information Processing	Replication and repair	5.59984	3.08152	1.1e-43	K02540	MCM2	DNA replication licensing factor MCM2 [EC:3.6.4.12]
1hcomp54098_c0_seq1.p1	Genetic Information Processing	Replication and repair	5.92753	2.32581	5.58e-36	K02212	MCM4, CDC54	DNA replication licensing factor MCM4 [EC:3.6.4.12]
0hcomp54719_c0_seq1.p2	Genetic Information Processing	Replication and repair	7.153	3.16289	9.98e-120	K02209	MCM5, CDC46	DNA replication licensing factor MCM5 [EC:3.6.4.12]
13hcomp55562_c0_seq1.p2	Genetic Information Processing	Replication and repair	7.14278	3.19292	3.53e-123	K02209	MCM5, CDC46	DNA replication licensing factor MCM5 [EC:3.6.4.12]
0hcomp53422_c0_seq1.p1	Genetic Information Processing	Replication and repair	5.1015	2.06431	4.31e-18	K02542	MCM6	DNA replication licensing factor MCM6 [EC:3.6.4.12]
6hcomp54231_c1_seq1.p1	Genetic Information Processing	Replication and repair	5.08201	2.12333	2.56e-18	K02542	MCM6	DNA replication licensing factor MCM6 [EC:3.6.4.12]
0hcomp50859_c0_seq1.p1	Genetic Information Processing	Replication and repair	6.77882	2.48061	1.04e-61	K02210	MCM7, CDC47	DNA replication licensing factor MCM7 [EC:3.6.4.12]
6hcomp54694_c0_seq1.p1	Genetic Information Processing	Replication and repair	4.98972	2.57492	9.74e-23	K10773	NTH	endonuclease III [EC:4.2.99.18]
13hcomp31223_c0_seq1.p1	Genetic Information Processing	Replication and repair	5.45767	2.06053	1.65e-22	K03648	UNG, UDG	uracil-DNA glycosylase [EC:3.2.2.27]
6hcomp48937_c0_seq1.p1	Genetic Information Processing	Replication and repair	3.96785	2.25336	4.7e-09	K03144	TFIIH4, GTF2H4, TFB2	transcription initiation factor TFIIH subunit 4
1hcomp30638_c0_seq1.p2	Environmental Information Processing	Signal transduction	5.07093	2.2404	7.06e-20	K01047	PLA2G, SPLA2	secretory phospholipase A2 [EC:3.1.1.4]
0hcomp50828_c0_seq1.p2	Environmental Information Processing	Signal transduction	5.48718	2.66613	9.06e-34	K04427	MAP3K7, TAK1	mitogen-activated protein kinase kinase kinase 7 [EC:2.7.11.25]
12hcomp7558_c0_seq1.p1	Environmental Information Processing	Signal transduction	2.75901	2.6094	0.000216938	K04427	MAP3K7, TAK1	mitogen-activated protein kinase kinase kinase 7 [EC:2.7.11.25]
13hcomp49940_c0_seq2.p1	Environmental Information Processing	Signal transduction	2.56551	2.26002	0.00841586	K04427	MAP3K7, TAK1	mitogen-activated protein kinase kinase kinase 7 [EC:2.7.11.25]
6hcomp13879_c0_seq1.p1	Environmental Information Processing	Signal transduction	6.85225	2.68994	1.43e-86	K03283	HSPA1s	heat shock 70kDa protein 1/2/6/8
0hcomp54350_c1_seq1.p1	Environmental Information Processing	Signal transduction	5.41267	2.78286	4.98e-34	K14290	XPO1, CRM1	exportin-1
1hcomp56036_c0_seq1.p1	Environmental Information Processing	Signal transduction	4.22599	2.78034	3.55e-14	K14290	XPO1, CRM1	exportin-1
1hcomp46244_c0_seq1.p1	Environmental Information Processing	Signal transduction	7.05029	3.49355	3.63e-130	K04508	TBL1	transducin (beta)-like 1
13hcomp23835_c0_seq1.p2	Environmental Information Processing	Signal transduction	9.2837	3.48526	0	K04564	SOD2	superoxide dismutase, Fe-Mn family [EC:1.15.1.1]
6hcomp62596_c0_seq1.p1	Environmental Information Processing	Signal transduction	6.39685	2.58032	6.54e-60	K04564	SOD2	superoxide dismutase, Fe-Mn family [EC:1.15.1.1]
13hcomp30829_c0_seq1.p2	Environmental Information Processing	Signal transduction	6.73592	2.43522	3.45e-69	K00940	ndk, NME	nucleoside-diphosphate kinase [EC:2.7.4.6]
12hcomp47379_c0_seq2.p2	Environmental Information Processing	Signal transduction	2.9586	2.00634	0.00125087	K20606	ANP1	mitogen-activated protein kinase kinase kinase ANP1 [EC:2.7.11.25]
1hcomp70977_c0_seq1.p1	Environmental Information Processing	Signal transduction	3.13571	2.05454	0.000302223	K20606	ANP1	mitogen-activated protein kinase kinase kinase ANP1 [EC:2.7.11.25]
12hcomp46945_c0_seq1.p1	Environmental Information Processing	Signal transduction	6.40607	2.52633	2.28e-58	K02218	CSNK1, CKI	casein kinase 1 [EC:2.7.11.1]
0hcomp110162_c0_seq1.p1	Environmental Information Processing	Signal transduction	2.77394	2.59687	0.000435748	K00889	PIP5K	1-phosphatidylinositol-4-phosphate 5-kinase [EC:2.7.1.68]
12hcomp48656_c1_seq1.p1	Environmental Information Processing	Signal transduction	3.80992	3.14598	1.27e-12	K00889	PIP5K	1-phosphatidylinositol-4-phosphate 5-kinase [EC:2.7.1.68]
13hcomp55925_c0_seq1.p1	Environmental Information Processing	Signal transduction	3.63186	2.55063	2.07e-08	K00889	PIP5K	1-phosphatidylinositol-4-phosphate 5-kinase [EC:2.7.1.68]
13hcomp30383_c0_seq1.p1	Environmental Information Processing	Signal transduction	5.64897	2.36642	1.21e-31	K00006	GPD1	glycerol-3-phosphate dehydrogenase (NAD+) [EC:1.1.1.8]
12hcomp37660_c0_seq1.p1	Environmental Information Processing	Signal transduction	2.83032	2.20837	0.00125187	K19882	NOTUM	O-palmitoleoyl-L-serine hydrolase [EC:3.1.1.98]
12hcomp53431_c0_seq3.p1	Environmental Information Processing	Signal transduction	4.73079	2.24282	1.03e-15	K19882	NOTUM	O-palmitoleoyl-L-serine hydrolase [EC:3.1.1.98]
13hcomp106339_c0_seq1.p1	Environmental Information Processing	Signal transduction	3.78879	3.03741	2e-11	K19882	NOTUM	O-palmitoleoyl-L-serine hydrolase [EC:3.1.1.98]
13hcomp55090_c0_seq3.p1	Environmental Information Processing	Signal transduction	3.42738	2.13639	1.75e-05	K19882	NOTUM	O-palmitoleoyl-L-serine hydrolase [EC:3.1.1.98]
6hcomp55584_c0_seq2.p2	Environmental Information Processing	Signal transduction	4.63898	2.20939	3.21e-14	K19882	NOTUM	O-palmitoleoyl-L-serine hydrolase [EC:3.1.1.98]
12hcomp53564_c1_seq2.p2	Environmental Information Processing	Signal transduction	3.41861	2.59129	7.29e-07	K04507	CACYBP, SIP	calcyclin binding protein
6hcomp52593_c2_seq1.p2	Environmental Information Processing	Signal transduction	3.60972	2.38258	1.97e-07	K04507	CACYBP, SIP	calcyclin binding protein
13hcomp52329_c0_seq2.p1	Environmental Information Processing	Signal transduction	3.33165	2.02842	0.000114851	K06171	NCSTN	nicastrin
6hcomp44001_c0_seq1.p1	Environmental Information Processing	Signal transduction	6.71881	2.44464	8.85e-63	K07198	PRKAA, AMPK	5'-AMP-activated protein kinase, catalytic alpha subunit [EC:2.7.11.11]
6hcomp46285_c1_seq1.p1	Environmental Information Processing	Signal transduction	5.57306	2.35387	9.62e-30	K07199	PRKAB	5'-AMP-activated protein kinase, regulatory beta subunit
12hcomp48377_c0_seq1.p1	Environmental Information Processing	Signal transduction	4.27217	2.84848	9.18e-16	K09592	EGLN, HPH	hypoxia-inducible factor prolyl hydroxylase [EC:1.14.11.29]
0hcomp52350_c0_seq5.p1	Environmental Information Processing	Signal transduction	2.55784	2.4868	0.00183705	K01103	PFKFB3	6-phosphofructo-2-kinase / fructose-2,6-biphosphatase 3 [EC:2.7.1.105 3.1.3.46]
1hcomp19333_c0_seq1.p1	Environmental Information Processing	Signal transduction	6.19781	2.39994	3.84e-47	K05863	SLC25A4S, ANT	solute carrier family 25 (mitochondrial adenine nucleotide translocator), member 4/5/6/31
1hcomp52908_c0_seq1.p1	Environmental Information Processing	Signal transduction	5.422	2.75282	1.26e-33	K08794	CAMK1	calcium/calmodulin-dependent protein kinase I [EC:2.7.11.17]
1hcomp51540_c0_seq1.p1	Environmental Information Processing	Signal transduction	6.81453	2.58631	8.58e-79	K19801	PI4KB	phosphatidylinositol 4-kinase B [EC:2.7.1.67]
1hcomp28577_c0_seq2.p1	Environmental Information Processing	Signal transduction	3.93045	2.04226	2.37e-07	K21797	SAC1, SACM1L	phosphatidylinositol 4-phosphatase [EC:3.1.3.-]
6hcomp16227_c0_seq1.p1	Environmental Information Processing	Signal transduction	3.94409	2.09533	5.74e-08	K21797	SAC1, SACM1L	phosphatidylinositol 4-phosphatase [EC:3.1.3.-]
12hcomp38626_c0_seq1.p2	Environmental Information Processing	Signal transduction	2.7029	2.09425	0.00514619	K01099	INPP5B_F	inositol polyphosphate 5-phosphatase INPP5B/F [EC:3.1.3.36]
13hcomp37027_c0_seq1.p1	Environmental Information Processing	Signal transduction	3.25124	2.28909	2.67e-05	K20279	SYNJ	synaptojanin [EC:3.1.3.36]
12hcomp21753_c0_seq1.p1	Environmental Information Processing	Signal transduction	4.84595	2.42076	1.34e-18	K13024	PPIP5K, VIP	inositol-hexakisphosphate/diphosphoinositol-pentakisphosphate 1-kinase [EC:2.7.4.24]
0hcomp54387_c0_seq2.p1	Environmental Information Processing	Signal transduction	3.53609	2.57057	5.02e-08	K06252	TN	tenascin
12hcomp50859_c0_seq1.p1	Environmental Information Processing	Signal transduction	3.59744	2.51251	6.03e-08	K06252	TN	tenascin
1hcomp26132_c0_seq1.p2	Environmental Information Processing	Signal transduction	4.72224	2.4801	1.23e-17	K19029	PFKFB2	6-phosphofructo-2-kinase / fructose-2,6-biphosphatase 2 [EC:2.7.1.105 3.1.3.46]
6hcomp28250_c0_seq2.p1	Environmental Information Processing	Signal transduction	3.65269	3.90438	9.29e-14	K08292	EEF2K	elongation factor 2 kinase [EC:2.7.11.20]
1hcomp46582_c0_seq1.p1	Environmental Information Processing	Signal transduction	10.8465	2.85684	6.71e-198	K03234	EEF2	elongation factor 2
0hcomp54387_c0_seq2.p1	Environmental Information Processing	Signaling molecules and interaction	3.53609	2.57057	5.02e-08	K06252	TN	tenascin
12hcomp50859_c0_seq1.p1	Environmental Information Processing	Signaling molecules and interaction	3.59744	2.51251	6.03e-08	K06252	TN	tenascin
0hcomp110162_c0_seq1.p1	Cellular Processes	Transport and catabolism	2.77394	2.59687	0.000435748	K00889	PIP5K	1-phosphatidylinositol-4-phosphate 5-kinase [EC:2.7.1.68]
12hcomp48656_c1_seq1.p1	Cellular Processes	Transport and catabolism	3.80992	3.14598	1.27e-12	K00889	PIP5K	1-phosphatidylinositol-4-phosphate 5-kinase [EC:2.7.1.68]
13hcomp55925_c0_seq1.p1	Cellular Processes	Transport and catabolism	3.63186	2.55063	2.07e-08	K00889	PIP5K	1-phosphatidylinositol-4-phosphate 5-kinase [EC:2.7.1.68]
6hcomp13879_c0_seq1.p1	Cellular Processes	Transport and catabolism	6.85225	2.68994	1.43e-86	K03283	HSPA1s	heat shock 70kDa protein 1/2/6/8
13hcomp50150_c0_seq1.p1	Cellular Processes	Transport and catabolism	8.63198	3.12999	3.51e-170	K07374	TUBA	tubulin alpha
13hcomp39884_c0_seq2.p1	Cellular Processes	Transport and catabolism	5.35996	2.31519	4.3e-25	K01363	CTSB	cathepsin B [EC:3.4.22.1]
0hcomp43610_c0_seq1.p2	Cellular Processes	Transport and catabolism	5.75718	2.32164	5.76e-33	K01275	CTSC	cathepsin C [EC:3.4.14.1]
12hcomp15788_c0_seq1.p2	Cellular Processes	Transport and catabolism	3.40859	2.74194	1.19e-07	K13348	MPV17	protein Mpv17
12hcomp58889_c0_seq1.p1	Cellular Processes	Transport and catabolism	7.00372	2.09237	3.5e-65	K13348	MPV17	protein Mpv17
13hcomp39109_c0_seq2.p1	Cellular Processes	Transport and catabolism	3.81932	3.53561	6.63e-14	K13239	ECI2, PECI	Delta3-Delta2-enoyl-CoA isomerase [EC:5.3.3.8]
13hcomp23835_c0_seq1.p2	Cellular Processes	Transport and catabolism	9.2837	3.48526	0	K04564	SOD2	superoxide dismutase, Fe-Mn family [EC:1.15.1.1]
6hcomp62596_c0_seq1.p1	Cellular Processes	Transport and catabolism	6.39685	2.58032	6.54e-60	K04564	SOD2	superoxide dismutase, Fe-Mn family [EC:1.15.1.1]
6hcomp44001_c0_seq1.p1	Cellular Processes	Transport and catabolism	6.71881	2.44464	8.85e-63	K07198	PRKAA, AMPK	5'-AMP-activated protein kinase, catalytic alpha subunit [EC:2.7.11.11]
0hcomp50828_c0_seq1.p2	Cellular Processes	Transport and catabolism	5.48718	2.66613	9.06e-34	K04427	MAP3K7, TAK1	mitogen-activated protein kinase kinase kinase 7 [EC:2.7.11.25]
12hcomp7558_c0_seq1.p1	Cellular Processes	Transport and catabolism	2.75901	2.6094	0.000216938	K04427	MAP3K7, TAK1	mitogen-activated protein kinase kinase kinase 7 [EC:2.7.11.25]
13hcomp49940_c0_seq2.p1	Cellular Processes	Transport and catabolism	2.56551	2.26002	0.00841586	K04427	MAP3K7, TAK1	mitogen-activated protein kinase kinase kinase 7 [EC:2.7.11.25]
13hcomp32933_c0_seq2.p2	Cellular Processes	Transport and catabolism	3.84612	2.22153	3.28e-08	K08803	DAPK	death-associated protein kinase [EC:2.7.11.1]
1hcomp11765_c0_seq1.p2	Cellular Processes	Transport and catabolism	5.11999	2.37772	4.01e-22	K08803	DAPK	death-associated protein kinase [EC:2.7.11.1]
1hcomp47785_c0_seq1.p1	Cellular Processes	Transport and catabolism	5.28099	2.01585	5.65e-19	K06027	NSF, SEC18	vesicle-fusing ATPase [EC:3.6.4.6]
1hcomp54407_c0_seq1.p1	Cellular Processes	Transport and catabolism	6.29311	2.81543	4.64e-62	K06027	NSF, SEC18	vesicle-fusing ATPase [EC:3.6.4.6]
6hcomp73698_c0_seq1.p1	Cellular Processes	Transport and catabolism	5.78165	2.56046	8.74e-39	K08955	YME1	ATP-dependent metalloprotease [EC:3.4.24.-]
12hcomp53896_c0_seq1.p3	Cellular Processes	Cell growth and death	7.9306	2.31101	2.88e-108	K06669	SMC3, CSPG6	structural maintenance of chromosome 3 (chondroitin sulfate proteoglycan 6)
6hcomp42258_c0_seq1.p2	Cellular Processes	Cell growth and death	6.31679	2.84143	4.28e-64	K08866	TTK, MPS1	serine/threonine-protein kinase TTK/MPS1 [EC:2.7.12.1]
13hcomp31099_c0_seq2.p1	Cellular Processes	Cell growth and death	5.60116	3.03492	1.01e-42	K02540	MCM2	DNA replication licensing factor MCM2 [EC:3.6.4.12]
1hcomp41681_c0_seq1.p1	Cellular Processes	Cell growth and death	5.59984	3.08152	1.1e-43	K02540	MCM2	DNA replication licensing factor MCM2 [EC:3.6.4.12]
1hcomp54098_c0_seq1.p1	Cellular Processes	Cell growth and death	5.92753	2.32581	5.58e-36	K02212	MCM4, CDC54	DNA replication licensing factor MCM4 [EC:3.6.4.12]
0hcomp54719_c0_seq1.p2	Cellular Processes	Cell growth and death	7.153	3.16289	9.98e-120	K02209	MCM5, CDC46	DNA replication licensing factor MCM5 [EC:3.6.4.12]
13hcomp55562_c0_seq1.p2	Cellular Processes	Cell growth and death	7.14278	3.19292	3.53e-123	K02209	MCM5, CDC46	DNA replication licensing factor MCM5 [EC:3.6.4.12]
0hcomp53422_c0_seq1.p1	Cellular Processes	Cell growth and death	5.1015	2.06431	4.31e-18	K02542	MCM6	DNA replication licensing factor MCM6 [EC:3.6.4.12]
6hcomp54231_c1_seq1.p1	Cellular Processes	Cell growth and death	5.08201	2.12333	2.56e-18	K02542	MCM6	DNA replication licensing factor MCM6 [EC:3.6.4.12]
0hcomp50859_c0_seq1.p1	Cellular Processes	Cell growth and death	6.77882	2.48061	1.04e-61	K02210	MCM7, CDC47	DNA replication licensing factor MCM7 [EC:3.6.4.12]
1hcomp53417_c0_seq1.p1	Cellular Processes	Cell growth and death	3.62387	2.0723	4.18e-06	K06674	SMC2	structural maintenance of chromosome 2
1hcomp54910_c0_seq1.p2	Cellular Processes	Cell growth and death	3.08383	2.13097	0.000482382	K06674	SMC2	structural maintenance of chromosome 2
0hcomp52845_c0_seq1.p2	Cellular Processes	Cell growth and death	3.29424	2.30046	9.74e-06	K06675	SMC4	structural maintenance of chromosome 4
1hcomp51828_c0_seq1.p1	Cellular Processes	Cell growth and death	3.66582	2.04923	4.14e-06	K06675	SMC4	structural maintenance of chromosome 4
1hcomp54033_c0_seq1.p2	Cellular Processes	Cell growth and death	5.12575	2.31636	2.79e-21	K06675	SMC4	structural maintenance of chromosome 4
13hcomp50150_c0_seq1.p1	Cellular Processes	Cell growth and death	8.63198	3.12999	3.51e-170	K07374	TUBA	tubulin alpha
13hcomp39884_c0_seq2.p1	Cellular Processes	Cell growth and death	5.35996	2.31519	4.3e-25	K01363	CTSB	cathepsin B [EC:3.4.22.1]
0hcomp43610_c0_seq1.p2	Cellular Processes	Cell growth and death	5.75718	2.32164	5.76e-33	K01275	CTSC	cathepsin C [EC:3.4.14.1]
1hcomp64413_c0_seq1.p1	Cellular Processes	Cell growth and death	6.38969	2.26581	1.93e-47	K03386	PRDX2_4, ahpC	peroxiredoxin (alkyl hydroperoxide reductase subunit C) [EC:1.11.1.15]
0hcomp50828_c0_seq1.p2	Cellular Processes	Cell growth and death	5.48718	2.66613	9.06e-34	K04427	MAP3K7, TAK1	mitogen-activated protein kinase kinase kinase 7 [EC:2.7.11.25]
12hcomp7558_c0_seq1.p1	Cellular Processes	Cell growth and death	2.75901	2.6094	0.000216938	K04427	MAP3K7, TAK1	mitogen-activated protein kinase kinase kinase 7 [EC:2.7.11.25]
13hcomp49940_c0_seq2.p1	Cellular Processes	Cell growth and death	2.56551	2.26002	0.00841586	K04427	MAP3K7, TAK1	mitogen-activated protein kinase kinase kinase 7 [EC:2.7.11.25]
12hcomp55904_c0_seq3.p1	Cellular Processes	Cell growth and death	3.54972	2.56058	1.03e-07	K14714	SLC39A8, ZIP8	solute carrier family 39 (zinc transporter), member 8
12hcomp80705_c0_seq1.p1	Cellular Processes	Cell growth and death	3.02737	2.38794	6.19e-05	K14685	SLC40A1, FPN1	solute carrier family 40 (iron-regulated transporter), member 1
13hcomp38110_c0_seq1.p1	Cellular Processes	Cell growth and death	2.5283	2.32918	0.00306404	K14685	SLC40A1, FPN1	solute carrier family 40 (iron-regulated transporter), member 1
13hcomp58196_c0_seq1.p2	Cellular Processes	Cell growth and death	9.44747	2.40271	1.83e-238	K00522	FTH1	ferritin heavy chain [EC:1.16.3.2]
1hcomp19333_c0_seq1.p1	Cellular Processes	Cell growth and death	6.19781	2.39994	3.84e-47	K05863	SLC25A4S, ANT	solute carrier family 25 (mitochondrial adenine nucleotide translocator), member 4/5/6/31
0hcomp41801_c0_seq1.p2	Cellular Processes	Cell growth and death	3.57006	2.95064	2.36e-09	K11251	H2A	histone H2A
13hcomp52149_c1_seq2.p2	Cellular Processes	Cell growth and death	2.89959	2.8095	1.34e-05	K11251	H2A	histone H2A
6hcomp51414_c0_seq1.p2	Cellular Processes	Cell growth and death	3.68022	3.03191	7.62e-11	K11251	H2A	histone H2A
0hcomp66303_c0_seq1.p1	Cellular Processes	Cell growth and death	4.72902	2.42644	1.23e-17	K10134	EI24	etoposide-induced 2.4 mRNA
0hcomp54387_c0_seq2.p1	Cellular Processes	Cellular community - eukaryotes	3.53609	2.57057	5.02e-08	K06252	TN	tenascin
12hcomp50859_c0_seq1.p1	Cellular Processes	Cellular community - eukaryotes	3.59744	2.51251	6.03e-08	K06252	TN	tenascin
1hcomp54608_c1_seq2.p1	Cellular Processes	Cellular community - eukaryotes	4.62982	3.38423	3.48e-25	K06272	ILK	integrin-linked kinase [EC:2.7.11.1]
0hcomp50828_c0_seq1.p2	Cellular Processes	Cellular community - eukaryotes	5.48718	2.66613	9.06e-34	K04427	MAP3K7, TAK1	mitogen-activated protein kinase kinase kinase 7 [EC:2.7.11.25]
12hcomp7558_c0_seq1.p1	Cellular Processes	Cellular community - eukaryotes	2.75901	2.6094	0.000216938	K04427	MAP3K7, TAK1	mitogen-activated protein kinase kinase kinase 7 [EC:2.7.11.25]
13hcomp49940_c0_seq2.p1	Cellular Processes	Cellular community - eukaryotes	2.56551	2.26002	0.00841586	K04427	MAP3K7, TAK1	mitogen-activated protein kinase kinase kinase 7 [EC:2.7.11.25]
6hcomp44001_c0_seq1.p1	Cellular Processes	Cellular community - eukaryotes	6.71881	2.44464	8.85e-63	K07198	PRKAA, AMPK	5'-AMP-activated protein kinase, catalytic alpha subunit [EC:2.7.11.11]
6hcomp46285_c1_seq1.p1	Cellular Processes	Cellular community - eukaryotes	5.57306	2.35387	9.62e-30	K07199	PRKAB	5'-AMP-activated protein kinase, regulatory beta subunit
13hcomp50150_c0_seq1.p1	Cellular Processes	Cellular community - eukaryotes	8.63198	3.12999	3.51e-170	K07374	TUBA	tubulin alpha
12hcomp40482_c0_seq1.p1	Cellular Processes	Cellular community - prokaryotes	5.22443	2.58708	7.76e-27	K00703	glgA	starch synthase [EC:2.4.1.21]
0hcomp110162_c0_seq1.p1	Cellular Processes	Cell motility	2.77394	2.59687	0.000435748	K00889	PIP5K	1-phosphatidylinositol-4-phosphate 5-kinase [EC:2.7.1.68]
12hcomp48656_c1_seq1.p1	Cellular Processes	Cell motility	3.80992	3.14598	1.27e-12	K00889	PIP5K	1-phosphatidylinositol-4-phosphate 5-kinase [EC:2.7.1.68]
13hcomp55925_c0_seq1.p1	Cellular Processes	Cell motility	3.63186	2.55063	2.07e-08	K00889	PIP5K	1-phosphatidylinositol-4-phosphate 5-kinase [EC:2.7.1.68]
0hcomp50828_c0_seq1.p2	Organismal Systems	Immune system	5.48718	2.66613	9.06e-34	K04427	MAP3K7, TAK1	mitogen-activated protein kinase kinase kinase 7 [EC:2.7.11.25]
12hcomp7558_c0_seq1.p1	Organismal Systems	Immune system	2.75901	2.6094	0.000216938	K04427	MAP3K7, TAK1	mitogen-activated protein kinase kinase kinase 7 [EC:2.7.11.25]
13hcomp49940_c0_seq2.p1	Organismal Systems	Immune system	2.56551	2.26002	0.00841586	K04427	MAP3K7, TAK1	mitogen-activated protein kinase kinase kinase 7 [EC:2.7.11.25]
0hcomp53855_c1_seq1.p1	Organismal Systems	Immune system	3.68739	2.22979	6.12e-07	K10380	ANK	ankyrin
12hcomp13934_c0_seq1.p1	Organismal Systems	Immune system	3.3725	2.5819	3.56e-07	K10380	ANK	ankyrin
12hcomp47750_c0_seq1.p2	Organismal Systems	Immune system	3.60729	2.65262	3.54e-08	K10380	ANK	ankyrin
12hcomp55779_c0_seq3.p1	Organismal Systems	Immune system	7.38745	2.02526	1.69e-77	K10380	ANK	ankyrin
12hcomp56249_c0_seq2.p1	Organismal Systems	Immune system	6.31776	3.00764	9e-70	K10380	ANK	ankyrin
13hcomp42167_c0_seq3.p1	Organismal Systems	Immune system	4.35946	2.1474	2.7e-11	K10380	ANK	ankyrin
13hcomp57483_c2_seq1.p1	Organismal Systems	Immune system	6.06615	5.10567	4.24e-98	K10380	ANK	ankyrin
1hcomp40365_c0_seq1.p1	Organismal Systems	Immune system	4.59423	2.03972	4.21e-12	K10380	ANK	ankyrin
1hcomp54796_c0_seq1.p1	Organismal Systems	Immune system	4.17837	2.20411	2.82e-10	K10380	ANK	ankyrin
6hcomp35136_c0_seq1.p1	Organismal Systems	Immune system	4.46558	2.44233	1.09e-14	K10380	ANK	ankyrin
6hcomp55750_c0_seq1.p1	Organismal Systems	Immune system	3.9174	2.74968	2.15e-11	K10380	ANK	ankyrin
6hcomp56295_c0_seq8.p1	Organismal Systems	Immune system	3.59712	2.0651	6.71e-06	K10380	ANK	ankyrin
6hcomp57089_c2_seq9.p4	Organismal Systems	Immune system	7.42371	2.02131	1.3e-77	K10380	ANK	ankyrin
6hcomp68755_c0_seq1.p1	Organismal Systems	Immune system	4.86812	3.57782	2.93e-31	K10380	ANK	ankyrin
13hcomp39884_c0_seq2.p1	Organismal Systems	Immune system	5.35996	2.31519	4.3e-25	K01363	CTSB	cathepsin B [EC:3.4.22.1]
0hcomp38609_c0_seq2.p4	Organismal Systems	Immune system	3.66689	2.22119	3.56e-07	K03671	trxA	thioredoxin 1
12hcomp58335_c0_seq1.p1	Organismal Systems	Immune system	7.2139	3.05248	3.59e-109	K03671	trxA	thioredoxin 1
13hcomp40761_c1_seq2.p3	Organismal Systems	Immune system	5.23679	2.17841	7.67e-21	K03671	trxA	thioredoxin 1
12hcomp31075_c1_seq1.p1	Organismal Systems	Immune system	2.83448	2.61701	0.000259222	K11594	DDX3X, bel	ATP-dependent RNA helicase DDX3X [EC:3.6.4.13]
13hcomp49317_c0_seq1.p1	Organismal Systems	Immune system	5.01314	2.91414	1.12e-27	K11594	DDX3X, bel	ATP-dependent RNA helicase DDX3X [EC:3.6.4.13]
1hcomp48458_c0_seq2.p1	Organismal Systems	Immune system	2.985	2.92101	4.23e-06	K11594	DDX3X, bel	ATP-dependent RNA helicase DDX3X [EC:3.6.4.13]
1hcomp54413_c0_seq1.p1	Organismal Systems	Immune system	5.33332	2.86747	1.97e-33	K03018	RPC1, POLR3A	DNA-directed RNA polymerase III subunit RPC1 [EC:2.7.7.6]
6hcomp13879_c0_seq1.p1	Organismal Systems	Immune system	6.85225	2.68994	1.43e-86	K03283	HSPA1s	heat shock 70kDa protein 1/2/6/8
0hcomp110162_c0_seq1.p1	Organismal Systems	Immune system	2.77394	2.59687	0.000435748	K00889	PIP5K	1-phosphatidylinositol-4-phosphate 5-kinase [EC:2.7.1.68]
12hcomp48656_c1_seq1.p1	Organismal Systems	Immune system	3.80992	3.14598	1.27e-12	K00889	PIP5K	1-phosphatidylinositol-4-phosphate 5-kinase [EC:2.7.1.68]
13hcomp55925_c0_seq1.p1	Organismal Systems	Immune system	3.63186	2.55063	2.07e-08	K00889	PIP5K	1-phosphatidylinositol-4-phosphate 5-kinase [EC:2.7.1.68]
6hcomp44001_c0_seq1.p1	Organismal Systems	Endocrine system	6.71881	2.44464	8.85e-63	K07198	PRKAA, AMPK	5'-AMP-activated protein kinase, catalytic alpha subunit [EC:2.7.11.11]
6hcomp46285_c1_seq1.p1	Organismal Systems	Endocrine system	5.57306	2.35387	9.62e-30	K07199	PRKAB	5'-AMP-activated protein kinase, regulatory beta subunit
12hcomp55344_c0_seq9.p1	Organismal Systems	Endocrine system	3.83382	2.06214	2.4e-07	K01834	PGAM, gpmA	2,3-bisphosphoglycerate-dependent phosphoglycerate mutase [EC:5.4.2.11]
1hcomp54608_c1_seq2.p1	Organismal Systems	Endocrine system	4.62982	3.38423	3.48e-25	K06272	ILK	integrin-linked kinase [EC:2.7.11.1]
1hcomp9524_c0_seq1.p1	Organismal Systems	Endocrine system	4.52511	2.13068	1.58e-12	K09571	FKBP4_5	FK506-binding protein 4/5 [EC:5.2.1.8]
6hcomp33905_c0_seq1.p1	Organismal Systems	Endocrine system	7.66803	3.82599	3.01e-204	K09571	FKBP4_5	FK506-binding protein 4/5 [EC:5.2.1.8]
6hcomp59931_c0_seq1.p2	Organismal Systems	Endocrine system	7.22201	2.39714	2.18e-87	K09571	FKBP4_5	FK506-binding protein 4/5 [EC:5.2.1.8]
6hcomp13879_c0_seq1.p1	Organismal Systems	Endocrine system	6.85225	2.68994	1.43e-86	K03283	HSPA1s	heat shock 70kDa protein 1/2/6/8
6hcomp28250_c0_seq2.p1	Organismal Systems	Endocrine system	3.65269	3.90438	9.29e-14	K08292	EEF2K	elongation factor 2 kinase [EC:2.7.11.20]
1hcomp46582_c0_seq1.p1	Organismal Systems	Endocrine system	10.8465	2.85684	6.71e-198	K03234	EEF2	elongation factor 2
1hcomp52908_c0_seq1.p1	Organismal Systems	Endocrine system	5.422	2.75282	1.26e-33	K08794	CAMK1	calcium/calmodulin-dependent protein kinase I [EC:2.7.11.17]
1hcomp26132_c0_seq1.p2	Organismal Systems	Endocrine system	4.72224	2.4801	1.23e-17	K19029	PFKFB2	6-phosphofructo-2-kinase / fructose-2,6-biphosphatase 2 [EC:2.7.1.105 3.1.3.46]
13hcomp39884_c0_seq2.p1	Organismal Systems	Endocrine system	5.35996	2.31519	4.3e-25	K01363	CTSB	cathepsin B [EC:3.4.22.1]
13hcomp281527_c0_seq1.p1	Organismal Systems	Circulatory system	3.5907	2.84717	1.34e-09	K02256	COX1	cytochrome c oxidase subunit 1 [EC:1.9.3.1]
1hcomp30638_c0_seq1.p2	Organismal Systems	Circulatory system	5.07093	2.2404	7.06e-20	K01047	PLA2G, SPLA2	secretory phospholipase A2 [EC:3.1.1.4]
1hcomp30638_c0_seq1.p2	Organismal Systems	Digestive system	5.07093	2.2404	7.06e-20	K01047	PLA2G, SPLA2	secretory phospholipase A2 [EC:3.1.1.4]
12hcomp28491_c0_seq1.p3	Organismal Systems	Digestive system	5.40789	2.95582	1.19e-36	K01176	AMY, amyA, malS	alpha-amylase [EC:3.2.1.1]
12hcomp85944_c0_seq1.p1	Organismal Systems	Digestive system	2.99743	2.34096	0.000104086	K14620	SLC52A3, RFT2	riboflavin transporter 2
13hcomp58196_c0_seq1.p2	Organismal Systems	Digestive system	9.44747	2.40271	1.83e-238	K00522	FTH1	ferritin heavy chain [EC:1.16.3.2]
12hcomp80705_c0_seq1.p1	Organismal Systems	Digestive system	3.02737	2.38794	6.19e-05	K14685	SLC40A1, FPN1	solute carrier family 40 (iron-regulated transporter), member 1
13hcomp38110_c0_seq1.p1	Organismal Systems	Digestive system	2.5283	2.32918	0.00306404	K14685	SLC40A1, FPN1	solute carrier family 40 (iron-regulated transporter), member 1
13hcomp50556_c0_seq2.p1	Organismal Systems	Excretory system	3.23462	2.17758	4.39e-05	K10424	DCTN2	dynactin 2
1hcomp47785_c0_seq1.p1	Organismal Systems	Excretory system	5.28099	2.01585	5.65e-19	K06027	NSF, SEC18	vesicle-fusing ATPase [EC:3.6.4.6]
1hcomp54407_c0_seq1.p1	Organismal Systems	Excretory system	6.29311	2.81543	4.64e-62	K06027	NSF, SEC18	vesicle-fusing ATPase [EC:3.6.4.6]
1hcomp28437_c0_seq2.p2	Organismal Systems	Excretory system	6.3474	2.80223	3.14e-65	K00025	MDH1	malate dehydrogenase [EC:1.1.1.37]
1hcomp47785_c0_seq1.p1	Organismal Systems	Nervous system	5.28099	2.01585	5.65e-19	K06027	NSF, SEC18	vesicle-fusing ATPase [EC:3.6.4.6]
1hcomp54407_c0_seq1.p1	Organismal Systems	Nervous system	6.29311	2.81543	4.64e-62	K06027	NSF, SEC18	vesicle-fusing ATPase [EC:3.6.4.6]
6hcomp102559_c0_seq1.p1	Organismal Systems	Nervous system	3.95705	2.61514	4.75e-11	K00545	COMT	catechol O-methyltransferase [EC:2.1.1.6]
12hcomp51288_c0_seq2.p1	Organismal Systems	Nervous system	4.34426	2.17033	4.41e-11	K13985	NAPEPLD	N-acyl-phosphatidylethanolamine-hydrolysing phospholipase D [EC:3.1.4.54]
1hcomp48838_c0_seq5.p2	Organismal Systems	Nervous system	2.81663	2.17032	0.00202185	K13985	NAPEPLD	N-acyl-phosphatidylethanolamine-hydrolysing phospholipase D [EC:3.1.4.54]
6hcomp138326_c0_seq1.p1	Organismal Systems	Nervous system	3.83465	3.75834	2.73e-15	K03881	ND4	NADH-ubiquinone oxidoreductase chain 4 [EC:7.1.1.2]
0hcomp40360_c0_seq1.p1	Organismal Systems	Nervous system	4.94317	4.58819	1.22e-41	K03934	NDUFS1	NADH dehydrogenase (ubiquinone) Fe-S protein 1 [EC:7.1.1.2 1.6.99.3]
1hcomp55035_c0_seq1.p1	Organismal Systems	Nervous system	4.16379	4.57359	6.05e-23	K03934	NDUFS1	NADH dehydrogenase (ubiquinone) Fe-S protein 1 [EC:7.1.1.2 1.6.99.3]
12hcomp29028_c0_seq4.p2	Organismal Systems	Nervous system	4.30493	2.04678	7.89e-10	K12460	KIDINS220, ARMS	ankyrin repeat-rich membrane spanning protein
6hcomp51407_c0_seq1.p1	Organismal Systems	Nervous system	4.37848	2.90674	4.28e-17	K12460	KIDINS220, ARMS	ankyrin repeat-rich membrane spanning protein
12hcomp48726_c0_seq1.p1	Organismal Systems	Sensory system	3.45955	2.60057	2.52e-07	K13807	PPEF, PPP7C	serine/threonine-protein phosphatase with EF-hands [EC:3.1.3.16]
1hcomp54608_c1_seq2.p1	Organismal Systems	Development	4.62982	3.38423	3.48e-25	K06272	ILK	integrin-linked kinase [EC:2.7.11.1]
0hcomp50828_c0_seq1.p2	Organismal Systems	Development	5.48718	2.66613	9.06e-34	K04427	MAP3K7, TAK1	mitogen-activated protein kinase kinase kinase 7 [EC:2.7.11.25]
12hcomp7558_c0_seq1.p1	Organismal Systems	Development	2.75901	2.6094	0.000216938	K04427	MAP3K7, TAK1	mitogen-activated protein kinase kinase kinase 7 [EC:2.7.11.25]
13hcomp49940_c0_seq2.p1	Organismal Systems	Development	2.56551	2.26002	0.00841586	K04427	MAP3K7, TAK1	mitogen-activated protein kinase kinase kinase 7 [EC:2.7.11.25]
13hcomp23835_c0_seq1.p2	Organismal Systems	Aging	9.2837	3.48526	0	K04564	SOD2	superoxide dismutase, Fe-Mn family [EC:1.15.1.1]
6hcomp62596_c0_seq1.p1	Organismal Systems	Aging	6.39685	2.58032	6.54e-60	K04564	SOD2	superoxide dismutase, Fe-Mn family [EC:1.15.1.1]
6hcomp44001_c0_seq1.p1	Organismal Systems	Aging	6.71881	2.44464	8.85e-63	K07198	PRKAA, AMPK	5'-AMP-activated protein kinase, catalytic alpha subunit [EC:2.7.11.11]
6hcomp46285_c1_seq1.p1	Organismal Systems	Aging	5.57306	2.35387	9.62e-30	K07199	PRKAB	5'-AMP-activated protein kinase, regulatory beta subunit
6hcomp13879_c0_seq1.p1	Organismal Systems	Aging	6.85225	2.68994	1.43e-86	K03283	HSPA1s	heat shock 70kDa protein 1/2/6/8
6hcomp44001_c0_seq1.p1	Organismal Systems	Environmental adaptation	6.71881	2.44464	8.85e-63	K07198	PRKAA, AMPK	5'-AMP-activated protein kinase, catalytic alpha subunit [EC:2.7.11.11]
6hcomp46285_c1_seq1.p1	Organismal Systems	Environmental adaptation	5.57306	2.35387	9.62e-30	K07199	PRKAB	5'-AMP-activated protein kinase, regulatory beta subunit
6hcomp138326_c0_seq1.p1	Organismal Systems	Environmental adaptation	3.83465	3.75834	2.73e-15	K03881	ND4	NADH-ubiquinone oxidoreductase chain 4 [EC:7.1.1.2]
0hcomp40360_c0_seq1.p1	Organismal Systems	Environmental adaptation	4.94317	4.58819	1.22e-41	K03934	NDUFS1	NADH dehydrogenase (ubiquinone) Fe-S protein 1 [EC:7.1.1.2 1.6.99.3]
1hcomp55035_c0_seq1.p1	Organismal Systems	Environmental adaptation	4.16379	4.57359	6.05e-23	K03934	NDUFS1	NADH dehydrogenase (ubiquinone) Fe-S protein 1 [EC:7.1.1.2 1.6.99.3]
13hcomp281527_c0_seq1.p1	Organismal Systems	Environmental adaptation	3.5907	2.84717	1.34e-09	K02256	COX1	cytochrome c oxidase subunit 1 [EC:1.9.3.1]
12hcomp56289_c0_seq1.p1	Organismal Systems	Environmental adaptation	3.01676	2.48448	6.19e-05	K13412	CPK	calcium-dependent protein kinase [EC:2.7.11.1]

## Sheet: Downregulated_genes
Supplementary Table1. KEGG annotation and edgeR output values of contigs used for DEG analysis (Fig. 2C).
ID	1st_KEGG_category	2nd_KEGG_category	averaged_logCPM	logFC	FDR	KO	gene	KEGG_Annotation
12hcomp41491_c0_seq1.p2	Metabolism	Carbohydrate metabolism	5.7656	-2.19208	8.3e-27	K07404	pgl	6-phosphogluconolactonase [EC:3.1.1.31]
0hcomp41002_c1_seq1.p1	Metabolism	Carbohydrate metabolism	5.55729	-2.21222	1.51e-23	K00012	UGDH, ugd	UDPglucose 6-dehydrogenase [EC:1.1.1.22]
13hcomp50195_c0_seq1.p1	Metabolism	Carbohydrate metabolism	4.15297	-2.52041	1.33e-10	K00012	UGDH, ugd	UDPglucose 6-dehydrogenase [EC:1.1.1.22]
12hcomp57013_c0_seq1.p1	Metabolism	Carbohydrate metabolism	9.12516	-3.32349	0	K00326	E1.6.2.2	cytochrome-b5 reductase [EC:1.6.2.2]
1hcomp55727_c0_seq1.p1	Metabolism	Carbohydrate metabolism	9.04992	-6.27151	0	K00698	CHS1	chitin synthase [EC:2.4.1.16]
12hcomp57558_c0_seq1.p1	Metabolism	Carbohydrate metabolism	8.10128	-2.45205	1.59e-140	K01637	E4.1.3.1, aceA	isocitrate lyase [EC:4.1.3.1]
0hcomp55508_c0_seq1.p1	Metabolism	Carbohydrate metabolism	7.10152	-2.0232	8.73e-58	K01966	PCCB, pccB	propionyl-CoA carboxylase beta chain [EC:6.4.1.3 2.1.3.15]
0hcomp54453_c0_seq1.p1	Metabolism	Carbohydrate metabolism	9.65066	-5.79811	0	K01915	glnA, GLUL	glutamine synthetase [EC:6.3.1.2]
1hcomp54863_c0_seq1.p1	Metabolism	Carbohydrate metabolism	10.113	-5.80323	0	K01915	glnA, GLUL	glutamine synthetase [EC:6.3.1.2]
12hcomp37121_c0_seq1.p2	Metabolism	Carbohydrate metabolism	3.94348	-2.82257	4.14e-10	K09699	DBT, bkdB	2-oxoisovalerate dehydrogenase E2 component (dihydrolipoyl transacylase) [EC:2.3.1.168]
13hcomp19319_c0_seq2.p1	Metabolism	Carbohydrate metabolism	3.91278	-3.12479	4.92e-11	K09699	DBT, bkdB	2-oxoisovalerate dehydrogenase E2 component (dihydrolipoyl transacylase) [EC:2.3.1.168]
1hcomp29178_c0_seq2.p1	Metabolism	Carbohydrate metabolism	3.97641	-3.26959	5.17e-12	K09699	DBT, bkdB	2-oxoisovalerate dehydrogenase E2 component (dihydrolipoyl transacylase) [EC:2.3.1.168]
0hcomp54053_c0_seq4.p1	Metabolism	Carbohydrate metabolism	4.21749	-4.33072	2.91e-19	K00889	PIP5K	1-phosphatidylinositol-4-phosphate 5-kinase [EC:2.7.1.68]
12hcomp55986_c0_seq9.p1	Metabolism	Carbohydrate metabolism	5.58418	-2.02505	8.31e-21	K00889	PIP5K	1-phosphatidylinositol-4-phosphate 5-kinase [EC:2.7.1.68]
6hcomp57456_c0_seq1.p1	Metabolism	Carbohydrate metabolism	4.15526	-2.10796	3.51e-08	K00889	PIP5K	1-phosphatidylinositol-4-phosphate 5-kinase [EC:2.7.1.68]
6hcomp58063_c0_seq2.p1	Metabolism	Carbohydrate metabolism	3.22073	-2.36327	0.000116325	K00889	PIP5K	1-phosphatidylinositol-4-phosphate 5-kinase [EC:2.7.1.68]
6hcomp55419_c0_seq7.p1	Metabolism	Carbohydrate metabolism	4.34454	-2.07869	3.19e-09	K01110	PTEN	phosphatidylinositol-3,4,5-trisphosphate 3-phosphatase and dual-specificity protein phosphatase PTEN [EC:3.1.3.16 3.1.3.48 3.1.3.67]
6hcomp55737_c0_seq2.p1	Metabolism	Carbohydrate metabolism	3.17668	-2.15164	0.000302223	K01110	PTEN	phosphatidylinositol-3,4,5-trisphosphate 3-phosphatase and dual-specificity protein phosphatase PTEN [EC:3.1.3.16 3.1.3.48 3.1.3.67]
13hcomp23787_c0_seq1.p1	Metabolism	Energy metabolism	3.36011	-2.72817	1.79e-06	K02154	ATPeV0A, ATP6N	V-type H+-transporting ATPase subunit a
0hcomp51794_c0_seq1.p1	Metabolism	Energy metabolism	7.11703	-3.24418	9.56e-96	K01535	PMA1, PMA2	H+-transporting ATPase [EC:7.1.2.1]
12hcomp55416_c0_seq1.p1	Metabolism	Energy metabolism	7.2498	-2.83117	3.89e-102	K01535	PMA1, PMA2	H+-transporting ATPase [EC:7.1.2.1]
1hcomp28446_c0_seq2.p2	Metabolism	Energy metabolism	3.79499	-2.10129	2.53e-06	K01535	PMA1, PMA2	H+-transporting ATPase [EC:7.1.2.1]
1hcomp56374_c0_seq1.p1	Metabolism	Energy metabolism	7.77569	-3.31462	3.91e-117	K01535	PMA1, PMA2	H+-transporting ATPase [EC:7.1.2.1]
6hcomp56913_c0_seq2.p1	Metabolism	Energy metabolism	6.62561	-3.07915	1.02e-72	K01535	PMA1, PMA2	H+-transporting ATPase [EC:7.1.2.1]
13hcomp22819_c0_seq1.p1	Metabolism	Energy metabolism	6.42606	-2.13992	2.02e-40	K00261	GLUD1_2, gdhA	glutamate dehydrogenase (NAD(P)+) [EC:1.4.1.3]
0hcomp54453_c0_seq1.p1	Metabolism	Energy metabolism	9.65066	-5.79811	0	K01915	glnA, GLUL	glutamine synthetase [EC:6.3.1.2]
1hcomp54863_c0_seq1.p1	Metabolism	Energy metabolism	10.113	-5.80323	0	K01915	glnA, GLUL	glutamine synthetase [EC:6.3.1.2]
0hcomp29360_c0_seq1.p1	Metabolism	Energy metabolism	4.39519	-2.5555	1.06e-12	K22470	SQOR	eukaryotic sulfide quinone oxidoreductase [EC:1.8.5.8]
6hcomp33247_c0_seq2.p1	Metabolism	Lipid metabolism	4.77037	-2.01183	5.99e-12	K00059	fabG, OAR1	3-oxoacyl-[acyl-carrier protein] reductase [EC:1.1.1.100]
12hcomp16280_c0_seq1.p1	Metabolism	Lipid metabolism	5.31209	-4.77055	1.99e-45	K08765	CPT1A	carnitine O-palmitoyltransferase 1, liver isoform [EC:2.3.1.21]
13hcomp59484_c0_seq1.p1	Metabolism	Lipid metabolism	5.43616	-4.80401	1.59e-49	K08765	CPT1A	carnitine O-palmitoyltransferase 1, liver isoform [EC:2.3.1.21]
6hcomp61435_c0_seq1.p1	Metabolism	Lipid metabolism	5.01371	-2.21567	1.89e-16	K07748	E1.1.1.170, NSDHL, ERG26	sterol-4alpha-carboxylate 3-dehydrogenase (decarboxylating) [EC:1.1.1.170]
12hcomp40259_c0_seq4.p1	Metabolism	Lipid metabolism	6.72163	-3.17515	1.22e-82	K14674	TGL4	TAG lipase / steryl ester hydrolase / phospholipase A2 / LPA acyltransferase [EC:3.1.1.3 3.1.1.13 3.1.1.4 2.3.1.51]
13hcomp58689_c0_seq1.p1	Metabolism	Lipid metabolism	7.86079	-3.18394	2.14e-168	K14674	TGL4	TAG lipase / steryl ester hydrolase / phospholipase A2 / LPA acyltransferase [EC:3.1.1.3 3.1.1.13 3.1.1.4 2.3.1.51]
12hcomp56507_c1_seq1.p1	Metabolism	Lipid metabolism	5.2326	-4.20523	8.35e-39	K07436	CYP24A1	vitamin D3 24-hydroxylase [EC:1.14.15.16]
13hcomp34030_c0_seq2.p2	Metabolism	Nucleotide metabolism	6.17615	-2.98993	3.86e-50	K00940	ndk, NME	nucleoside-diphosphate kinase [EC:2.7.4.6]
6hcomp57708_c0_seq7.p1	Metabolism	Nucleotide metabolism	5.27107	-2.19103	6.1e-19	K18533	AK9	adenylate/nucleoside-diphosphate kinase [EC:2.7.4.3 2.7.4.6]
12hcomp51641_c0_seq3.p1	Metabolism	Nucleotide metabolism	5.34629	-2.65409	5.67e-26	K13761	PDE9	high affinity cGMP-specific 3',5'-cyclic phosphodiesterase 9 [EC:3.1.4.35]
0hcomp20922_c0_seq1.p1	Metabolism	Nucleotide metabolism	5.99319	-2.83314	8.67e-44	K00939	adk, AK	adenylate kinase [EC:2.7.4.3]
0hcomp20922_c1_seq1.p1	Metabolism	Nucleotide metabolism	3.26981	-2.44445	4.39e-05	K00939	adk, AK	adenylate kinase [EC:2.7.4.3]
0hcomp40422_c0_seq1.p2	Metabolism	Nucleotide metabolism	3.87536	-2.47211	3.06e-08	K00939	adk, AK	adenylate kinase [EC:2.7.4.3]
0hcomp51790_c5_seq1.p1	Metabolism	Nucleotide metabolism	5.7199	-2.39416	2.68e-28	K00939	adk, AK	adenylate kinase [EC:2.7.4.3]
13hcomp40929_c0_seq2.p3	Metabolism	Nucleotide metabolism	4.55507	-2.88443	1.01e-16	K00939	adk, AK	adenylate kinase [EC:2.7.4.3]
1hcomp45645_c0_seq2.p2	Metabolism	Nucleotide metabolism	4.09066	-2.51536	6.21e-10	K00939	adk, AK	adenylate kinase [EC:2.7.4.3]
6hcomp47194_c0_seq1.p2	Metabolism	Nucleotide metabolism	4.0404	-2.5996	5.58e-10	K00939	adk, AK	adenylate kinase [EC:2.7.4.3]
0hcomp39986_c0_seq2.p1	Metabolism	Nucleotide metabolism	2.64896	-2.15279	0.00841586	K13293	PDE4	cAMP-specific phosphodiesterase 4 [EC:3.1.4.53]
13hcomp22819_c0_seq1.p1	Metabolism	Amino acid metabolism	6.42606	-2.13992	2.02e-40	K00261	GLUD1_2, gdhA	glutamate dehydrogenase (NAD(P)+) [EC:1.4.1.3]
0hcomp50120_c0_seq1.p1	Metabolism	Amino acid metabolism	3.41959	-3.00646	8.98e-08	K00294	E1.2.1.88	1-pyrroline-5-carboxylate dehydrogenase [EC:1.2.1.88]
13hcomp50369_c1_seq2.p1	Metabolism	Amino acid metabolism	4.02057	-2.50647	1.56e-09	K00294	E1.2.1.88	1-pyrroline-5-carboxylate dehydrogenase [EC:1.2.1.88]
0hcomp54453_c0_seq1.p1	Metabolism	Amino acid metabolism	9.65066	-5.79811	0	K01915	glnA, GLUL	glutamine synthetase [EC:6.3.1.2]
1hcomp54863_c0_seq1.p1	Metabolism	Amino acid metabolism	10.113	-5.80323	0	K01915	glnA, GLUL	glutamine synthetase [EC:6.3.1.2]
12hcomp55905_c0_seq8.p2	Metabolism	Amino acid metabolism	4.06255	-3.38684	1.66e-13	K01754	E4.3.1.19, ilvA, tdcB	threonine dehydratase [EC:4.3.1.19]
13hcomp56287_c0_seq27.p2	Metabolism	Amino acid metabolism	3.57804	-3.1609	1.29e-08	K01754	E4.3.1.19, ilvA, tdcB	threonine dehydratase [EC:4.3.1.19]
1hcomp29395_c0_seq1.p1	Metabolism	Amino acid metabolism	9.38755	-2.11561	4.64e-115	K01251	E3.3.1.1, ahcY	adenosylhomocysteinase [EC:3.3.1.1]
12hcomp37121_c0_seq1.p2	Metabolism	Amino acid metabolism	3.94348	-2.82257	4.14e-10	K09699	DBT, bkdB	2-oxoisovalerate dehydrogenase E2 component (dihydrolipoyl transacylase) [EC:2.3.1.168]
13hcomp19319_c0_seq2.p1	Metabolism	Amino acid metabolism	3.91278	-3.12479	4.92e-11	K09699	DBT, bkdB	2-oxoisovalerate dehydrogenase E2 component (dihydrolipoyl transacylase) [EC:2.3.1.168]
1hcomp29178_c0_seq2.p1	Metabolism	Amino acid metabolism	3.97641	-3.26959	5.17e-12	K09699	DBT, bkdB	2-oxoisovalerate dehydrogenase E2 component (dihydrolipoyl transacylase) [EC:2.3.1.168]
0hcomp55508_c0_seq1.p1	Metabolism	Amino acid metabolism	7.10152	-2.0232	8.73e-58	K01966	PCCB, pccB	propionyl-CoA carboxylase beta chain [EC:6.4.1.3 2.1.3.15]
0hcomp30897_c0_seq1.p1	Metabolism	Amino acid metabolism	4.95762	-2.32603	6.48e-17	K00474	TMLHE	trimethyllysine dioxygenase [EC:1.14.11.8]
0hcomp50573_c0_seq3.p1	Metabolism	Amino acid metabolism	3.49815	-2.06757	4.43e-05	K00451	HGD, hmgA	homogentisate 1,2-dioxygenase [EC:1.13.11.5]
0hcomp29137_c0_seq1.p1	Metabolism	Amino acid metabolism	4.29865	-2.21403	7.91e-10	K01555	FAH, fahA	fumarylacetoacetase [EC:3.7.1.2]
0hcomp55540_c0_seq1.p1	Metabolism	Amino acid metabolism	5.93599	-5.0916	1.06e-73	K00500	phhA, PAH	phenylalanine-4-hydroxylase [EC:1.14.16.1]
0hcomp34377_c0_seq1.p1	Metabolism	Amino acid metabolism	6.88578	-2.26445	2.34e-59	K00453	TDO2, kynA	tryptophan 2,3-dioxygenase [EC:1.13.11.11]
12hcomp33007_c0_seq2.p1	Metabolism	Metabolism of other amino acids	3.87418	-2.02228	1.55e-06	K22182	TXNRD	thioredoxin reductase (NADPH) [EC:1.8.1.9]
13hcomp22819_c0_seq1.p1	Metabolism	Metabolism of other amino acids	6.42606	-2.13992	2.02e-40	K00261	GLUD1_2, gdhA	glutamate dehydrogenase (NAD(P)+) [EC:1.4.1.3]
0hcomp40085_c0_seq2.p1	Metabolism	Metabolism of other amino acids	3.02012	-2.33661	0.000781679	K01460	gsp	glutathionylspermidine amidase/synthetase [EC:3.5.1.78 6.3.1.8]
0hcomp56117_c0_seq1.p1	Metabolism	Metabolism of other amino acids	5.13953	-2.03019	2.38e-15	K01460	gsp	glutathionylspermidine amidase/synthetase [EC:3.5.1.78 6.3.1.8]
13hcomp49773_c0_seq1.p1	Metabolism	Metabolism of other amino acids	7.33253	-2.90571	1.21e-100	K01460	gsp	glutathionylspermidine amidase/synthetase [EC:3.5.1.78 6.3.1.8]
6hcomp52271_c0_seq1.p2	Metabolism	Metabolism of other amino acids	5.8476	-3.02483	2.11e-43	K01460	gsp	glutathionylspermidine amidase/synthetase [EC:3.5.1.78 6.3.1.8]
0hcomp20922_c0_seq1.p1	Metabolism	Metabolism of cofactors and vitamins	5.99319	-2.83314	8.67e-44	K00939	adk, AK	adenylate kinase [EC:2.7.4.3]
0hcomp20922_c1_seq1.p1	Metabolism	Metabolism of cofactors and vitamins	3.26981	-2.44445	4.39e-05	K00939	adk, AK	adenylate kinase [EC:2.7.4.3]
0hcomp40422_c0_seq1.p2	Metabolism	Metabolism of cofactors and vitamins	3.87536	-2.47211	3.06e-08	K00939	adk, AK	adenylate kinase [EC:2.7.4.3]
0hcomp51790_c5_seq1.p1	Metabolism	Metabolism of cofactors and vitamins	5.7199	-2.39416	2.68e-28	K00939	adk, AK	adenylate kinase [EC:2.7.4.3]
13hcomp40929_c0_seq2.p3	Metabolism	Metabolism of cofactors and vitamins	4.55507	-2.88443	1.01e-16	K00939	adk, AK	adenylate kinase [EC:2.7.4.3]
1hcomp45645_c0_seq2.p2	Metabolism	Metabolism of cofactors and vitamins	4.09066	-2.51536	6.21e-10	K00939	adk, AK	adenylate kinase [EC:2.7.4.3]
6hcomp47194_c0_seq1.p2	Metabolism	Metabolism of cofactors and vitamins	4.0404	-2.5996	5.58e-10	K00939	adk, AK	adenylate kinase [EC:2.7.4.3]
6hcomp33247_c0_seq2.p1	Metabolism	Metabolism of cofactors and vitamins	4.77037	-2.01183	5.99e-12	K00059	fabG, OAR1	3-oxoacyl-[acyl-carrier protein] reductase [EC:1.1.1.100]
0hcomp55540_c0_seq1.p1	Metabolism	Metabolism of cofactors and vitamins	5.93599	-5.0916	1.06e-73	K00500	phhA, PAH	phenylalanine-4-hydroxylase [EC:1.14.16.1]
6hcomp56672_c1_seq1.p1	Metabolism	Metabolism of terpenoids and polyketides	3.41793	-2.24325	4.51e-05	K05906	PCYOX1, FCLY	prenylcysteine oxidase / farnesylcysteine lyase [EC:1.8.3.5 1.8.3.6]
6hcomp51196_c0_seq1.p1	Metabolism	Metabolism of terpenoids and polyketides	2.99429	-2.28608	0.00125087	K09838	ZEP, ABA1	zeaxanthin epoxidase [EC:1.14.15.21]
6hcomp59689_c0_seq1.p1	Metabolism	Metabolism of terpenoids and polyketides	6.39546	-2.342	3.14e-45	K01710	E4.2.1.46, rfbB, rffG	dTDP-glucose 4,6-dehydratase [EC:4.2.1.46]
13hcomp50509_c0_seq1.p1	Metabolism	Biosynthesis of other secondary metabolites	4.16776	-2.03725	8.55e-08	K09753	CCR	cinnamoyl-CoA reductase [EC:1.2.1.44]
6hcomp59689_c0_seq1.p1	Metabolism	Biosynthesis of other secondary metabolites	6.39546	-2.342	3.14e-45	K01710	E4.2.1.46, rfbB, rffG	dTDP-glucose 4,6-dehydratase [EC:4.2.1.46]
6hcomp33247_c0_seq2.p1	Metabolism	Biosynthesis of other secondary metabolites	4.77037	-2.01183	5.99e-12	K00059	fabG, OAR1	3-oxoacyl-[acyl-carrier protein] reductase [EC:1.1.1.100]
0hcomp50573_c0_seq3.p1	Metabolism	Xenobiotics biodegradation and metabolism	3.49815	-2.06757	4.43e-05	K00451	HGD, hmgA	homogentisate 1,2-dioxygenase [EC:1.13.11.5]
0hcomp29137_c0_seq1.p1	Metabolism	Xenobiotics biodegradation and metabolism	4.29865	-2.21403	7.91e-10	K01555	FAH, fahA	fumarylacetoacetase [EC:3.7.1.2]
13hcomp34030_c0_seq2.p2	Metabolism	Xenobiotics biodegradation and metabolism	6.17615	-2.98993	3.86e-50	K00940	ndk, NME	nucleoside-diphosphate kinase [EC:2.7.4.6]
6hcomp57525_c0_seq1.p1	Genetic Information Processing	Transcription	5.47569	-3.26041	1.41e-36	K09567	PPIH, CYPH	peptidyl-prolyl isomerase H (cyclophilin H) [EC:5.2.1.8]
0hcomp51147_c1_seq1.p1	Genetic Information Processing	Transcription	5.26407	-2.42366	8.36e-22	K06063	SNW1, SKIIP, SKIP	SNW domain-containing protein 1
12hcomp42990_c0_seq1.p1	Genetic Information Processing	Transcription	5.29943	-2.33196	4.54e-21	K06063	SNW1, SKIIP, SKIP	SNW domain-containing protein 1
1hcomp47777_c2_seq9.p2	Genetic Information Processing	Transcription	3.80903	-2.37909	1.39e-07	K06063	SNW1, SKIIP, SKIP	SNW domain-containing protein 1
12hcomp10994_c0_seq1.p1	Genetic Information Processing	Translation	5.2716	-4.39978	2.32e-41	K00784	rnz	ribonuclease Z [EC:3.1.26.11]
12hcomp56512_c1_seq8.p1	Genetic Information Processing	Translation	5.58286	-4.79597	4.53e-55	K14292	TGS1	trimethylguanosine synthase [EC:2.1.1.-]
1hcomp40225_c0_seq1.p1	Genetic Information Processing	Translation	4.05599	-2.1757	3.57e-08	K14409	SMG7, EST1C	protein SMG7
0hcomp48352_c0_seq2.p2	Genetic Information Processing	Folding, sorting and degradation	2.81707	-2.22387	0.00323391	K14026	SEL1, SEL1L	SEL1 protein
12hcomp32754_c1_seq1.p1	Genetic Information Processing	Folding, sorting and degradation	4.62342	-2.10883	1.09e-11	K06689	UBE2D, UBC4, UBC5	ubiquitin-conjugating enzyme E2 D [EC:2.3.2.23]
6hcomp42622_c0_seq2.p1	Genetic Information Processing	Folding, sorting and degradation	3.6514	-2.04551	2.59e-05	K08486	STX1B_2_3	syntaxin 1B/2/3
1hcomp41369_c0_seq1.p2	Genetic Information Processing	Folding, sorting and degradation	3.10795	-2.34797	0.000183783	K10582	UBE2Q	ubiquitin-conjugating enzyme E2 Q [EC:2.3.2.23]
1hcomp50357_c0_seq1.p1	Genetic Information Processing	Folding, sorting and degradation	3.15124	-2.70262	2.17e-05	K05632	ITCH, AIP4	E3 ubiquitin-protein ligase Itchy [EC:2.3.2.26]
12hcomp57889_c0_seq1.p1	Genetic Information Processing	Folding, sorting and degradation	6.99264	-3.68874	3.13e-80	K03363	CDC20	cell division cycle 20, cofactor of APC complex
13hcomp32462_c0_seq1.p1	Genetic Information Processing	Replication and repair	4.03707	-2.1748	5.76e-08	K10798	PARP	poly [ADP-ribose] polymerase [EC:2.4.2.30]
12hcomp61488_c0_seq1.p3	Genetic Information Processing	Replication and repair	3.50598	-2.34543	1.08e-05	K08739	MLH3	DNA mismatch repair protein MLH3
12hcomp56540_c3_seq3.p1	Environmental Information Processing	Membrane transport	6.22335	-3.38875	1.48e-63	K05657	ABCB10	ATP-binding cassette, subfamily B (MDR/TAP), member 10
13hcomp30982_c0_seq1.p2	Environmental Information Processing	Membrane transport	5.99675	-3.58044	3.6e-57	K05657	ABCB10	ATP-binding cassette, subfamily B (MDR/TAP), member 10
0hcomp46987_c0_seq1.p1	Environmental Information Processing	Membrane transport	5.8066	-2.66722	8e-34	K05658	ABCB1, CD243	ATP-binding cassette, subfamily B (MDR/TAP), member 1 [EC:7.6.2.2]
12hcomp49118_c0_seq2.p1	Environmental Information Processing	Membrane transport	6.83677	-3.92585	3.42e-110	K05658	ABCB1, CD243	ATP-binding cassette, subfamily B (MDR/TAP), member 1 [EC:7.6.2.2]
13hcomp41049_c0_seq4.p1	Environmental Information Processing	Membrane transport	4.84793	-4.09306	9.27e-30	K05658	ABCB1, CD243	ATP-binding cassette, subfamily B (MDR/TAP), member 1 [EC:7.6.2.2]
13hcomp42020_c0_seq1.p1	Environmental Information Processing	Membrane transport	4.46068	-3.77734	1.02e-20	K05658	ABCB1, CD243	ATP-binding cassette, subfamily B (MDR/TAP), member 1 [EC:7.6.2.2]
13hcomp51390_c0_seq2.p1	Environmental Information Processing	Membrane transport	8.51827	-4.11673	9.47e-110	K05658	ABCB1, CD243	ATP-binding cassette, subfamily B (MDR/TAP), member 1 [EC:7.6.2.2]
1hcomp20897_c0_seq1.p1	Environmental Information Processing	Membrane transport	4.81836	-4.14512	5.93e-29	K05658	ABCB1, CD243	ATP-binding cassette, subfamily B (MDR/TAP), member 1 [EC:7.6.2.2]
1hcomp30005_c0_seq1.p1	Environmental Information Processing	Membrane transport	5.00659	-3.53398	1.15e-28	K05658	ABCB1, CD243	ATP-binding cassette, subfamily B (MDR/TAP), member 1 [EC:7.6.2.2]
1hcomp55374_c1_seq15.p1	Environmental Information Processing	Membrane transport	6.17575	-2.62879	4.6e-39	K05658	ABCB1, CD243	ATP-binding cassette, subfamily B (MDR/TAP), member 1 [EC:7.6.2.2]
6hcomp54067_c0_seq2.p1	Environmental Information Processing	Membrane transport	4.82893	-2.12791	9.38e-14	K05658	ABCB1, CD243	ATP-binding cassette, subfamily B (MDR/TAP), member 1 [EC:7.6.2.2]
12hcomp45219_c0_seq4.p1	Environmental Information Processing	Membrane transport	6.33149	-2.06957	7.12e-33	K05665	ABCC1	ATP-binding cassette, subfamily C (CFTR/MRP), member 1 [EC:7.6.2.3]
0hcomp54453_c0_seq1.p1	Environmental Information Processing	Signal transduction	9.65066	-5.79811	0	K01915	glnA, GLUL	glutamine synthetase [EC:6.3.1.2]
1hcomp54863_c0_seq1.p1	Environmental Information Processing	Signal transduction	10.113	-5.80323	0	K01915	glnA, GLUL	glutamine synthetase [EC:6.3.1.2]
0hcomp60675_c0_seq1.p1	Environmental Information Processing	Signal transduction	4.3566	-2.74163	1.62e-13	K04345	PKA	protein kinase A [EC:2.7.11.11]
12hcomp40427_c0_seq2.p1	Environmental Information Processing	Signal transduction	3.73659	-2.25227	9.94e-07	K02183	CALM	calmodulin
1hcomp32907_c0_seq1.p2	Environmental Information Processing	Signal transduction	4.44567	-2.31817	1.65e-11	K02183	CALM	calmodulin
1hcomp45773_c0_seq2.p1	Environmental Information Processing	Signal transduction	3.19953	-2.95932	7.44e-06	K02183	CALM	calmodulin
12hcomp46358_c0_seq1.p1	Environmental Information Processing	Signal transduction	6.33211	-2.43169	1.6e-45	K17630	RASA4, CAPRI	Ras GTPase-activating protein 4
12hcomp55911_c0_seq20.p1	Environmental Information Processing	Signal transduction	3.23827	-2.74817	4.33e-06	K17630	RASA4, CAPRI	Ras GTPase-activating protein 4
13hcomp57517_c3_seq25.p1	Environmental Information Processing	Signal transduction	3.23456	-2.59862	2.46e-05	K17630	RASA4, CAPRI	Ras GTPase-activating protein 4
13hcomp47967_c0_seq1.p1	Environmental Information Processing	Signal transduction	3.10316	-2.48663	0.000183783	K04371	ERK, MAPK1_3	mitogen-activated protein kinase 1/3 [EC:2.7.11.24]
1hcomp54667_c2_seq1.p1	Environmental Information Processing	Signal transduction	5.98593	-3.06045	7.91e-37	K04371	ERK, MAPK1_3	mitogen-activated protein kinase 1/3 [EC:2.7.11.24]
0hcomp50400_c0_seq2.p1	Environmental Information Processing	Signal transduction	2.83432	-2.05634	0.00323391	K19663	PRKCG	classical protein kinase C gamma type [EC:2.7.11.13]
0hcomp46863_c0_seq3.p1	Environmental Information Processing	Signal transduction	9.17935	-3.14478	0	K05692	ACTB_G1	actin beta/gamma 1
0hcomp46993_c0_seq10.p2	Environmental Information Processing	Signal transduction	4.90959	-4.56327	7.42e-33	K05692	ACTB_G1	actin beta/gamma 1
13hcomp50569_c0_seq2.p1	Environmental Information Processing	Signal transduction	10.114	-2.9021	0	K05692	ACTB_G1	actin beta/gamma 1
6hcomp52158_c0_seq2.p2	Environmental Information Processing	Signal transduction	5.37453	-4.84165	3.95e-48	K05692	ACTB_G1	actin beta/gamma 1
13hcomp57531_c1_seq37.p1	Environmental Information Processing	Signal transduction	4.70314	-2.06312	1.02e-11	K04373	RPS6KA	ribosomal protein S6 kinase alpha-1/2/3/6 [EC:2.7.11.1]
0hcomp45148_c1_seq1.p1	Environmental Information Processing	Signal transduction	6.79451	-2.97968	2.68e-77	K04421	MAP3K3, MEKK3	mitogen-activated protein kinase kinase kinase 3 [EC:2.7.11.25]
13hcomp51353_c0_seq1.p1	Environmental Information Processing	Signal transduction	2.87543	-2.09553	0.00490151	K04424	ZAK, MLTK	sterile alpha motif and leucine zipper containing kinase AZK [EC:2.7.11.25]
6hcomp49999_c1_seq1.p2	Environmental Information Processing	Signal transduction	4.05822	-2.95102	9.21e-12	K04424	ZAK, MLTK	sterile alpha motif and leucine zipper containing kinase AZK [EC:2.7.11.25]
0hcomp21050_c0_seq2.p1	Environmental Information Processing	Signal transduction	6.63129	-3.12011	1.84e-76	K04427	MAP3K7, TAK1	mitogen-activated protein kinase kinase kinase 7 [EC:2.7.11.25]
13hcomp13558_c0_seq3.p1	Environmental Information Processing	Signal transduction	3.9734	-2.78704	2.42e-10	K04427	MAP3K7, TAK1	mitogen-activated protein kinase kinase kinase 7 [EC:2.7.11.25]
1hcomp30745_c0_seq2.p2	Environmental Information Processing	Signal transduction	5.91875	-3.14602	3.13e-47	K04427	MAP3K7, TAK1	mitogen-activated protein kinase kinase kinase 7 [EC:2.7.11.25]
1hcomp55739_c1_seq1.p1	Environmental Information Processing	Signal transduction	6.18373	-2.87442	1.23e-44	K04437	FLNA	filamin
12hcomp32754_c1_seq1.p1	Environmental Information Processing	Signal transduction	4.62342	-2.10883	1.09e-11	K06689	UBE2D, UBC4, UBC5	ubiquitin-conjugating enzyme E2 D [EC:2.3.2.23]
13hcomp57937_c0_seq1.p1	Environmental Information Processing	Signal transduction	7.48067	-7.44141	4.84e-233	K13449	PR1	pathogenesis-related protein 1
13hcomp64569_c0_seq1.p2	Environmental Information Processing	Signal transduction	3.60485	-2.03791	2.7e-05	K13449	PR1	pathogenesis-related protein 1
13hcomp34030_c0_seq2.p2	Environmental Information Processing	Signal transduction	6.17615	-2.98993	3.86e-50	K00940	ndk, NME	nucleoside-diphosphate kinase [EC:2.7.4.6]
1hcomp18841_c2_seq1.p2	Environmental Information Processing	Signal transduction	3.1714	-2.68095	2.17e-05	K20607	MKK3	mitogen-activated protein kinase kinase 3 [EC:2.7.12.2]
0hcomp51987_c0_seq2.p1	Environmental Information Processing	Signal transduction	2.83689	-2.09693	0.00323391	K14509	ETR, ERS	ethylene receptor [EC:2.7.13.-]
12hcomp37210_c0_seq1.p1	Environmental Information Processing	Signal transduction	4.25504	-2.09417	1.31e-08	K02218	CSNK1, CKI	casein kinase 1 [EC:2.7.11.1]
6hcomp45133_c0_seq1.p1	Environmental Information Processing	Signal transduction	4.27053	-2.23868	7.78e-10	K02218	CSNK1, CKI	casein kinase 1 [EC:2.7.11.1]
0hcomp54053_c0_seq4.p1	Environmental Information Processing	Signal transduction	4.21749	-4.33072	2.91e-19	K00889	PIP5K	1-phosphatidylinositol-4-phosphate 5-kinase [EC:2.7.1.68]
12hcomp55986_c0_seq9.p1	Environmental Information Processing	Signal transduction	5.58418	-2.02505	8.31e-21	K00889	PIP5K	1-phosphatidylinositol-4-phosphate 5-kinase [EC:2.7.1.68]
6hcomp57456_c0_seq1.p1	Environmental Information Processing	Signal transduction	4.15526	-2.10796	3.51e-08	K00889	PIP5K	1-phosphatidylinositol-4-phosphate 5-kinase [EC:2.7.1.68]
6hcomp58063_c0_seq2.p1	Environmental Information Processing	Signal transduction	3.22073	-2.36327	0.000116325	K00889	PIP5K	1-phosphatidylinositol-4-phosphate 5-kinase [EC:2.7.1.68]
0hcomp51147_c1_seq1.p1	Environmental Information Processing	Signal transduction	5.26407	-2.42366	8.36e-22	K06063	SNW1, SKIIP, SKIP	SNW domain-containing protein 1
12hcomp42990_c0_seq1.p1	Environmental Information Processing	Signal transduction	5.29943	-2.33196	4.54e-21	K06063	SNW1, SKIIP, SKIP	SNW domain-containing protein 1
1hcomp47777_c2_seq9.p2	Environmental Information Processing	Signal transduction	3.80903	-2.37909	1.39e-07	K06063	SNW1, SKIIP, SKIP	SNW domain-containing protein 1
1hcomp46144_c1_seq2.p1	Environmental Information Processing	Signal transduction	3.41336	-2.05236	7.21e-05	K10394	KIF3A	kinesin family member 3A
1hcomp50357_c0_seq1.p1	Environmental Information Processing	Signal transduction	3.15124	-2.70262	2.17e-05	K05632	ITCH, AIP4	E3 ubiquitin-protein ligase Itchy [EC:2.3.2.26]
6hcomp55419_c0_seq7.p1	Environmental Information Processing	Signal transduction	4.34454	-2.07869	3.19e-09	K01110	PTEN	phosphatidylinositol-3,4,5-trisphosphate 3-phosphatase and dual-specificity protein phosphatase PTEN [EC:3.1.3.16 3.1.3.48 3.1.3.67]
6hcomp55737_c0_seq2.p1	Environmental Information Processing	Signal transduction	3.17668	-2.15164	0.000302223	K01110	PTEN	phosphatidylinositol-3,4,5-trisphosphate 3-phosphatase and dual-specificity protein phosphatase PTEN [EC:3.1.3.16 3.1.3.48 3.1.3.67]
13hcomp52764_c1_seq1.p1	Environmental Information Processing	Signal transduction	3.3315	-2.90419	8.41e-07	K05850	ATP2B	P-type Ca2+ transporter type 2B [EC:7.2.2.10]
13hcomp55250_c0_seq9.p1	Environmental Information Processing	Signal transduction	7.56852	-2.33049	4.02e-98	K05850	ATP2B	P-type Ca2+ transporter type 2B [EC:7.2.2.10]
1hcomp55833_c0_seq1.p1	Environmental Information Processing	Signal transduction	7.14026	-2.43137	7.19e-76	K05850	ATP2B	P-type Ca2+ transporter type 2B [EC:7.2.2.10]
1hcomp63504_c0_seq1.p1	Environmental Information Processing	Signal transduction	3.56032	-2.17579	1.75e-05	K05850	ATP2B	P-type Ca2+ transporter type 2B [EC:7.2.2.10]
6hcomp56799_c3_seq6.p1	Environmental Information Processing	Signal transduction	7.0931	-2.58719	5.58e-82	K05850	ATP2B	P-type Ca2+ transporter type 2B [EC:7.2.2.10]
0hcomp51994_c0_seq3.p1	Environmental Information Processing	Signal transduction	3.60801	-3.01041	7.34e-09	K08794	CAMK1	calcium/calmodulin-dependent protein kinase I [EC:2.7.11.17]
6hcomp49364_c0_seq4.p1	Environmental Information Processing	Signal transduction	4.09717	-2.36587	3.02e-09	K08794	CAMK1	calcium/calmodulin-dependent protein kinase I [EC:2.7.11.17]
1hcomp35567_c0_seq4.p1	Environmental Information Processing	Signal transduction	3.51053	-2.33036	1.08e-05	K01313	F2	coagulation factor II (thrombin) [EC:3.4.21.5]
12hcomp45219_c0_seq4.p1	Environmental Information Processing	Signal transduction	6.33149	-2.06957	7.12e-33	K05665	ABCC1	ATP-binding cassette, subfamily C (CFTR/MRP), member 1 [EC:7.6.2.3]
0hcomp39986_c0_seq2.p1	Environmental Information Processing	Signal transduction	2.64896	-2.15279	0.00841586	K13293	PDE4	cAMP-specific phosphodiesterase 4 [EC:3.1.4.53]
6hcomp46962_c0_seq1.p1	Environmental Information Processing	Signal transduction	5.03097	-2.74586	2.37e-22	K19477	PRKG2	cGMP-dependent protein kinase 2 [EC:2.7.11.12]
13hcomp57674_c0_seq5.p1	Environmental Information Processing	Signal transduction	4.39433	-3.85403	1.14e-19	K06238	COL6A	collagen, type VI, alpha
6hcomp12032_c0_seq2.p1	Environmental Information Processing	Signal transduction	5.22551	-2.09345	3.59e-17	K06238	COL6A	collagen, type VI, alpha
0hcomp55264_c1_seq1.p1	Environmental Information Processing	Signal transduction	6.74416	-2.55985	1.75e-32	K06252	TN	tenascin
12hcomp56585_c0_seq3.p1	Environmental Information Processing	Signal transduction	6.76057	-4.40043	6.61e-84	K06252	TN	tenascin
0hcomp28798_c0_seq3.p2	Environmental Information Processing	Signal transduction	8.56542	-4.65594	8.98e-200	K09420	MYB, C-MYB	transcriptional activator Myb
12hcomp40388_c0_seq2.p1	Environmental Information Processing	Signal transduction	3.12726	-2.86019	2.17e-05	K09420	MYB, C-MYB	transcriptional activator Myb
6hcomp32953_c0_seq1.p1	Environmental Information Processing	Signal transduction	3.31226	-2.61212	5.17e-06	K09420	MYB, C-MYB	transcriptional activator Myb
12hcomp16280_c0_seq1.p1	Environmental Information Processing	Signal transduction	5.31209	-4.77055	1.99e-45	K08765	CPT1A	carnitine O-palmitoyltransferase 1, liver isoform [EC:2.3.1.21]
13hcomp59484_c0_seq1.p1	Environmental Information Processing	Signal transduction	5.43616	-4.80401	1.59e-49	K08765	CPT1A	carnitine O-palmitoyltransferase 1, liver isoform [EC:2.3.1.21]
1hcomp35567_c0_seq4.p1	Environmental Information Processing	Signaling molecules and interaction	3.51053	-2.33036	1.08e-05	K01313	F2	coagulation factor II (thrombin) [EC:3.4.21.5]
13hcomp57674_c0_seq5.p1	Environmental Information Processing	Signaling molecules and interaction	4.39433	-3.85403	1.14e-19	K06238	COL6A	collagen, type VI, alpha
6hcomp12032_c0_seq2.p1	Environmental Information Processing	Signaling molecules and interaction	5.22551	-2.09345	3.59e-17	K06238	COL6A	collagen, type VI, alpha
0hcomp55264_c1_seq1.p1	Environmental Information Processing	Signaling molecules and interaction	6.74416	-2.55985	1.75e-32	K06252	TN	tenascin
12hcomp56585_c0_seq3.p1	Environmental Information Processing	Signaling molecules and interaction	6.76057	-4.40043	6.61e-84	K06252	TN	tenascin
1hcomp23667_c0_seq1.p1	Environmental Information Processing	Signaling molecules and interaction	5.45168	-2.10601	1.58e-20	K06258	SV2	MFS transporter, VNT family, synaptic vesicle glycoprotein 2
0hcomp54053_c0_seq4.p1	Cellular Processes	Transport and catabolism	4.21749	-4.33072	2.91e-19	K00889	PIP5K	1-phosphatidylinositol-4-phosphate 5-kinase [EC:2.7.1.68]
12hcomp55986_c0_seq9.p1	Cellular Processes	Transport and catabolism	5.58418	-2.02505	8.31e-21	K00889	PIP5K	1-phosphatidylinositol-4-phosphate 5-kinase [EC:2.7.1.68]
6hcomp57456_c0_seq1.p1	Cellular Processes	Transport and catabolism	4.15526	-2.10796	3.51e-08	K00889	PIP5K	1-phosphatidylinositol-4-phosphate 5-kinase [EC:2.7.1.68]
6hcomp58063_c0_seq2.p1	Cellular Processes	Transport and catabolism	3.22073	-2.36327	0.000116325	K00889	PIP5K	1-phosphatidylinositol-4-phosphate 5-kinase [EC:2.7.1.68]
12hcomp57054_c0_seq1.p1	Cellular Processes	Transport and catabolism	6.98711	-3.48549	1.58e-92	K19366	SPG20	spartin
1hcomp56978_c0_seq1.p1	Cellular Processes	Transport and catabolism	6.98679	-3.39633	5.4e-88	K19366	SPG20	spartin
1hcomp50357_c0_seq1.p1	Cellular Processes	Transport and catabolism	3.15124	-2.70262	2.17e-05	K05632	ITCH, AIP4	E3 ubiquitin-protein ligase Itchy [EC:2.3.2.26]
0hcomp55984_c0_seq1.p1	Cellular Processes	Transport and catabolism	5.5071	-2.15461	6.16e-22	K12194	CHMP4, SNF7, VPS32	charged multivesicular body protein 4
13hcomp31816_c0_seq1.p1	Cellular Processes	Transport and catabolism	5.26457	-2.03674	5.64e-17	K12194	CHMP4, SNF7, VPS32	charged multivesicular body protein 4
13hcomp18466_c0_seq1.p2	Cellular Processes	Transport and catabolism	4.44757	-2.10659	3.05e-10	K12193	VPS24, CHMP3	charged multivesicular body protein 3
12hcomp62665_c0_seq1.p3	Cellular Processes	Transport and catabolism	3.88132	-2.36146	8.87e-08	K12191	CHMP2A	charged multivesicular body protein 2A
13hcomp60593_c0_seq1.p2	Cellular Processes	Transport and catabolism	4.43745	-2.34565	1.65e-11	K12191	CHMP2A	charged multivesicular body protein 2A
6hcomp58899_c0_seq1.p1	Cellular Processes	Transport and catabolism	7.05444	-2.50143	4.38e-78	K12196	VPS4	vacuolar protein-sorting-associated protein 4
0hcomp41128_c0_seq2.p1	Cellular Processes	Transport and catabolism	3.95914	-2.07398	5.99e-07	K12199	VTA1, LIP5	vacuolar protein sorting-associated protein VTA1
1hcomp37325_c0_seq2.p1	Cellular Processes	Transport and catabolism	6.31297	-2.74864	1.79e-53	K12197	CHMP1, VPS46, DID2	charged multivesicular body protein 1
0hcomp56217_c0_seq1.p1	Cellular Processes	Transport and catabolism	5.7255	-3.22924	9.38e-43	K19476	IST1	vacuolar protein sorting-associated protein IST1
1hcomp56749_c2_seq25.p1	Cellular Processes	Transport and catabolism	8.39948	-3.14046	1.33e-231	K12200	PDCD6IP, ALIX, RIM20	programmed cell death 6-interacting protein
12hcomp51012_c0_seq1.p1	Cellular Processes	Transport and catabolism	3.33768	-2.6534	3.05e-06	K10396	KIF5	kinesin family member 5
0hcomp19652_c0_seq1.p1	Cellular Processes	Transport and catabolism	3.591	-2.20629	6.73e-06	K12492	ARFGAP1	ADP-ribosylation factor GTPase-activating protein 1
0hcomp46863_c0_seq3.p1	Cellular Processes	Transport and catabolism	9.17935	-3.14478	0	K05692	ACTB_G1	actin beta/gamma 1
0hcomp46993_c0_seq10.p2	Cellular Processes	Transport and catabolism	4.90959	-4.56327	7.42e-33	K05692	ACTB_G1	actin beta/gamma 1
13hcomp50569_c0_seq2.p1	Cellular Processes	Transport and catabolism	10.114	-2.9021	0	K05692	ACTB_G1	actin beta/gamma 1
6hcomp52158_c0_seq2.p2	Cellular Processes	Transport and catabolism	5.37453	-4.84165	3.95e-48	K05692	ACTB_G1	actin beta/gamma 1
13hcomp23787_c0_seq1.p1	Cellular Processes	Transport and catabolism	3.36011	-2.72817	1.79e-06	K02154	ATPeV0A, ATP6N	V-type H+-transporting ATPase subunit a
0hcomp50274_c1_seq1.p1	Cellular Processes	Transport and catabolism	7.74225	-4.57565	6.65e-205	K07374	TUBA	tubulin alpha
1hcomp52402_c0_seq1.p2	Cellular Processes	Transport and catabolism	9.83675	-4.9815	0	K07374	TUBA	tubulin alpha
0hcomp53764_c0_seq1.p2	Cellular Processes	Transport and catabolism	10.5127	-5.57556	0	K07375	TUBB	tubulin beta
6hcomp55419_c0_seq7.p1	Cellular Processes	Transport and catabolism	4.34454	-2.07869	3.19e-09	K01110	PTEN	phosphatidylinositol-3,4,5-trisphosphate 3-phosphatase and dual-specificity protein phosphatase PTEN [EC:3.1.3.16 3.1.3.48 3.1.3.67]
6hcomp55737_c0_seq2.p1	Cellular Processes	Transport and catabolism	3.17668	-2.15164	0.000302223	K01110	PTEN	phosphatidylinositol-3,4,5-trisphosphate 3-phosphatase and dual-specificity protein phosphatase PTEN [EC:3.1.3.16 3.1.3.48 3.1.3.67]
13hcomp47967_c0_seq1.p1	Cellular Processes	Transport and catabolism	3.10316	-2.48663	0.000183783	K04371	ERK, MAPK1_3	mitogen-activated protein kinase 1/3 [EC:2.7.11.24]
1hcomp54667_c2_seq1.p1	Cellular Processes	Transport and catabolism	5.98593	-3.06045	7.91e-37	K04371	ERK, MAPK1_3	mitogen-activated protein kinase 1/3 [EC:2.7.11.24]
0hcomp60675_c0_seq1.p1	Cellular Processes	Transport and catabolism	4.3566	-2.74163	1.62e-13	K04345	PKA	protein kinase A [EC:2.7.11.11]
0hcomp21050_c0_seq2.p1	Cellular Processes	Transport and catabolism	6.63129	-3.12011	1.84e-76	K04427	MAP3K7, TAK1	mitogen-activated protein kinase kinase kinase 7 [EC:2.7.11.25]
13hcomp13558_c0_seq3.p1	Cellular Processes	Transport and catabolism	3.9734	-2.78704	2.42e-10	K04427	MAP3K7, TAK1	mitogen-activated protein kinase kinase kinase 7 [EC:2.7.11.25]
1hcomp30745_c0_seq2.p2	Cellular Processes	Transport and catabolism	5.91875	-3.14602	3.13e-47	K04427	MAP3K7, TAK1	mitogen-activated protein kinase kinase kinase 7 [EC:2.7.11.25]
6hcomp47164_c0_seq1.p1	Cellular Processes	Cell growth and death	3.72145	-2.46789	3.56e-07	K06618	RB1	retinoblastoma-associated protein
12hcomp57889_c0_seq1.p1	Cellular Processes	Cell growth and death	6.99264	-3.68874	3.13e-80	K03363	CDC20	cell division cycle 20, cofactor of APC complex
0hcomp26497_c0_seq2.p1	Cellular Processes	Cell growth and death	3.4644	-2.66271	1.23e-06	K06639	CDC14	cell division cycle 14 [EC:3.1.3.16 3.1.3.48]
12hcomp38376_c0_seq2.p1	Cellular Processes	Cell growth and death	5.63919	-2.83163	2.05e-34	K06639	CDC14	cell division cycle 14 [EC:3.1.3.16 3.1.3.48]
12hcomp38582_c0_seq2.p2	Cellular Processes	Cell growth and death	4.85129	-2.1036	1.49e-13	K06639	CDC14	cell division cycle 14 [EC:3.1.3.16 3.1.3.48]
12hcomp59411_c0_seq1.p1	Cellular Processes	Cell growth and death	5.96836	-2.58385	1.28e-38	K06639	CDC14	cell division cycle 14 [EC:3.1.3.16 3.1.3.48]
13hcomp53683_c0_seq17.p1	Cellular Processes	Cell growth and death	5.69442	-2.24911	1.46e-26	K06639	CDC14	cell division cycle 14 [EC:3.1.3.16 3.1.3.48]
1hcomp37463_c0_seq1.p1	Cellular Processes	Cell growth and death	5.26714	-4.55973	1.45e-42	K06639	CDC14	cell division cycle 14 [EC:3.1.3.16 3.1.3.48]
1hcomp40286_c0_seq1.p1	Cellular Processes	Cell growth and death	3.1018	-2.23282	0.000300068	K06639	CDC14	cell division cycle 14 [EC:3.1.3.16 3.1.3.48]
1hcomp46475_c2_seq4.p1	Cellular Processes	Cell growth and death	3.94543	-3.03705	1.6e-11	K06639	CDC14	cell division cycle 14 [EC:3.1.3.16 3.1.3.48]
6hcomp33351_c0_seq2.p2	Cellular Processes	Cell growth and death	4.59226	-4.64152	2.95e-26	K06639	CDC14	cell division cycle 14 [EC:3.1.3.16 3.1.3.48]
6hcomp52885_c0_seq8.p1	Cellular Processes	Cell growth and death	5.87161	-2.16215	4.68e-26	K06639	CDC14	cell division cycle 14 [EC:3.1.3.16 3.1.3.48]
13hcomp24276_c0_seq1.p1	Cellular Processes	Cell growth and death	4.73251	-2.15908	6.29e-13	K02605	ORC3	origin recognition complex subunit 3
12hcomp50348_c0_seq3.p1	Cellular Processes	Cell growth and death	2.91258	-2.02961	0.00313108	K06675	SMC4	structural maintenance of chromosome 4
13hcomp51628_c0_seq6.p1	Cellular Processes	Cell growth and death	2.93551	-2.04573	0.00313108	K06675	SMC4	structural maintenance of chromosome 4
0hcomp60675_c0_seq1.p1	Cellular Processes	Cell growth and death	4.3566	-2.74163	1.62e-13	K04345	PKA	protein kinase A [EC:2.7.11.11]
13hcomp47967_c0_seq1.p1	Cellular Processes	Cell growth and death	3.10316	-2.48663	0.000183783	K04371	ERK, MAPK1_3	mitogen-activated protein kinase 1/3 [EC:2.7.11.24]
1hcomp54667_c2_seq1.p1	Cellular Processes	Cell growth and death	5.98593	-3.06045	7.91e-37	K04371	ERK, MAPK1_3	mitogen-activated protein kinase 1/3 [EC:2.7.11.24]
13hcomp57531_c1_seq37.p1	Cellular Processes	Cell growth and death	4.70314	-2.06312	1.02e-11	K04373	RPS6KA	ribosomal protein S6 kinase alpha-1/2/3/6 [EC:2.7.11.1]
12hcomp40427_c0_seq2.p1	Cellular Processes	Cell growth and death	3.73659	-2.25227	9.94e-07	K02183	CALM	calmodulin
1hcomp32907_c0_seq1.p2	Cellular Processes	Cell growth and death	4.44567	-2.31817	1.65e-11	K02183	CALM	calmodulin
1hcomp45773_c0_seq2.p1	Cellular Processes	Cell growth and death	3.19953	-2.95932	7.44e-06	K02183	CALM	calmodulin
0hcomp50274_c1_seq1.p1	Cellular Processes	Cell growth and death	7.74225	-4.57565	6.65e-205	K07374	TUBA	tubulin alpha
1hcomp52402_c0_seq1.p2	Cellular Processes	Cell growth and death	9.83675	-4.9815	0	K07374	TUBA	tubulin alpha
0hcomp46863_c0_seq3.p1	Cellular Processes	Cell growth and death	9.17935	-3.14478	0	K05692	ACTB_G1	actin beta/gamma 1
0hcomp46993_c0_seq10.p2	Cellular Processes	Cell growth and death	4.90959	-4.56327	7.42e-33	K05692	ACTB_G1	actin beta/gamma 1
13hcomp50569_c0_seq2.p1	Cellular Processes	Cell growth and death	10.114	-2.9021	0	K05692	ACTB_G1	actin beta/gamma 1
6hcomp52158_c0_seq2.p2	Cellular Processes	Cell growth and death	5.37453	-4.84165	3.95e-48	K05692	ACTB_G1	actin beta/gamma 1
13hcomp32462_c0_seq1.p1	Cellular Processes	Cell growth and death	4.03707	-2.1748	5.76e-08	K10798	PARP	poly [ADP-ribose] polymerase [EC:2.4.2.30]
0hcomp21050_c0_seq2.p1	Cellular Processes	Cell growth and death	6.63129	-3.12011	1.84e-76	K04427	MAP3K7, TAK1	mitogen-activated protein kinase kinase kinase 7 [EC:2.7.11.25]
13hcomp13558_c0_seq3.p1	Cellular Processes	Cell growth and death	3.9734	-2.78704	2.42e-10	K04427	MAP3K7, TAK1	mitogen-activated protein kinase kinase kinase 7 [EC:2.7.11.25]
1hcomp30745_c0_seq2.p2	Cellular Processes	Cell growth and death	5.91875	-3.14602	3.13e-47	K04427	MAP3K7, TAK1	mitogen-activated protein kinase kinase kinase 7 [EC:2.7.11.25]
6hcomp50496_c1_seq6.p3	Cellular Processes	Cell growth and death	3.45546	-2.05349	0.000110464	K05864	PPID, CYPD	peptidyl-prolyl isomerase D [EC:5.2.1.8]
13hcomp22819_c0_seq1.p1	Cellular Processes	Cell growth and death	6.42606	-2.13992	2.02e-40	K00261	GLUD1_2, gdhA	glutamate dehydrogenase (NAD(P)+) [EC:1.4.1.3]
0hcomp54453_c0_seq1.p1	Cellular Processes	Cell growth and death	9.65066	-5.79811	0	K01915	glnA, GLUL	glutamine synthetase [EC:6.3.1.2]
1hcomp54863_c0_seq1.p1	Cellular Processes	Cell growth and death	10.113	-5.80323	0	K01915	glnA, GLUL	glutamine synthetase [EC:6.3.1.2]
12hcomp62665_c0_seq1.p3	Cellular Processes	Cell growth and death	3.88132	-2.36146	8.87e-08	K12191	CHMP2A	charged multivesicular body protein 2A
13hcomp60593_c0_seq1.p2	Cellular Processes	Cell growth and death	4.43745	-2.34565	1.65e-11	K12191	CHMP2A	charged multivesicular body protein 2A
13hcomp18466_c0_seq1.p2	Cellular Processes	Cell growth and death	4.44757	-2.10659	3.05e-10	K12193	VPS24, CHMP3	charged multivesicular body protein 3
0hcomp55984_c0_seq1.p1	Cellular Processes	Cell growth and death	5.5071	-2.15461	6.16e-22	K12194	CHMP4, SNF7, VPS32	charged multivesicular body protein 4
13hcomp31816_c0_seq1.p1	Cellular Processes	Cell growth and death	5.26457	-2.03674	5.64e-17	K12194	CHMP4, SNF7, VPS32	charged multivesicular body protein 4
6hcomp58899_c0_seq1.p1	Cellular Processes	Cell growth and death	7.05444	-2.50143	4.38e-78	K12196	VPS4	vacuolar protein-sorting-associated protein 4
1hcomp37325_c0_seq2.p1	Cellular Processes	Cell growth and death	6.31297	-2.74864	1.79e-53	K12197	CHMP1, VPS46, DID2	charged multivesicular body protein 1
6hcomp55419_c0_seq7.p1	Cellular Processes	Cell growth and death	4.34454	-2.07869	3.19e-09	K01110	PTEN	phosphatidylinositol-3,4,5-trisphosphate 3-phosphatase and dual-specificity protein phosphatase PTEN [EC:3.1.3.16 3.1.3.48 3.1.3.67]
6hcomp55737_c0_seq2.p1	Cellular Processes	Cell growth and death	3.17668	-2.15164	0.000302223	K01110	PTEN	phosphatidylinositol-3,4,5-trisphosphate 3-phosphatase and dual-specificity protein phosphatase PTEN [EC:3.1.3.16 3.1.3.48 3.1.3.67]
13hcomp57674_c0_seq5.p1	Cellular Processes	Cellular community - eukaryotes	4.39433	-3.85403	1.14e-19	K06238	COL6A	collagen, type VI, alpha
6hcomp12032_c0_seq2.p1	Cellular Processes	Cellular community - eukaryotes	5.22551	-2.09345	3.59e-17	K06238	COL6A	collagen, type VI, alpha
0hcomp55264_c1_seq1.p1	Cellular Processes	Cellular community - eukaryotes	6.74416	-2.55985	1.75e-32	K06252	TN	tenascin
12hcomp56585_c0_seq3.p1	Cellular Processes	Cellular community - eukaryotes	6.76057	-4.40043	6.61e-84	K06252	TN	tenascin
0hcomp46863_c0_seq3.p1	Cellular Processes	Cellular community - eukaryotes	9.17935	-3.14478	0	K05692	ACTB_G1	actin beta/gamma 1
0hcomp46993_c0_seq10.p2	Cellular Processes	Cellular community - eukaryotes	4.90959	-4.56327	7.42e-33	K05692	ACTB_G1	actin beta/gamma 1
13hcomp50569_c0_seq2.p1	Cellular Processes	Cellular community - eukaryotes	10.114	-2.9021	0	K05692	ACTB_G1	actin beta/gamma 1
6hcomp52158_c0_seq2.p2	Cellular Processes	Cellular community - eukaryotes	5.37453	-4.84165	3.95e-48	K05692	ACTB_G1	actin beta/gamma 1
1hcomp55739_c1_seq1.p1	Cellular Processes	Cellular community - eukaryotes	6.18373	-2.87442	1.23e-44	K04437	FLNA	filamin
0hcomp50400_c0_seq2.p1	Cellular Processes	Cellular community - eukaryotes	2.83432	-2.05634	0.00323391	K19663	PRKCG	classical protein kinase C gamma type [EC:2.7.11.13]
6hcomp55419_c0_seq7.p1	Cellular Processes	Cellular community - eukaryotes	4.34454	-2.07869	3.19e-09	K01110	PTEN	phosphatidylinositol-3,4,5-trisphosphate 3-phosphatase and dual-specificity protein phosphatase PTEN [EC:3.1.3.16 3.1.3.48 3.1.3.67]
6hcomp55737_c0_seq2.p1	Cellular Processes	Cellular community - eukaryotes	3.17668	-2.15164	0.000302223	K01110	PTEN	phosphatidylinositol-3,4,5-trisphosphate 3-phosphatase and dual-specificity protein phosphatase PTEN [EC:3.1.3.16 3.1.3.48 3.1.3.67]
13hcomp47967_c0_seq1.p1	Cellular Processes	Cellular community - eukaryotes	3.10316	-2.48663	0.000183783	K04371	ERK, MAPK1_3	mitogen-activated protein kinase 1/3 [EC:2.7.11.24]
1hcomp54667_c2_seq1.p1	Cellular Processes	Cellular community - eukaryotes	5.98593	-3.06045	7.91e-37	K04371	ERK, MAPK1_3	mitogen-activated protein kinase 1/3 [EC:2.7.11.24]
0hcomp21050_c0_seq2.p1	Cellular Processes	Cellular community - eukaryotes	6.63129	-3.12011	1.84e-76	K04427	MAP3K7, TAK1	mitogen-activated protein kinase kinase kinase 7 [EC:2.7.11.25]
13hcomp13558_c0_seq3.p1	Cellular Processes	Cellular community - eukaryotes	3.9734	-2.78704	2.42e-10	K04427	MAP3K7, TAK1	mitogen-activated protein kinase kinase kinase 7 [EC:2.7.11.25]
1hcomp30745_c0_seq2.p2	Cellular Processes	Cellular community - eukaryotes	5.91875	-3.14602	3.13e-47	K04427	MAP3K7, TAK1	mitogen-activated protein kinase kinase kinase 7 [EC:2.7.11.25]
0hcomp60675_c0_seq1.p1	Cellular Processes	Cellular community - eukaryotes	4.3566	-2.74163	1.62e-13	K04345	PKA	protein kinase A [EC:2.7.11.11]
0hcomp54920_c0_seq2.p1	Cellular Processes	Cellular community - eukaryotes	5.55606	-2.51532	4.01e-28	K10352	MYH	myosin heavy chain
0hcomp50274_c1_seq1.p1	Cellular Processes	Cellular community - eukaryotes	7.74225	-4.57565	6.65e-205	K07374	TUBA	tubulin alpha
1hcomp52402_c0_seq1.p2	Cellular Processes	Cellular community - eukaryotes	9.83675	-4.9815	0	K07374	TUBA	tubulin alpha
0hcomp53764_c0_seq1.p2	Cellular Processes	Cellular community - eukaryotes	10.5127	-5.57556	0	K07375	TUBB	tubulin beta
6hcomp46962_c0_seq1.p1	Cellular Processes	Cellular community - eukaryotes	5.03097	-2.74586	2.37e-22	K19477	PRKG2	cGMP-dependent protein kinase 2 [EC:2.7.11.12]
1hcomp35567_c0_seq4.p1	Cellular Processes	Cell motility	3.51053	-2.33036	1.08e-05	K01313	F2	coagulation factor II (thrombin) [EC:3.4.21.5]
13hcomp47967_c0_seq1.p1	Cellular Processes	Cell motility	3.10316	-2.48663	0.000183783	K04371	ERK, MAPK1_3	mitogen-activated protein kinase 1/3 [EC:2.7.11.24]
1hcomp54667_c2_seq1.p1	Cellular Processes	Cell motility	5.98593	-3.06045	7.91e-37	K04371	ERK, MAPK1_3	mitogen-activated protein kinase 1/3 [EC:2.7.11.24]
0hcomp54053_c0_seq4.p1	Cellular Processes	Cell motility	4.21749	-4.33072	2.91e-19	K00889	PIP5K	1-phosphatidylinositol-4-phosphate 5-kinase [EC:2.7.1.68]
12hcomp55986_c0_seq9.p1	Cellular Processes	Cell motility	5.58418	-2.02505	8.31e-21	K00889	PIP5K	1-phosphatidylinositol-4-phosphate 5-kinase [EC:2.7.1.68]
6hcomp57456_c0_seq1.p1	Cellular Processes	Cell motility	4.15526	-2.10796	3.51e-08	K00889	PIP5K	1-phosphatidylinositol-4-phosphate 5-kinase [EC:2.7.1.68]
6hcomp58063_c0_seq2.p1	Cellular Processes	Cell motility	3.22073	-2.36327	0.000116325	K00889	PIP5K	1-phosphatidylinositol-4-phosphate 5-kinase [EC:2.7.1.68]
0hcomp46863_c0_seq3.p1	Cellular Processes	Cell motility	9.17935	-3.14478	0	K05692	ACTB_G1	actin beta/gamma 1
0hcomp46993_c0_seq10.p2	Cellular Processes	Cell motility	4.90959	-4.56327	7.42e-33	K05692	ACTB_G1	actin beta/gamma 1
13hcomp50569_c0_seq2.p1	Cellular Processes	Cell motility	10.114	-2.9021	0	K05692	ACTB_G1	actin beta/gamma 1
6hcomp52158_c0_seq2.p2	Cellular Processes	Cell motility	5.37453	-4.84165	3.95e-48	K05692	ACTB_G1	actin beta/gamma 1
1hcomp35567_c0_seq4.p1	Organismal Systems	Immune system	3.51053	-2.33036	1.08e-05	K01313	F2	coagulation factor II (thrombin) [EC:3.4.21.5]
0hcomp60675_c0_seq1.p1	Organismal Systems	Immune system	4.3566	-2.74163	1.62e-13	K04345	PKA	protein kinase A [EC:2.7.11.11]
0hcomp46863_c0_seq3.p1	Organismal Systems	Immune system	9.17935	-3.14478	0	K05692	ACTB_G1	actin beta/gamma 1
0hcomp46993_c0_seq10.p2	Organismal Systems	Immune system	4.90959	-4.56327	7.42e-33	K05692	ACTB_G1	actin beta/gamma 1
13hcomp50569_c0_seq2.p1	Organismal Systems	Immune system	10.114	-2.9021	0	K05692	ACTB_G1	actin beta/gamma 1
6hcomp52158_c0_seq2.p2	Organismal Systems	Immune system	5.37453	-4.84165	3.95e-48	K05692	ACTB_G1	actin beta/gamma 1
6hcomp46962_c0_seq1.p1	Organismal Systems	Immune system	5.03097	-2.74586	2.37e-22	K19477	PRKG2	cGMP-dependent protein kinase 2 [EC:2.7.11.12]
13hcomp47967_c0_seq1.p1	Organismal Systems	Immune system	3.10316	-2.48663	0.000183783	K04371	ERK, MAPK1_3	mitogen-activated protein kinase 1/3 [EC:2.7.11.24]
1hcomp54667_c2_seq1.p1	Organismal Systems	Immune system	5.98593	-3.06045	7.91e-37	K04371	ERK, MAPK1_3	mitogen-activated protein kinase 1/3 [EC:2.7.11.24]
0hcomp21050_c0_seq2.p1	Organismal Systems	Immune system	6.63129	-3.12011	1.84e-76	K04427	MAP3K7, TAK1	mitogen-activated protein kinase kinase kinase 7 [EC:2.7.11.25]
13hcomp13558_c0_seq3.p1	Organismal Systems	Immune system	3.9734	-2.78704	2.42e-10	K04427	MAP3K7, TAK1	mitogen-activated protein kinase kinase kinase 7 [EC:2.7.11.25]
1hcomp30745_c0_seq2.p2	Organismal Systems	Immune system	5.91875	-3.14602	3.13e-47	K04427	MAP3K7, TAK1	mitogen-activated protein kinase kinase kinase 7 [EC:2.7.11.25]
12hcomp32754_c1_seq1.p1	Organismal Systems	Immune system	4.62342	-2.10883	1.09e-11	K06689	UBE2D, UBC4, UBC5	ubiquitin-conjugating enzyme E2 D [EC:2.3.2.23]
13hcomp27714_c0_seq1.p1	Organismal Systems	Immune system	4.22954	-3.74923	2.62e-17	K10380	ANK	ankyrin
12hcomp40427_c0_seq2.p1	Organismal Systems	Immune system	3.73659	-2.25227	9.94e-07	K02183	CALM	calmodulin
1hcomp32907_c0_seq1.p2	Organismal Systems	Immune system	4.44567	-2.31817	1.65e-11	K02183	CALM	calmodulin
1hcomp45773_c0_seq2.p1	Organismal Systems	Immune system	3.19953	-2.95932	7.44e-06	K02183	CALM	calmodulin
0hcomp50400_c0_seq2.p1	Organismal Systems	Immune system	2.83432	-2.05634	0.00323391	K19663	PRKCG	classical protein kinase C gamma type [EC:2.7.11.13]
6hcomp12640_c0_seq1.p1	Organismal Systems	Immune system	6.16483	-4.11869	1.22e-72	K08059	IFI30, GILT	interferon, gamma-inducible protein 30
0hcomp54053_c0_seq4.p1	Organismal Systems	Immune system	4.21749	-4.33072	2.91e-19	K00889	PIP5K	1-phosphatidylinositol-4-phosphate 5-kinase [EC:2.7.1.68]
12hcomp55986_c0_seq9.p1	Organismal Systems	Immune system	5.58418	-2.02505	8.31e-21	K00889	PIP5K	1-phosphatidylinositol-4-phosphate 5-kinase [EC:2.7.1.68]
6hcomp57456_c0_seq1.p1	Organismal Systems	Immune system	4.15526	-2.10796	3.51e-08	K00889	PIP5K	1-phosphatidylinositol-4-phosphate 5-kinase [EC:2.7.1.68]
6hcomp58063_c0_seq2.p1	Organismal Systems	Immune system	3.22073	-2.36327	0.000116325	K00889	PIP5K	1-phosphatidylinositol-4-phosphate 5-kinase [EC:2.7.1.68]
0hcomp60675_c0_seq1.p1	Organismal Systems	Endocrine system	4.3566	-2.74163	1.62e-13	K04345	PKA	protein kinase A [EC:2.7.11.11]
0hcomp50400_c0_seq2.p1	Organismal Systems	Endocrine system	2.83432	-2.05634	0.00323391	K19663	PRKCG	classical protein kinase C gamma type [EC:2.7.11.13]
12hcomp40427_c0_seq2.p1	Organismal Systems	Endocrine system	3.73659	-2.25227	9.94e-07	K02183	CALM	calmodulin
1hcomp32907_c0_seq1.p2	Organismal Systems	Endocrine system	4.44567	-2.31817	1.65e-11	K02183	CALM	calmodulin
1hcomp45773_c0_seq2.p1	Organismal Systems	Endocrine system	3.19953	-2.95932	7.44e-06	K02183	CALM	calmodulin
12hcomp56626_c1_seq4.p1	Organismal Systems	Endocrine system	4.86764	-2.31781	7.02e-16	K04739	PRKAR	cAMP-dependent protein kinase regulator
12hcomp55845_c0_seq3.p1	Organismal Systems	Endocrine system	4.08486	-3.19235	7.47e-13	K07192	FLOT	flotillin
13hcomp52714_c1_seq3.p2	Organismal Systems	Endocrine system	3.32167	-2.69072	5.17e-06	K07192	FLOT	flotillin
6hcomp54178_c1_seq7.p1	Organismal Systems	Endocrine system	4.08332	-3.11669	7.47e-13	K07192	FLOT	flotillin
13hcomp47967_c0_seq1.p1	Organismal Systems	Endocrine system	3.10316	-2.48663	0.000183783	K04371	ERK, MAPK1_3	mitogen-activated protein kinase 1/3 [EC:2.7.11.24]
1hcomp54667_c2_seq1.p1	Organismal Systems	Endocrine system	5.98593	-3.06045	7.91e-37	K04371	ERK, MAPK1_3	mitogen-activated protein kinase 1/3 [EC:2.7.11.24]
12hcomp16280_c0_seq1.p1	Organismal Systems	Endocrine system	5.31209	-4.77055	1.99e-45	K08765	CPT1A	carnitine O-palmitoyltransferase 1, liver isoform [EC:2.3.1.21]
13hcomp59484_c0_seq1.p1	Organismal Systems	Endocrine system	5.43616	-4.80401	1.59e-49	K08765	CPT1A	carnitine O-palmitoyltransferase 1, liver isoform [EC:2.3.1.21]
6hcomp46962_c0_seq1.p1	Organismal Systems	Endocrine system	5.03097	-2.74586	2.37e-22	K19477	PRKG2	cGMP-dependent protein kinase 2 [EC:2.7.11.12]
[truncated: 120 more rows]
