# Supplementary material for: Changes in the transcriptome, ploidy, and optimal light intensity of a cryptomonad upon integration into a kleptoplastic dinoflagellate
Source: ISME J. 2020 Jun 8;14(10):2407–23. doi: 10.1038/s41396-020-0693-4 (PMC7490267; doi:10.1038/s41396-020-0693-4)
Supplement: Supplementary file 3 — Supplementary Table 2 [file 41396_2020_693_MOESM3_ESM.xlsx]

## Sheet: logFC_Fig.3B
Supplementary Table2. KEGG annotation and log2 fold change (to data at 0 h in free-living cryptomonad) of free-living cryptomonad DEGs. N/A indicates contig that could not be annotated by KAAS pipeline.
ContigID	KO	Gene	KEGG_annotation	Free-living_0h	Free-living_1h_logFCtoFreeliving0h	Free-living_6h_logFCtoFreeliving0h	Free-living_12h_logFCtoFreeliving0h	Free-living_13h_logFCtoFreeliving0h	Symbiotic_0h_logFCtoFreeliving0h	Symbiotic_1h_logFCtoFreeliving0h	Symbiotic_6h_logFCtoFreeliving0h	Symbiotic_12h_logFCtoFreeliving0h	Symbiotic_13h_logFCtoFreeliving0h	Cluster
0hcomp29904_c0_seq1.p1	K02716	psbO	photosystem II oxygen-evolving enhancer protein 1	0	2.2928	3.11716	3.18727	3.00661	6.08976	5.75159	5.71816	5.44812	5.53184	C1
0hcomp30782_c0_seq1.p2	#N/A	#N/A	#N/A	0	4.42595	4.2883	4.53613	2.71514	4.62145	4.79538	5.07402	5.01999	4.74007	C1
0hcomp39560_c1_seq1.p1	K05863	SLC25A4S, ANT	solute carrier family 25 (mitochondrial adenine nucleotide translocator), member 4/5/6/31	0	0.540873	2.94898	3.6062	3.49263	4.86895	4.63645	4.60932	4.81282	4.8662	C1
0hcomp39639_c1_seq2.p1	K01835	pgm	phosphoglucomutase [EC:5.4.2.2]	0	3.1695	3.63004	4.00788	3.47597	4.63161	4.47535	4.62916	4.65815	4.50926	C1
0hcomp40021_c0_seq1.p1	K14332	psaO	photosystem I subunit PsaO	0	1.96136	3.30894	3.73503	3.73019	6.08894	5.95018	5.92311	5.73814	5.85427	C1
0hcomp40924_c0_seq1.p1	#N/A	#N/A	#N/A	0	1.55672	2.56612	2.83684	2.08328	5.5521	5.44855	5.23935	5.08896	5.17109	C1
0hcomp41230_c0_seq1.p1	K01803	TPI, tpiA	triosephosphate isomerase (TIM) [EC:5.3.1.1]	0	2.29296	1.96273	2.07646	1.41436	5.21091	4.86889	4.84567	4.76699	4.81751	C1
0hcomp43133_c1_seq1.p1	K08910	LHCA4	light-harvesting complex I chlorophyll a/b binding protein 4	0	3.77813	2.56463	1.98186	-0.402191	5.05309	5.13025	5.52185	5.03242	4.73386	C1
0hcomp46476_c0_seq2.p1	#N/A	#N/A	#N/A	0	2.39635	2.55667	3.36437	3.04183	5.33805	5.15597	5.00569	4.78929	4.73273	C1
0hcomp46698_c0_seq1.p2	#N/A	#N/A	#N/A	0	4.80248	2.45103	3.25055	2.89364	5.95781	6.01193	6.06207	5.79709	5.8502	C1
0hcomp47692_c0_seq2.p1	K08907	LHCA1	light-harvesting complex I chlorophyll a/b binding protein 1	0	3.25747	3.65361	3.71987	3.12397	6.35797	6.32914	6.58452	6.13274	5.97265	C1
0hcomp49419_c1_seq3.p2	#N/A	#N/A	#N/A	0	0.977703	1.99583	2.36023	2.71206	5.13506	4.92381	4.8356	4.43696	4.58324	C1
0hcomp50227_c0_seq2.p1	K08907	LHCA1	light-harvesting complex I chlorophyll a/b binding protein 1	0	2.21638	3.083	3.17389	3.1672	5.58034	5.42433	5.46803	5.19806	5.27404	C1
0hcomp52097_c2_seq1.p2	K01599	hemE, UROD	uroporphyrinogen decarboxylase [EC:4.1.1.37]	0	2.40861	3.43093	4.25239	3.67177	5.20394	4.97757	5.21375	5.20405	5.06315	C1
0hcomp53152_c0_seq1.p2	K04077	groEL, HSPD1	chaperonin GroEL	0	3.97117	4.16529	4.53504	4.08821	4.40241	4.77361	5.24255	5.09884	5.08981	C1
0hcomp53548_c0_seq2.p2	K13679	WAXY	granule-bound starch synthase [EC:2.4.1.242]	0	5.12788	3.11197	4.01993	0.30925	5.45181	6.34785	6.30914	5.96253	5.48502	C1
0hcomp54183_c0_seq3.p2	#N/A	#N/A	#N/A	0	2.18836	2.94953	3.06679	3.20488	7.05682	6.64695	6.3832	6.03434	6.09709	C1
0hcomp55048_c3_seq1.p1	#N/A	#N/A	#N/A	0	2.84957	3.58414	3.71993	3.68803	7.75585	7.46136	7.3846	7.16351	7.19844	C1
0hcomp55669_c0_seq1.p2	#N/A	#N/A	#N/A	0	2.04001	2.57969	2.70195	2.52061	5.19079	4.98124	5.0926	4.81411	4.86547	C1
0hcomp56528_c0_seq1.p1	#N/A	#N/A	#N/A	0	1.33022	2.62976	2.93785	3.04744	5.47561	5.34529	5.29773	4.93854	4.93984	C1
0hcomp57846_c0_seq2.p2	#N/A	#N/A	#N/A	0	2.43832	3.02992	3.0411	2.91133	5.41674	5.18613	5.18284	4.86468	4.90374	C1
0hcomp58763_c0_seq1.p1	K08901	psbQ	photosystem II oxygen-evolving enhancer protein 3	0	2.94482	3.92312	4.06942	3.95688	6.67218	6.3742	6.45015	6.25176	6.36254	C1
0hcomp60396_c0_seq1.p2	#N/A	#N/A	#N/A	0	1.85443	2.88921	3.08515	3.13896	6.66339	6.46177	6.23061	5.88643	5.90002	C1
0hcomp61260_c0_seq1.p1	K08907	LHCA1	light-harvesting complex I chlorophyll a/b binding protein 1	0	3.37016	4.87798	5.12465	4.95746	6.98354	6.91442	7.20745	7.00322	7.02644	C1
0hcomp71141_c0_seq1.p1	#N/A	#N/A	#N/A	0	0.164182	3.9162	5.21961	4.85819	7.34862	7.19576	7.25164	7.07882	7.03198	C1
0hcomp80704_c0_seq1.p1	#N/A	#N/A	#N/A	0	0.965864	2.88606	3.27555	3.23406	6.53328	6.11257	6.19099	6.34015	6.45198	C1
12hcomp11584_c0_seq1.p1	#N/A	#N/A	#N/A	0	3.90126	2.66712	3.20536	2.085	6.81065	6.66885	6.12177	6.05739	5.95642	C1
12hcomp12173_c0_seq1.p2	#N/A	#N/A	#N/A	0	2.83407	2.26956	2.39487	0.208598	5.09619	5.49259	5.2274	5.13611	4.73853	C1
12hcomp12580_c0_seq1.p1	K05928	E2.1.1.95	tocopherol O-methyltransferase [EC:2.1.1.95]	0	1.73666	2.01667	2.39687	1.24678	5.63207	5.37097	5.17504	5.09467	5.10259	C1
12hcomp19851_c0_seq1.p2	K08907	LHCA1	light-harvesting complex I chlorophyll a/b binding protein 1	0	2.65143	3.45256	3.6984	3.59136	6.91725	6.69117	6.62489	6.38312	6.44489	C1
12hcomp21207_c0_seq1.p2	K14407	CSTF2, RNA15	cleavage stimulation factor subunit 2	0	2.58342	2.27456	2.23966	1.34073	5.08553	4.9604	4.80714	4.64501	4.57754	C1
12hcomp23728_c0_seq1.p1	#N/A	#N/A	#N/A	0	5.33144	2.74643	3.92375	2.80823	5.0958	5.38842	4.91428	4.84835	4.8836	C1
12hcomp26127_c0_seq1.p1	K01755	argH, ASL	argininosuccinate lyase [EC:4.3.2.1]	0	3.59262	2.95604	3.19883	1.35464	6.48273	6.42357	6.13806	5.8684	5.81996	C1
12hcomp26612_c1_seq1.p1	#N/A	#N/A	#N/A	0	1.9799	3.23537	3.3629	3.34919	6.87515	6.8679	6.78983	6.39098	6.39814	C1
12hcomp27403_c0_seq1.p1	#N/A	#N/A	#N/A	0	2.69035	2.17285	2.60801	2.00824	4.62624	4.78064	4.73373	4.63013	4.54538	C1
12hcomp28212_c0_seq1.p2	K08907	LHCA1	light-harvesting complex I chlorophyll a/b binding protein 1	0	1.91158	2.43879	2.34049	2.40092	4.85068	4.75601	4.82672	4.35455	4.47851	C1
12hcomp29221_c0_seq1.p1	#N/A	#N/A	#N/A	0	-0.332077	1.46416	1.80756	1.94136	6.68432	6.5198	6.20513	6.07189	6.076	C1
12hcomp30030_c0_seq2.p1	K00688	PYG, glgP	glycogen phosphorylase [EC:2.4.1.1]	0	2.18349	4.03535	4.28014	3.71632	4.1267	4.16188	4.6529	4.64558	4.52299	C1
12hcomp30261_c0_seq1.p2	#N/A	#N/A	#N/A	0	2.43596	3.57949	3.65965	3.5096	7.01872	6.9912	6.96589	6.72721	6.7417	C1
12hcomp33682_c0_seq1.p2	#N/A	#N/A	#N/A	0	2.91751	3.5868	3.72297	3.33256	6.10441	5.97928	6.03523	5.65847	5.71307	C1
12hcomp34815_c0_seq2.p1	#N/A	#N/A	#N/A	0	4.19435	4.43637	5.04308	4.06297	2.53437	3.76494	4.16397	4.56446	4.19731	C1
12hcomp35985_c0_seq1.p2	#N/A	#N/A	#N/A	0	0.884813	3.88542	4.85169	4.51982	8.86205	8.61682	8.70833	8.70357	8.6846	C1
12hcomp38076_c0_seq1.p1	K02291	crtB	15-cis-phytoene synthase [EC:2.5.1.32]	0	1.75014	2.20283	2.71446	2.70476	5.33248	5.04431	4.61031	4.46757	4.46376	C1
12hcomp39352_c0_seq1.p1	#N/A	#N/A	#N/A	0	-0.494613	2.10213	2.46898	3.06048	5.49368	5.20449	5.3182	5.27732	5.31543	C1
12hcomp39654_c0_seq1.p1	#N/A	#N/A	#N/A	0	1.03708	2.42957	3.06029	2.72167	5.91808	5.60106	5.42746	5.40883	5.22154	C1
12hcomp39907_c0_seq1.p1	#N/A	#N/A	#N/A	0	2.71317	3.085	3.68487	2.95721	6.66908	6.51769	6.54508	6.53002	6.4451	C1
12hcomp39921_c0_seq1.p1	K00705	malQ	4-alpha-glucanotransferase [EC:2.4.1.25]	0	2.79407	4.11346	4.67249	3.78489	6.12287	6.11703	6.1853	6.04414	5.85842	C1
12hcomp40063_c0_seq1.p1	#N/A	#N/A	#N/A	0	3.60579	2.22901	2.77354	2.30387	6.3047	6.30383	5.91575	5.69678	5.73691	C1
12hcomp40121_c1_seq1.p1	K08907	LHCA1	light-harvesting complex I chlorophyll a/b binding protein 1	0	2.77052	3.52433	3.71051	3.62686	5.5543	5.47604	5.77302	5.43258	5.47494	C1
12hcomp40486_c0_seq1.p1	#N/A	#N/A	#N/A	0	1.33908	1.36046	1.67573	2.2003	5.82813	5.71548	5.32836	5.04126	5.21543	C1
12hcomp42710_c0_seq1.p1	#N/A	#N/A	#N/A	0	1.82482	2.69729	3.05494	2.51806	6.76807	6.43952	6.49944	6.26254	6.30375	C1
12hcomp44507_c0_seq1.p1	#N/A	#N/A	#N/A	0	3.75935	2.42103	3.0002	1.85541	5.18337	5.21609	4.87548	5.00602	4.83264	C1
12hcomp45499_c0_seq1.p1	K02641	petH	ferredoxin--NADP+ reductase [EC:1.18.1.2]	0	0.947964	2.7028	3.824	3.6637	5.25023	5.00267	4.6136	4.3458	4.43768	C1
12hcomp46202_c0_seq1.p1	#N/A	#N/A	#N/A	0	5.04149	4.05574	5.21764	4.91231	6.87649	6.87287	6.63691	6.65979	6.64901	C1
12hcomp49116_c1_seq4.p1	K08907	LHCA1	light-harvesting complex I chlorophyll a/b binding protein 1	0	3.23915	3.80163	3.83644	3.36594	6.49388	6.39547	6.62732	6.16724	6.18036	C1
12hcomp49721_c0_seq1.p1	#N/A	#N/A	#N/A	0	0.850839	2.64992	2.78614	1.81615	5.34748	5.39336	5.21024	5.03173	4.77725	C1
12hcomp49909_c0_seq1.p1	#N/A	#N/A	#N/A	0	1.07299	1.87143	1.71313	1.47192	5.23221	4.931	4.96745	4.85967	4.76054	C1
12hcomp56249_c0_seq2.p1	K10380	ANK	ankyrin	0	2.39584	2.49397	2.86579	2.09509	5.47036	5.26064	5.7057	5.75726	5.61467	C1
12hcomp56661_c0_seq1.p2	#N/A	#N/A	#N/A	0	2.25674	3.29569	3.4061	3.30212	5.64036	5.4259	5.37794	5.11879	5.16928	C1
12hcomp56746_c0_seq1.p2	K10960	chlP, bchP	geranylgeranyl diphosphate/geranylgeranyl-bacteriochlorophyllide a reductase [EC:1.3.1.83 1.3.1.111]	0	3.12731	3.16751	3.62672	3.06145	4.54047	4.33229	4.8365	4.54083	4.55428	C1
12hcomp56806_c0_seq1.p2	#N/A	#N/A	#N/A	0	3.04242	3.82463	4.03983	3.64774	7.2133	7.03866	7.07607	6.84462	6.87073	C1
12hcomp56872_c0_seq1.p1	#N/A	#N/A	#N/A	0	1.565	2.267	2.25224	2.09687	5.8637	5.89453	5.8299	5.47973	5.54514	C1
12hcomp56878_c0_seq1.p1	#N/A	#N/A	#N/A	0	3.01949	2.47613	2.74249	2.63748	5.94772	5.73302	5.54676	5.47447	5.46808	C1
12hcomp56916_c0_seq1.p2	#N/A	#N/A	#N/A	0	2.47136	3.04101	3.10338	2.92974	5.3475	5.13986	5.23605	4.84953	4.82608	C1
12hcomp56917_c0_seq1.p1	K00799	GST, gst	glutathione S-transferase [EC:2.5.1.18]	0	2.20635	2.78437	3.99853	4.01429	5.01772	5.12948	5.41925	5.6055	5.50693	C1
12hcomp56932_c0_seq1.p1	#N/A	#N/A	#N/A	0	2.93427	4.716	5.88533	5.67876	5.04543	5.58547	6.15368	6.41973	6.3196	C1
12hcomp56982_c0_seq1.p1	K02905	RP-L29e, RPL29	large subunit ribosomal protein L29e	0	2.46093	3.51366	3.35782	3.08704	3.27904	3.85712	5.08703	4.95476	5.03666	C1
12hcomp57156_c0_seq1.p3	#N/A	#N/A	#N/A	0	-0.26936	1.34616	1.93971	2.14252	5.30124	4.93016	5.05317	4.8955	4.95483	C1
12hcomp57380_c0_seq1.p1	K07511	ECHS1	enoyl-CoA hydratase [EC:4.2.1.17]	0	0.801485	4.4341	4.70566	4.26989	3.62417	3.89518	5.76784	6.29826	6.33211	C1
12hcomp57585_c0_seq1.p1	K10249	ELOVL4	elongation of very long chain fatty acids protein 4 [EC:2.3.1.199]	0	5.38204	4.67608	4.89856	3.03665	3.12453	4.88401	4.44482	4.80265	3.87194	C1
12hcomp57702_c0_seq1.p1	#N/A	#N/A	#N/A	0	2.89944	3.85926	4.34954	3.34689	3.79853	4.1767	4.58121	4.54215	4.36606	C1
12hcomp57737_c0_seq1.p1	K00323	NNT	H+-translocating NAD(P) transhydrogenase [EC:1.6.1.2 7.1.1.1]	0	2.23058	4.468	4.65175	3.38165	2.83682	3.43126	5.03375	5.08698	4.8087	C1
12hcomp58335_c0_seq1.p1	K03671	trxA	thioredoxin 1	0	0.592258	2.68798	3.13458	3.49947	6.17816	6.0326	5.85597	5.77356	5.8146	C1
12hcomp58501_c0_seq1.p1	#N/A	#N/A	#N/A	0	4.34763	2.4516	3.02209	2.30237	5.21671	5.22684	4.8817	4.98332	4.81547	C1
12hcomp58847_c0_seq1.p1	K01923	purC	phosphoribosylaminoimidazole-succinocarboxamide synthase [EC:6.3.2.6]	0	1.83439	2.92638	3.43628	2.74379	4.74177	4.46391	4.62157	4.79323	4.71396	C1
12hcomp59297_c0_seq1.p2	K00939	adk, AK	adenylate kinase [EC:2.7.4.3]	0	1.53892	2.80762	2.87111	2.85078	4.61361	4.53947	4.85747	4.84397	4.65819	C1
12hcomp59389_c0_seq1.p1	#N/A	#N/A	#N/A	0	2.2835	3.2939	3.73574	3.18468	5.46719	5.40229	5.46033	5.35202	5.34534	C1
12hcomp59420_c0_seq1.p1	#N/A	#N/A	#N/A	0	-0.821492	2.8724	3.84639	4.10148	5.7712	5.60183	5.5547	5.57898	5.76834	C1
12hcomp59431_c0_seq1.p1	#N/A	#N/A	#N/A	0	1.87814	2.79543	3.26128	2.80126	5.1831	4.97603	4.89457	4.78062	4.73617	C1
12hcomp59847_c0_seq1.p1	K01663	HIS7	imidazole glycerol-phosphate synthase [EC:4.3.2.10]	0	2.28464	2.49553	2.52774	1.69131	5.45376	5.16065	4.89231	4.75426	4.75858	C1
12hcomp60474_c0_seq1.p1	K01803	TPI, tpiA	triosephosphate isomerase (TIM) [EC:5.3.1.1]	0	2.88936	2.57485	2.69387	2.12592	5.31427	5.31885	5.01895	4.55448	4.55874	C1
12hcomp60571_c0_seq1.p1	#N/A	#N/A	#N/A	0	2.85917	2.57088	2.83793	2.85199	4.70173	4.64737	4.52503	4.19091	4.37277	C1
12hcomp62761_c0_seq1.p1	#N/A	#N/A	#N/A	0	0.272064	2.70294	3.086	2.90659	5.05938	4.60607	4.55248	4.57763	4.87101	C1
12hcomp64586_c0_seq1.p3	K09833	HPT, HGGT, ubiA	homogentisate phytyltransferase / homogentisate geranylgeranyltransferase [EC:2.5.1.115 2.5.1.116]	0	1.80399	2.70991	2.89796	1.74553	5.91514	5.69886	5.29455	5.32989	5.22571	C1
12hcomp67418_c0_seq1.p1	#N/A	#N/A	#N/A	0	2.32089	2.62151	2.88861	1.40292	5.25782	5.26189	5.24371	4.90249	4.79375	C1
13hcomp11810_c0_seq1.p1	#N/A	#N/A	#N/A	0	-0.494457	1.47063	2.0621	1.72786	6.56232	6.26532	5.94703	5.99856	6.02255	C1
13hcomp18242_c0_seq1.p1	#N/A	#N/A	#N/A	0	2.93247	2.61246	2.5507	2.85913	5.10338	4.94911	4.60052	4.47599	4.56563	C1
13hcomp21278_c0_seq1.p1	K00228	CPOX, hemF	coproporphyrinogen III oxidase [EC:1.3.3.3]	0	8.39884	7.70515	7.30212	6.6732	7.18486	7.13284	7.86296	7.60681	7.81491	C1
13hcomp23835_c0_seq1.p2	K04564	SOD2	superoxide dismutase, Fe-Mn family [EC:1.15.1.1]	0	1.08378	1.80763	3.05755	3.37692	6.36212	6.25025	6.18584	6.01806	6.01542	C1
13hcomp25390_c0_seq1.p1	#N/A	#N/A	#N/A	0	3.39285	2.65618	3.2699	3.28483	5.38676	5.15131	5.02638	4.98748	5.04902	C1
13hcomp30773_c0_seq3.p1	#N/A	#N/A	#N/A	0	0.920944	2.80331	3.1921	3.24494	6.52158	6.08121	6.20432	6.35647	6.45112	C1
13hcomp30813_c0_seq1.p1	#N/A	#N/A	#N/A	0	3.11449	3.69083	3.8742	3.34281	4.50604	4.37624	4.65893	4.66046	4.72205	C1
13hcomp30829_c0_seq1.p2	K00940	ndk, NME	nucleoside-diphosphate kinase [EC:2.7.4.6]	0	1.42184	2.80403	3.52726	3.49838	5.4778	5.34973	5.49387	5.68058	5.53145	C1
13hcomp30964_c0_seq1.p2	#N/A	#N/A	#N/A	0	2.42304	2.24982	2.91553	2.71629	5.04601	4.83472	4.53146	4.50961	4.57224	C1
13hcomp34780_c0_seq1.p1	#N/A	#N/A	#N/A	0	1.15009	1.95975	2.06655	1.84767	5.17502	4.90168	4.89283	4.83112	4.93897	C1
13hcomp40696_c0_seq1.p2	#N/A	#N/A	#N/A	0	2.04675	2.8979	3.01618	2.97159	4.67782	4.61219	4.82501	4.55186	4.56673	C1
13hcomp43749_c0_seq2.p1	#N/A	#N/A	#N/A	0	2.46841	2.66515	2.98474	1.86785	5.33752	5.17998	4.99347	4.73198	4.63395	C1
13hcomp46732_c0_seq4.p2	K13679	WAXY	granule-bound starch synthase [EC:2.4.1.242]	0	4.9129	3.03498	3.68939	0.0612904	5.03385	6.22079	6.10874	5.83411	5.19068	C1
13hcomp47150_c0_seq2.p1	#N/A	#N/A	#N/A	0	4.46233	2.76364	3.89221	2.86183	3.80539	4.51239	4.09832	4.58669	4.33711	C1
13hcomp49420_c0_seq1.p1	#N/A	#N/A	#N/A	0	0.741509	2.63183	2.67389	2.14245	6.90991	6.44497	6.39959	6.52943	6.5199	C1
13hcomp52805_c0_seq2.p1	#N/A	#N/A	#N/A	0	0.807942	2.52168	2.47552	2.01139	5.5173	5.30895	4.98174	5.07773	5.10231	C1
13hcomp53291_c0_seq2.p1	#N/A	#N/A	#N/A	0	1.48982	3.20093	4.39253	4.33303	3.43498	3.43441	4.30813	5.11455	5.02556	C1
13hcomp55948_c1_seq1.p2	#N/A	#N/A	#N/A	0	2.01893	3.01636	3.29373	3.31071	6.70026	6.5447	6.51824	6.17712	6.27127	C1
13hcomp57219_c0_seq27.p1	K05275	E1.1.1.65	pyridoxine 4-dehydrogenase [EC:1.1.1.65]	0	4.71783	2.46917	3.11705	2.71436	4.60661	4.64355	4.7247	4.73044	4.50839	C1
13hcomp57724_c0_seq1.p1	K08910	LHCA4	light-harvesting complex I chlorophyll a/b binding protein 4	0	3.60707	4.64633	4.96368	4.60902	7.08609	7.16033	7.13198	6.96981	6.94236	C1
13hcomp57902_c0_seq1.p1	#N/A	#N/A	#N/A	0	2.44159	3.72948	3.86266	3.87908	7.82372	7.62065	7.40848	7.36778	7.47584	C1
13hcomp58074_c0_seq1.p2	#N/A	#N/A	#N/A	0	3.79355	4.75133	5.31238	4.81963	3.43222	4.19066	4.82005	5.13388	4.83998	C1
13hcomp58095_c0_seq1.p2	#N/A	#N/A	#N/A	0	3.06966	3.78644	3.94547	3.91819	7.96766	7.64272	7.63002	7.38256	7.3913	C1
13hcomp58121_c0_seq2.p2	#N/A	#N/A	#N/A	0	1.2903	2.04595	2.3148	2.18235	5.22946	4.89615	4.85006	4.58261	4.54868	C1
13hcomp58498_c0_seq1.p1	K01803	TPI, tpiA	triosephosphate isomerase (TIM) [EC:5.3.1.1]	0	1.19943	3.87197	4.4268	4.45139	6.2395	5.89403	6.05063	6.13066	6.0812	C1
13hcomp58523_c0_seq1.p1	K14411	MSI	RNA-binding protein Musashi	0	3.57139	3.71121	3.97177	3.50947	4.81275	4.67936	4.97773	4.91084	4.90414	C1
13hcomp58997_c0_seq1.p1	K04077	groEL, HSPD1	chaperonin GroEL	0	4.05099	4.22561	4.60543	4.14956	4.64901	5.03085	5.30113	5.30885	5.10441	C1
13hcomp59580_c0_seq1.p2	#N/A	#N/A	#N/A	0	4.53478	5.4298	5.78335	4.66817	7.39952	7.30701	7.45464	7.34505	7.24288	C1
13hcomp59967_c0_seq1.p1	#N/A	#N/A	#N/A	0	2.02187	1.81189	3.00717	3.02588	5.20237	5.12662	4.87475	4.63055	4.5527	C1
13hcomp61821_c0_seq1.p1	#N/A	#N/A	#N/A	0	1.74186	2.66603	3.21779	2.868	6.20443	6.08595	5.85116	5.8226	5.83831	C1
13hcomp62137_c0_seq1.p1	#N/A	#N/A	#N/A	0	2.70581	3.42887	3.4597	3.31744	4.7848	4.745	4.88706	4.79894	4.86407	C1
13hcomp64623_c0_seq1.p3	#N/A	#N/A	#N/A	0	1.98798	2.7469	3.24021	3.03454	6.81422	6.25711	6.03428	5.85936	5.94999	C1
13hcomp64714_c0_seq1.p1	#N/A	#N/A	#N/A	0	0.87281	2.03122	2.48774	2.4726	6.53813	6.2021	5.97666	5.79334	5.90357	C1
1hcomp19025_c0_seq1.p1	#N/A	#N/A	#N/A	0	2.88291	2.38347	2.42232	1.55685	5.40753	5.27585	5.01516	4.83821	4.70171	C1
1hcomp19666_c0_seq1.p1	#N/A	#N/A	#N/A	0	3.50817	2.13216	2.80088	2.979	7.29691	6.88866	6.50002	6.35973	6.30158	C1
1hcomp20882_c0_seq1.p1	K00688	PYG, glgP	glycogen phosphorylase [EC:2.4.1.1]	0	2.07316	3.90476	4.11955	3.58044	3.86816	3.92147	4.44142	4.43264	4.32895	C1
1hcomp21278_c0_seq1.p2	K00365	uaZ	urate oxidase [EC:1.7.3.3]	0	5.02901	5.18506	5.01395	4.03084	3.78793	3.63034	4.31132	4.78138	4.80073	C1
1hcomp21410_c0_seq1.p1	#N/A	#N/A	#N/A	0	3.62123	3.62292	3.75617	3.48575	6.6263	6.55449	6.80253	6.64364	6.61757	C1
1hcomp21765_c0_seq2.p1	K01507	ppa	inorganic pyrophosphatase [EC:3.6.1.1]	0	0.751382	3.27411	3.86194	3.93107	4.95618	4.66448	5.08168	5.27425	5.30229	C1
1hcomp25850_c0_seq1.p1	K00022	HADH	3-hydroxyacyl-CoA dehydrogenase [EC:1.1.1.35]	0	2.25879	5.3227	5.48895	5.3877	3.903	3.53996	5.49364	5.94863	6.0267	C1
1hcomp27866_c0_seq1.p1	#N/A	#N/A	#N/A	0	3.57164	3.16772	3.55447	2.30203	5.48111	5.51799	5.7135	5.28442	5.32082	C1
1hcomp29944_c0_seq1.p2	#N/A	#N/A	#N/A	0	1.83097	3.49423	4.09656	4.17625	7.27384	7.08894	7.29038	7.13377	7.15748	C1
1hcomp30530_c0_seq2.p1	#N/A	#N/A	#N/A	0	2.57314	3.46902	4.26326	3.67585	6.27632	6.17123	6.12699	5.63157	5.507	C1
1hcomp31881_c0_seq1.p1	K00434	E1.11.1.11	L-ascorbate peroxidase [EC:1.11.1.11]	0	1.78097	2.47527	2.32443	2.28632	5.51316	5.252	5.55631	5.45019	5.55128	C1
1hcomp40262_c0_seq1.p1	K02641	petH	ferredoxin--NADP+ reductase [EC:1.18.1.2]	0	1.61079	2.5152	2.93964	2.78107	4.85654	4.63705	4.61278	4.36321	4.37927	C1
1hcomp40368_c0_seq5.p2	K08910	LHCA4	light-harvesting complex I chlorophyll a/b binding protein 4	0	3.507	4.5328	4.84639	4.48055	6.88944	6.94909	6.96693	6.77044	6.7618	C1
1hcomp40434_c0_seq1.p2	K08907	LHCA1	light-harvesting complex I chlorophyll a/b binding protein 1	0	2.84398	3.49777	3.74276	3.6661	5.54103	5.52292	5.76549	5.44977	5.40934	C1
1hcomp40629_c0_seq2.p1	K08907	LHCA1	light-harvesting complex I chlorophyll a/b binding protein 1	0	4.02276	4.42103	4.58572	4.30649	7.41146	6.96012	7.32013	7.07343	7.02364	C1
1hcomp45804_c1_seq1.p1	#N/A	#N/A	#N/A	0	3.14508	2.88714	3.76724	1.88216	5.65211	5.73463	6.09425	5.96109	5.53194	C1
1hcomp46178_c0_seq1.p3	#N/A	#N/A	#N/A	0	4.06819	4.12935	4.2888	2.62461	5.03755	4.93331	5.34691	5.18671	5.14547	C1
1hcomp47566_c0_seq1.p1	#N/A	#N/A	#N/A	0	1.67369	2.39684	2.50168	1.71564	5.16632	5.00214	4.65898	4.54775	4.53769	C1
1hcomp51683_c0_seq1.p2	#N/A	#N/A	#N/A	0	4.47907	3.60869	3.66473	2.79549	4.14176	4.52056	4.45899	4.20848	4.05846	C1
1hcomp54718_c0_seq1.p1	#N/A	#N/A	#N/A	0	6.56222	6.70023	6.2523	5.20381	6.99012	6.80714	7.0959	6.83773	6.93817	C1
1hcomp55643_c0_seq1.p2	#N/A	#N/A	#N/A	0	1.85784	3.46082	4.33365	3.6277	5.4464	4.55145	4.34271	3.92141	4.34769	C1
1hcomp55651_c1_seq8.p1	#N/A	#N/A	#N/A	0	2.158	3.17775	3.34553	3.4049	6.8035	6.70916	6.62003	6.33277	6.5098	C1
1hcomp56893_c0_seq1.p1	#N/A	#N/A	#N/A	0	2.28264	3.07452	3.12637	2.99292	6.00249	5.61912	5.59034	5.30179	5.3765	C1
1hcomp56990_c0_seq1.p2	K05863	SLC25A4S, ANT	solute carrier family 25 (mitochondrial adenine nucleotide translocator), member 4/5/6/31	0	3.82078	4.73141	5.17976	4.78811	3.20792	3.94463	4.47795	4.7311	4.39848	C1
1hcomp56994_c0_seq1.p3	#N/A	#N/A	#N/A	0	2.97164	3.25168	3.40699	2.93239	7.29505	7.27773	7.20982	7.07789	7.07483	C1
1hcomp57025_c0_seq1.p2	K02719	psbU	photosystem II PsbU protein	0	2.74294	3.53074	3.51291	3.45352	6.63326	6.41769	6.16266	5.94097	5.98462	C1
1hcomp57042_c0_seq1.p3	K06215	pdxS, pdx1	pyridoxal 5'-phosphate synthase pdxS subunit [EC:4.3.3.6]	0	3.91498	2.73633	2.91258	1.32366	4.82709	5.00214	5.0341	5.05184	4.92508	C1
1hcomp57121_c0_seq1.p2	#N/A	#N/A	#N/A	0	2.44068	2.92673	3.11616	2.93031	6.13196	6.0359	5.96738	5.51579	5.55487	C1
1hcomp57126_c0_seq1.p1	#N/A	#N/A	#N/A	0	2.97804	3.83467	4.05076	3.63378	7.19349	7.00923	7.01847	6.80094	6.86319	C1
1hcomp57224_c0_seq1.p3	#N/A	#N/A	#N/A	0	3.69526	1.01317	2.34964	2.46267	5.51931	5.34868	5.0597	4.93749	4.95135	C1
1hcomp57234_c0_seq1.p1	#N/A	#N/A	#N/A	0	3.27161	4.15118	4.24282	4.26224	8.35246	8.0849	8.00749	7.83127	7.93881	C1
1hcomp57303_c0_seq2.p2	K13679	WAXY	granule-bound starch synthase [EC:2.4.1.242]	0	5.06915	3.19915	3.82484	0.151307	5.14205	6.49416	6.3977	5.98297	5.38253	C1
1hcomp57317_c0_seq1.p1	#N/A	#N/A	#N/A	0	2.37216	3.24612	3.34707	3.20011	5.83443	5.7323	5.72066	5.47932	5.51324	C1
1hcomp57983_c0_seq1.p1	#N/A	#N/A	#N/A	0	5.66013	4.89188	4.9977	3.2461	4.0345	4.86216	3.72518	3.60434	3.10555	C1
1hcomp58408_c0_seq1.p1	#N/A	#N/A	#N/A	0	4.00361	3.78046	3.98357	3.41042	5.27352	5.16998	6.00732	5.65649	5.52357	C1
1hcomp58467_c0_seq1.p1	#N/A	#N/A	#N/A	0	4.64361	2.73139	3.74005	3.56836	5.32212	5.52242	5.16205	5.3097	5.05307	C1
1hcomp58553_c0_seq2.p1	#N/A	#N/A	#N/A	0	2.93179	3.65374	3.50637	2.95656	4.72118	4.66819	4.84489	4.4848	4.55852	C1
1hcomp60172_c0_seq1.p1	#N/A	#N/A	#N/A	0	2.54514	3.5292	4.27458	2.80093	2.76231	4.692	5.87316	5.45147	4.41521	C1
1hcomp61160_c1_seq1.p1	K00831	serC, PSAT1	phosphoserine aminotransferase [EC:2.6.1.52]	0	1.98208	3.90973	4.25616	3.35533	3.87347	3.77988	4.38074	4.69987	4.63877	C1
1hcomp61535_c0_seq1.p1	#N/A	#N/A	#N/A	0	3.58791	2.86334	3.35069	1.24878	6.70077	6.64687	6.57003	6.38526	6.33511	C1
1hcomp63843_c0_seq1.p1	#N/A	#N/A	#N/A	0	2.70183	2.00235	3.41189	3.49789	6.19173	6.08448	5.88123	5.93857	5.92006	C1
1hcomp71502_c0_seq1.p1	#N/A	#N/A	#N/A	0	2.37894	3.78716	3.77387	3.80755	5.17101	5.22408	5.75169	5.66724	5.70893	C1
6hcomp10275_c0_seq1.p1	#N/A	#N/A	#N/A	0	2.11427	3.03076	3.29934	2.49208	6.20468	5.95092	5.84309	5.59406	5.7138	C1
6hcomp11360_c0_seq1.p1	#N/A	#N/A	#N/A	0	1.08809	3.25922	3.34942	3.04843	4.87738	4.51438	4.77298	4.61477	4.78667	C1
6hcomp11402_c0_seq1.p1	#N/A	#N/A	#N/A	0	3.27133	1.34427	1.94026	1.11937	5.13871	5.13977	4.76744	4.69125	4.6768	C1
6hcomp11669_c1_seq1.p1	#N/A	#N/A	#N/A	0	2.02161	2.5496	2.53717	2.69148	5.67305	5.69097	5.719	5.37268	5.34817	C1
6hcomp11696_c0_seq1.p1	#N/A	#N/A	#N/A	0	4.25668	4.22434	4.48998	2.82436	4.74892	4.87951	5.14573	5.13738	5.08075	C1
6hcomp13324_c0_seq1.p1	K01687	ilvD	dihydroxy-acid dehydratase [EC:4.2.1.9]	0	0.629513	3.11306	3.7358	3.77117	4.93113	4.46426	4.42609	4.4852	4.54471	C1
6hcomp13698_c0_seq1.p2	K05863	SLC25A4S, ANT	solute carrier family 25 (mitochondrial adenine nucleotide translocator), member 4/5/6/31	0	3.6971	4.63294	5.0561	4.69175	3.07966	3.87167	4.34446	4.63494	4.21518	C1
6hcomp14287_c0_seq1.p1	#N/A	#N/A	#N/A	0	1.76116	2.97333	3.64767	3.27336	4.92826	4.68877	4.44119	4.51161	4.40714	C1
6hcomp14398_c0_seq1.p2	#N/A	#N/A	#N/A	0	1.77624	2.33465	2.75815	2.29483	6.67582	6.22249	6.04005	5.916	5.8493	C1
6hcomp14849_c0_seq1.p1	#N/A	#N/A	#N/A	0	2.42161	2.61761	2.48691	1.73542	5.30702	5.18642	5.2695	5.44875	5.32038	C1
6hcomp33091_c0_seq1.p1	#N/A	#N/A	#N/A	0	1.57972	2.07139	2.2416	1.9666	5.32522	5.21663	5.15564	5.27317	5.18364	C1
6hcomp33422_c0_seq1.p2	#N/A	#N/A	#N/A	0	1.64512	1.83217	2.67248	1.53939	5.67533	5.30345	5.15022	4.84446	4.87546	C1
6hcomp33571_c0_seq3.p2	K08910	LHCA4	light-harvesting complex I chlorophyll a/b binding protein 4	0	3.4675	4.10217	4.35146	3.88191	6.28272	6.23292	6.34005	6.01877	6.05444	C1
6hcomp33831_c0_seq2.p1	#N/A	#N/A	#N/A	0	2.7908	3.23482	3.72114	2.9806	6.39463	6.34153	6.35483	6.3461	6.33239	C1
6hcomp33905_c0_seq1.p1	K09571	FKBP4_5	FK506-binding protein 4/5 [EC:5.2.1.8]	0	1.93951	1.92804	2.01286	0.0517864	5.72813	5.70028	5.73813	5.59756	5.36379	C1
6hcomp34082_c0_seq1.p2	#N/A	#N/A	#N/A	0	1.79956	1.25088	2.03926	1.93846	6.50114	6.11726	5.86484	5.87051	5.94253	C1
6hcomp34262_c0_seq1.p1	#N/A	#N/A	#N/A	0	3.17484	2.79344	2.58339	1.75869	4.95121	4.77311	5.08436	5.13626	4.97743	C1
6hcomp35537_c0_seq1.p1	K00231	PPOX, hemY	protoporphyrinogen/coproporphyrinogen III oxidase [EC:1.3.3.4 1.3.3.15]	0	1.60341	3.16274	3.47188	3.19676	6.30548	6.19094	6.10225	5.98959	6.15411	C1
6hcomp35829_c0_seq1.p1	#N/A	#N/A	#N/A	0	0.630752	1.82698	2.34991	2.71881	6.13738	6.0636	5.77159	5.49952	5.54436	C1
6hcomp38232_c0_seq1.p2	#N/A	#N/A	#N/A	0	3.60453	3.56598	3.79753	1.70199	4.14879	4.45371	4.44704	4.30558	4.27272	C1
6hcomp46073_c0_seq1.p1	#N/A	#N/A	#N/A	0	1.73538	2.31679	2.64948	1.69022	4.84741	5.04177	4.9013	4.65521	4.73656	C1
6hcomp46667_c0_seq1.p3	#N/A	#N/A	#N/A	0	1.69343	2.14462	2.27931	2.00463	5.28505	5.40465	5.14343	5.01709	4.96725	C1
6hcomp46679_c1_seq3.p2	#N/A	#N/A	#N/A	0	2.35835	3.72709	4.52674	4.14755	4.28066	4.32729	4.85614	4.78732	4.88718	C1
6hcomp47310_c0_seq2.p1	K05275	E1.1.1.65	pyridoxine 4-dehydrogenase [EC:1.1.1.65]	0	4.4778	2.3264	2.94977	2.45617	4.52715	4.70036	4.44225	4.41499	4.41425	C1
6hcomp50483_c0_seq6.p1	K11153	RDH12	retinol dehydrogenase 12 [EC:1.1.1.300]	0	2.78057	3.28453	3.64892	0.837818	6.3867	6.77127	7.00291	6.27985	5.72712	C1
6hcomp56007_c1_seq1.p1	#N/A	#N/A	#N/A	0	3.45789	3.82279	4.22931	2.44777	6.07505	6.13066	5.98389	6.01031	5.79645	C1
6hcomp56799_c0_seq1.p3	#N/A	#N/A	#N/A	0	0.601685	2.93953	3.76616	3.79496	4.86544	4.51428	4.77684	4.93548	5.096	C1
6hcomp56823_c1_seq5.p2	#N/A	#N/A	#N/A	0	1.98833	3.13262	3.51277	3.50004	6.26604	6.185	6.09528	5.80462	5.9131	C1
6hcomp57090_c1_seq3.p1	K19073	DVR	divinyl chlorophyllide a 8-vinyl-reductase [EC:1.3.1.75]	0	2.31569	2.85003	3.20717	2.69832	4.96525	4.87004	5.04758	5.09389	4.98701	C1
6hcomp57837_c1_seq1.p1	#N/A	#N/A	#N/A	0	1.24481	2.56253	2.87119	2.75605	5.67707	5.53451	5.26635	5.1998	5.06591	C1
6hcomp58294_c0_seq1.p1	K08907	LHCA1	light-harvesting complex I chlorophyll a/b binding protein 1	0	2.38049	3.27884	3.39787	3.29362	5.56637	5.23388	5.30616	5.11329	5.16116	C1
6hcomp58413_c0_seq1.p2	K02714	psbM	photosystem II PsbM protein	0	2.55811	3.49814	3.57696	3.4003	7.37208	7.19381	7.13027	6.87339	6.87637	C1
6hcomp58528_c0_seq1.p1	K02492	hemA	glutamyl-tRNA reductase [EC:1.2.1.70]	0	3.67839	2.7316	2.73916	1.02511	5.45823	5.46461	5.47849	5.24149	5.24319	C1
6hcomp58685_c0_seq1.p2	#N/A	#N/A	#N/A	0	3.46794	3.8747	4.35219	3.91565	5.42721	5.27594	5.70342	5.18432	5.25495	C1
6hcomp58732_c0_seq2.p2	K14332	psaO	photosystem I subunit PsaO	0	1.7487	3.31629	3.61722	3.48252	5.65866	5.60478	5.6931	5.48876	5.54012	C1
6hcomp58752_c0_seq1.p1	K01835	pgm	phosphoglucomutase [EC:5.4.2.2]	0	3.18584	3.64852	4.00464	3.48489	4.58761	4.60329	4.76927	4.75219	4.59359	C1
6hcomp59223_c0_seq1.p2	#N/A	#N/A	#N/A	0	3.40856	4.65575	5.34878	5.06893	6.91675	6.70165	6.88305	6.84447	6.86094	C1
6hcomp59334_c0_seq1.p2	#N/A	#N/A	#N/A	0	3.71548	3.47566	3.25164	2.11006	6.28645	6.07483	6.17652	5.98747	5.95807	C1
6hcomp59343_c0_seq1.p1	#N/A	#N/A	#N/A	0	0.698286	4.70357	5.54582	5.71771	6.27084	6.26646	6.15401	6.06562	6.32593	C1
6hcomp60173_c0_seq1.p1	#N/A	#N/A	#N/A	0	3.6121	3.00225	3.33191	0.849185	4.52656	5.33673	4.71037	4.79696	4.26727	C1
6hcomp60330_c0_seq1.p1	#N/A	#N/A	#N/A	0	2.82425	2.96798	3.0154	2.80617	4.8867	4.46341	4.69782	4.62595	4.68823	C1
6hcomp60881_c0_seq1.p1	#N/A	#N/A	#N/A	0	3.2717	3.54323	3.47978	2.99326	4.65004	4.63154	4.64857	4.55955	4.42347	C1
6hcomp61343_c0_seq1.p1	K08910	LHCA4	light-harvesting complex I chlorophyll a/b binding protein 4	0	4.08522	2.65105	2.32804	-0.0898223	5.43213	5.47245	5.87068	5.17029	5.24837	C1
6hcomp62394_c0_seq1.p1	#N/A	#N/A	#N/A	0	3.85336	2.56297	3.18178	1.81714	6.72937	6.60736	6.03688	5.92366	5.91726	C1
6hcomp62568_c0_seq1.p2	#N/A	#N/A	#N/A	0	2.02914	2.29376	2.27661	1.11725	5.34255	5.29203	5.31372	5.25211	5.2495	C1
6hcomp62596_c0_seq1.p1	K04564	SOD2	superoxide dismutase, Fe-Mn family [EC:1.15.1.1]	0	1.34848	2.65811	3.38237	3.11963	5.43252	5.26485	5.70239	5.48183	5.3439	C1
6hcomp62839_c0_seq1.p1	K06118	SQD1, sqdB	UDP-sulfoquinovose synthase [EC:3.13.1.1]	0	2.47723	3.33644	3.70907	2.57335	4.64381	4.67038	4.67011	4.59862	4.60382	C1
6hcomp68627_c0_seq1.p1	#N/A	#N/A	#N/A	0	3.80567	2.73162	3.10041	2.6655	4.17177	4.68144	4.58585	4.48218	4.29743	C1
0hcomp11987_c0_seq1.p1	#N/A	#N/A	#N/A	0	1.96146	1.84883	1.97661	0.873653	4.56359	4.64317	4.21642	4.06348	3.81565	C2
0hcomp13133_c0_seq1.p1	#N/A	#N/A	#N/A	0	-0.601615	2.09338	2.57666	2.53866	3.73395	3.57431	3.16206	3.4104	3.27779	C2
0hcomp14072_c0_seq2.p2	#N/A	#N/A	#N/A	0	2.82061	1.86617	1.7563	0.528055	4.43507	4.65348	4.57146	4.14353	3.97865	C2
0hcomp14150_c0_seq1.p1	#N/A	#N/A	#N/A	0	0.33151	2.02867	2.23274	2.0403	2.89264	2.51996	2.92718	2.84151	2.96288	C2
0hcomp17952_c0_seq2.p1	#N/A	#N/A	#N/A	0	2.94207	2.70275	3.7041	3.57452	3.51201	3.61873	3.33556	3.18359	3.00242	C2
0hcomp18630_c0_seq2.p1	#N/A	#N/A	#N/A	0	2.29803	3.07892	3.37969	3.13953	2.82277	2.89656	2.90589	2.99612	3.00896	C2
0hcomp22699_c0_seq1.p1	#N/A	#N/A	#N/A	0	3.7641	3.47459	3.41312	1.42999	3.5354	3.69298	3.78767	3.51462	3.58233	C2
0hcomp25635_c0_seq1.p1	#N/A	#N/A	#N/A	0	1.48661	1.80683	2.1594	1.4534	3.803	3.08454	2.82967	3.14281	3.41766	C2
0hcomp27131_c0_seq1.p1	#N/A	#N/A	#N/A	0	0.859147	1.54793	1.99983	1.9673	3.5932	3.49853	3.50295	3.68617	3.63615	C2
0hcomp28522_c1_seq1.p3	K18534	K18534	MPBQ/MSBQ methyltransferase [EC:2.1.1.295]	0	2.03807	0.724664	1.44781	1.84546	4.71346	4.45412	4.16476	4.34371	4.25612	C2
0hcomp28587_c0_seq2.p1	#N/A	#N/A	#N/A	0	3.18919	2.54686	2.94193	0.654037	4.06441	4.98201	4.45427	4.4949	4.03497	C2
0hcomp30831_c0_seq1.p1	#N/A	#N/A	#N/A	0	2.16892	1.3137	1.93158	1.72749	3.3457	3.2607	3.18673	3.15469	3.01092	C2
0hcomp30860_c0_seq1.p2	K09502	DNAJA1	DnaJ homolog subfamily A member 1	0	0.838345	2.14238	2.875	2.60443	3.50798	3.17777	3.4866	3.77262	3.81803	C2
0hcomp36315_c1_seq1.p1	#N/A	#N/A	#N/A	0	2.04247	1.61363	1.6362	0.207153	3.92666	3.85054	4.18755	3.76002	3.91112	C2
0hcomp37557_c0_seq1.p1	#N/A	#N/A	#N/A	0	1.03017	2.87475	3.01195	2.6761	3.40741	2.81501	3.27418	3.46627	3.42434	C2
0hcomp38987_c0_seq1.p1	#N/A	#N/A	#N/A	0	1.66568	2.92229	2.67222	2.37919	3.98621	3.44922	3.86628	3.55567	3.7353	C2
0hcomp40318_c0_seq2.p1	K00134	GAPDH, gapA	glyceraldehyde 3-phosphate dehydrogenase [EC:1.2.1.12]	0	1.10047	1.45857	1.93754	1.93589	3.86494	3.61265	3.35244	2.99232	3.08223	C2
0hcomp42065_c0_seq2.p1	K01487	E3.5.4.3, guaD	guanine deaminase [EC:3.5.4.3]	0	-0.45792	1.48817	1.67763	2.02976	4.4272	3.92759	3.65571	3.59564	3.85424	C2
0hcomp42260_c0_seq1.p1	#N/A	#N/A	#N/A	0	2.39459	1.53699	1.98079	1.58596	4.02148	4.43863	3.96635	3.84935	3.4426	C2
0hcomp42433_c1_seq1.p1	#N/A	#N/A	#N/A	0	1.95422	2.11472	2.27735	1.74505	3.63908	3.43865	3.16255	3.03825	3.00581	C2
0hcomp43165_c0_seq2.p1	#N/A	#N/A	#N/A	0	2.73152	1.16274	2.18557	2.17576	3.61476	3.82141	3.35859	3.23867	3.26539	C2
0hcomp43410_c1_seq2.p1	#N/A	#N/A	#N/A	0	2.68151	1.96132	0.978607	0.523568	4.35854	3.8775	3.25499	3.57362	3.31063	C2
0hcomp43867_c0_seq2.p2	K17069	MET17	O-acetylhomoserine/O-acetylserine sulfhydrylase [EC:2.5.1.49 2.5.1.47]	0	0.533678	2.84617	3.1831	2.52304	2.42251	2.3577	3.98567	4.23682	4.39982	C2
0hcomp45181_c0_seq3.p1	#N/A	#N/A	#N/A	0	1.17555	1.62438	2.11382	2.2476	3.42239	3.42938	3.06668	2.89646	2.95448	C2
0hcomp48348_c0_seq3.p1	#N/A	#N/A	#N/A	0	3.58732	2.62404	2.73626	1.70234	3.47394	4.13809	3.94603	4.0252	3.75465	C2
0hcomp48543_c0_seq6.p1	K11152	RDH11	retinol dehydrogenase 11 [EC:1.1.1.300]	0	0.765051	1.90901	2.13134	1.28981	2.88922	2.59283	2.98666	3.18173	3.21528	C2
0hcomp48713_c0_seq3.p1	K15109	SLC25A20_29, CACT, CACL, CRC1	solute carrier family 25 (mitochondrial carnitine/acylcarnitine transporter), member 20/29	0	2.55469	3.00961	3.67251	3.16003	2.48215	3.0768	3.09137	3.65605	3.17478	C2
0hcomp48880_c0_seq1.p1	#N/A	#N/A	#N/A	0	1.09912	2.21677	2.41496	1.83752	3.15234	3.05901	3.2343	3.12953	3.10642	C2
0hcomp49120_c0_seq1.p1	K01626	E2.5.1.54, aroF, aroG, aroH	3-deoxy-7-phosphoheptulonate synthase [EC:2.5.1.54]	0	0.633919	1.73856	2.13458	2.37352	3.15727	2.96738	2.78476	2.9423	2.93013	C2
0hcomp49159_c0_seq3.p1	#N/A	#N/A	#N/A	0	1.04718	1.9067	2.47981	2.68588	4.89959	4.66947	3.846	3.75906	3.9799	C2
0hcomp49197_c0_seq3.p1	K00228	CPOX, hemF	coproporphyrinogen III oxidase [EC:1.3.3.3]	0	3.17275	3.05083	3.10886	2.76287	3.84847	3.61411	4.16539	3.87046	3.97348	C2
0hcomp49197_c1_seq1.p2	K00228	CPOX, hemF	coproporphyrinogen III oxidase [EC:1.3.3.3]	0	3.20798	3.09765	3.17441	2.7154	3.29186	3.43079	4.04481	3.59291	3.78613	C2
0hcomp49528_c0_seq5.p2	#N/A	#N/A	#N/A	0	2.48337	0.946119	1.02579	0.444982	4.2536	4.15286	3.73693	3.71877	3.58685	C2
0hcomp49846_c0_seq2.p1	#N/A	#N/A	#N/A	0	0.326309	1.07495	1.5916	2.01928	5.16577	4.84321	4.35041	4.26151	4.26034	C2
0hcomp49896_c0_seq1.p1	K09458	fabF, OXSM, CEM1	3-oxoacyl-[acyl-carrier-protein] synthase II [EC:2.3.1.179]	0	-0.100632	1.17505	2.21013	2.6681	4.10038	3.90577	3.73631	3.65111	3.63068	C2
0hcomp50059_c0_seq2.p1	K00703	glgA	starch synthase [EC:2.4.1.21]	0	1.66391	1.8746	2.46742	2.395	3.77144	3.86262	3.60043	3.69693	3.66948	C2
0hcomp50746_c0_seq2.p6	#N/A	#N/A	#N/A	0	2.81191	0.639136	1.22509	-0.0439138	3.52184	3.92191	3.00019	3.05524	3.00577	C2
0hcomp51387_c0_seq5.p1	#N/A	#N/A	#N/A	0	3.18634	1.78603	2.00501	1.30778	3.15242	4.06492	3.39601	3.29248	3.18144	C2
0hcomp51868_c0_seq4.p3	#N/A	#N/A	#N/A	0	2.07889	0.553039	0.84062	0.581773	4.22754	4.46525	3.73618	3.45808	3.40741	C2
0hcomp52283_c0_seq4.p3	#N/A	#N/A	#N/A	0	3.23962	2.61569	2.47466	1.67259	2.04158	3.00926	3.30365	3.40832	3.15386	C2
0hcomp52411_c0_seq2.p1	#N/A	#N/A	#N/A	0	2.34712	1.41839	1.77022	1.39809	4.29795	4.6949	4.3116	4.10258	3.9383	C2
0hcomp52931_c0_seq2.p1	#N/A	#N/A	#N/A	0	3.45856	2.71824	1.64353	0.515248	2.99986	3.35595	3.776	3.19022	3.06794	C2
0hcomp52981_c0_seq2.p2	#N/A	#N/A	#N/A	0	3.27427	3.55882	3.65467	2.87512	2.64969	2.71195	3.35325	3.04578	3.17227	C2
0hcomp53475_c0_seq2.p1	K00022	HADH	3-hydroxyacyl-CoA dehydrogenase [EC:1.1.1.35]	0	0.973685	4.05468	4.33665	4.14123	3.10605	2.57366	4.26149	4.58781	4.89319	C2
0hcomp53537_c0_seq1.p1	#N/A	#N/A	#N/A	0	1.27305	1.15824	1.91291	1.22714	3.98532	3.96881	3.99604	3.81113	3.64361	C2
0hcomp53653_c1_seq1.p1	#N/A	#N/A	#N/A	0	2.06546	2.68315	2.61774	2.83007	3.43578	3.38267	3.7988	3.81012	3.8593	C2
0hcomp54039_c0_seq1.p4	#N/A	#N/A	#N/A	0	1.33954	2.42962	2.36381	2.1563	2.3259	3.93845	5.73307	5.97675	5.68419	C2
0hcomp54302_c0_seq4.p1	#N/A	#N/A	#N/A	0	1.06972	2.21903	2.61179	2.22502	3.28742	3.02387	3.16831	3.32487	3.1549	C2
0hcomp54336_c0_seq2.p1	#N/A	#N/A	#N/A	0	1.49455	1.90817	2.27163	1.97626	3.0472	2.67321	3.56485	3.64873	3.57972	C2
0hcomp54336_c1_seq4.p3	#N/A	#N/A	#N/A	0	1.6259	2.2494	2.41985	2.32895	3.72604	3.05443	3.81282	3.60111	3.87313	C2
0hcomp54835_c0_seq6.p1	#N/A	#N/A	#N/A	0	-0.528485	1.03269	1.99909	2.13284	3.13754	2.72225	2.88841	2.97354	3.01142	C2
0hcomp54884_c0_seq3.p5	#N/A	#N/A	#N/A	0	2.75477	2.17511	2.4603	1.8257	3.61903	3.56486	3.69011	3.50641	3.45837	C2
0hcomp55544_c0_seq1.p2	K02955	RP-S14e, RPS14	small subunit ribosomal protein S14e	0	1.65955	3.14153	3.10471	3.03904	3.77977	3.47392	3.85843	4.13466	4.1369	C2
0hcomp55864_c0_seq1.p1	K02908	RP-L30e, RPL30	large subunit ribosomal protein L30e	0	1.56787	2.6027	2.43666	2.35985	4.0975	4.1692	4.604	4.65103	4.74722	C2
0hcomp55973_c0_seq1.p2	K02922	RP-L37e, RPL37	large subunit ribosomal protein L37e	0	2.22619	2.98122	2.83732	2.71159	2.05266	2.69379	3.8818	3.84832	3.80797	C2
0hcomp58351_c0_seq1.p3	#N/A	#N/A	#N/A	0	0.538057	2.4358	2.7471	2.82715	4.11337	3.62027	3.57155	3.69035	3.81654	C2
0hcomp60022_c0_seq1.p2	K03100	lepB	signal peptidase I [EC:3.4.21.89]	0	0.531718	1.26968	1.54432	2.00889	3.4233	2.99757	2.67351	2.72803	2.87176	C2
0hcomp60381_c0_seq1.p2	K01689	ENO, eno	enolase [EC:4.2.1.11]	0	0.495077	2.28483	2.75883	2.20306	3.41531	2.86863	3.16248	3.4212	3.32385	C2
0hcomp60689_c0_seq1.p2	K04040	chlG, bchG	chlorophyll/bacteriochlorophyll a synthase [EC:2.5.1.62 2.5.1.133]	0	0.206709	1.75681	2.12871	2.16939	3.37743	3.06994	2.95586	3.10496	3.06187	C2
0hcomp62337_c0_seq1.p1	K03013	RPB5, POLR2E	DNA-directed RNA polymerases I, II, and III subunit RPABC1	0	2.03293	1.80266	1.79634	0.944913	2.81241	3.21479	3.47375	3.36377	3.38016	C2
0hcomp67278_c0_seq2.p1	K00789	metK	S-adenosylmethionine synthetase [EC:2.5.1.6]	0	5.14445	4.12247	4.59355	0.653053	1.51183	4.33696	3.27485	3.55854	2.64028	C2
0hcomp83650_c0_seq1.p1	K08906	petJ	cytochrome c6	0	1.9366	2.08447	2.21003	1.89027	3.2025	3.08665	3.72597	3.65023	3.54033	C2
12hcomp11668_c0_seq1.p3	K02923	RP-L38e, RPL38	large subunit ribosomal protein L38e	0	0.779206	1.70068	1.82282	1.14894	3.88121	4.37446	4.01484	3.63428	3.83643	C2
12hcomp11854_c0_seq2.p1	#N/A	#N/A	#N/A	0	1.55405	2.20836	2.65789	2.12928	2.63683	2.85924	2.85804	3.08857	2.76693	C2
12hcomp12841_c0_seq1.p1	#N/A	#N/A	#N/A	0	3.48907	2.78711	1.87862	0.265087	2.97242	3.61366	3.93614	3.2442	3.07938	C2
12hcomp13236_c0_seq1.p2	#N/A	#N/A	#N/A	0	2.02249	3.19727	3.66899	2.56398	2.99508	2.89096	3.56119	3.84437	3.89734	C2
12hcomp13312_c0_seq1.p1	#N/A	#N/A	#N/A	0	1.13817	1.68018	1.95035	1.85045	4.60697	4.34884	4.02401	3.82979	3.82152	C2
12hcomp13501_c0_seq1.p1	#N/A	#N/A	#N/A	0	1.91227	2.03327	1.52935	1.42558	3.46176	3.53383	4.78909	5.51102	5.54861	C2
12hcomp13702_c0_seq1.p3	K18534	K18534	MPBQ/MSBQ methyltransferase [EC:2.1.1.295]	0	2.24657	1.08968	1.48439	1.82584	4.87509	4.57738	4.09558	4.20352	4.35152	C2
12hcomp14511_c0_seq2.p1	K01792	E5.1.3.15	glucose-6-phosphate 1-epimerase [EC:5.1.3.15]	0	1.46742	3.26744	3.51472	2.92609	4.26729	4.06021	4.04324	4.17127	4.27247	C2
12hcomp14592_c0_seq2.p1	#N/A	#N/A	#N/A	0	1.66424	2.95741	3.52632	2.87907	4.14418	4.22242	4.24428	4.70209	4.69979	C2
12hcomp14735_c0_seq2.p2	#N/A	#N/A	#N/A	0	1.40627	3.01126	2.79957	1.88707	2.68139	2.99433	4.03787	3.60922	2.99784	C2
12hcomp14880_c0_seq1.p1	#N/A	#N/A	#N/A	0	0.47806	2.03237	2.30884	2.16791	3.30528	3.00743	3.01529	2.76534	2.98813	C2
12hcomp15782_c0_seq1.p2	#N/A	#N/A	#N/A	0	2.8192	1.53637	1.72721	0.538015	2.86797	3.47346	2.73745	2.50286	2.67764	C2
12hcomp16184_c0_seq1.p1	#N/A	#N/A	#N/A	0	0.995206	1.8414	2.3602	2.0058	5.02058	4.93797	4.63666	4.31252	4.44059	C2
12hcomp18041_c0_seq1.p1	#N/A	#N/A	#N/A	0	0.574596	1.9261	1.98483	1.43049	3.78897	3.46799	2.94563	2.94617	3.2385	C2
12hcomp18133_c0_seq2.p1	#N/A	#N/A	#N/A	0	3.02691	2.80688	2.67323	1.20037	2.32428	3.11602	3.23055	3.22026	3.26666	C2
12hcomp18866_c0_seq1.p1	#N/A	#N/A	#N/A	0	3.31434	2.80564	2.7353	0.658835	1.81844	3.88734	3.73864	3.5949	3.45233	C2
12hcomp20506_c0_seq1.p2	#N/A	#N/A	#N/A	0	3.54242	2.78435	2.4764	-0.0739881	4.16796	4.64824	4.54817	3.6678	3.89999	C2
12hcomp20590_c1_seq1.p2	K02636	petC	cytochrome b6-f complex iron-sulfur subunit [EC:7.1.1.6]	0	1.49318	1.98706	2.35845	2.25664	4.47884	4.36114	4.43162	4.21358	4.11177	C2
12hcomp21720_c0_seq1.p1	#N/A	#N/A	#N/A	0	-0.565465	1.77041	2.2144	2.1342	3.28235	3.16646	2.80998	2.82969	3.09159	C2
12hcomp21753_c0_seq1.p1	K13024	PPIP5K, VIP	inositol-hexakisphosphate/diphosphoinositol-pentakisphosphate 1-kinase [EC:2.7.4.24]	0	1.42714	1.90388	1.93348	1.50815	4.50572	4.33989	4.22732	4.00364	4.19637	C2
12hcomp22954_c0_seq1.p1	#N/A	#N/A	#N/A	0	0.658	1.74389	2.13699	1.78383	3.12006	2.56158	2.68417	2.73138	3.1834	C2
12hcomp23209_c0_seq1.p2	#N/A	#N/A	#N/A	0	3.54645	3.82693	3.85531	3.1698	3.2257	3.36178	3.88991	3.50561	3.56881	C2
12hcomp24299_c0_seq1.p1	#N/A	#N/A	#N/A	0	2.17978	3.20079	3.82906	3.03911	3.63148	3.834	4.01992	4.26772	4.21077	C2
12hcomp26765_c0_seq1.p2	#N/A	#N/A	#N/A	0	3.5534	3.61432	4.01025	3.76913	2.73551	3.7691	3.44603	3.24334	3.01575	C2
12hcomp26968_c0_seq1.p1	K01611	speD, AMD1	S-adenosylmethionine decarboxylase [EC:4.1.1.50]	0	1.98132	1.45024	1.58432	0.206891	3.05834	3.20658	3.4433	3.46955	3.46169	C2
12hcomp28474_c1_seq1.p1	#N/A	#N/A	#N/A	0	0.187529	1.6329	2.86526	2.98638	3.75571	3.34799	3.47465	3.41655	3.19593	C2
12hcomp29246_c0_seq1.p1	#N/A	#N/A	#N/A	0	2.37307	2.21631	2.43567	0.801388	3.54523	3.66061	3.3839	3.21042	2.78297	C2
12hcomp29283_c0_seq1.p1	#N/A	#N/A	#N/A	0	2.08099	0.804042	1.12654	0.439048	3.48851	3.70626	3.41834	3.18732	2.77371	C2
12hcomp30092_c0_seq1.p1	#N/A	#N/A	#N/A	0	1.63694	2.33242	2.19094	1.27182	2.76954	2.80435	3.55928	3.27938	3.50295	C2
12hcomp30190_c1_seq1.p1	K13354	SLC25A17, PMP34	solute carrier family 25 (peroxisomal adenine nucleotide transporter), member 17	0	3.13367	2.3101	2.06421	0.0445675	3.91076	4.46838	4.12235	4.00047	3.73709	C2
12hcomp30952_c0_seq2.p3	#N/A	#N/A	#N/A	0	2.72446	2.15241	2.19903	0.737799	3.64757	3.72912	4.04049	3.37499	3.58446	C2
12hcomp31519_c0_seq1.p1	#N/A	#N/A	#N/A	0	2.17436	2.99459	3.4106	2.87782	3.75492	3.43024	3.53642	3.9916	3.77643	C2
12hcomp31922_c0_seq1.p2	#N/A	#N/A	#N/A	0	1.2953	1.63022	1.86134	1.12636	4.25234	3.85604	3.52975	3.31063	3.26844	C2
12hcomp32310_c0_seq1.p1	K06130	LYPLA2	lysophospholipase II [EC:3.1.1.5]	0	3.38354	1.65599	2.16334	1.83182	4.10147	4.28451	3.79614	3.80367	3.87551	C2
12hcomp32548_c0_seq1.p2	K21248	VMP1	vacuole membrane protein 1	0	2.29779	2.87157	3.18397	2.93854	4.19659	4.18596	3.72921	3.38624	3.47929	C2
12hcomp33041_c0_seq1.p2	#N/A	#N/A	#N/A	0	2.59391	1.02966	2.09185	2.01177	3.51016	3.73661	3.14711	3.16691	3.0492	C2
12hcomp33699_c0_seq3.p1	K00134	GAPDH, gapA	glyceraldehyde 3-phosphate dehydrogenase [EC:1.2.1.12]	0	1.08608	1.47771	1.95468	1.96637	4.11067	3.89442	3.6143	3.23766	3.30263	C2
12hcomp33743_c0_seq1.p1	#N/A	#N/A	#N/A	0	1.33739	1.43569	1.81351	1.27397	4.40617	4.09046	3.91389	3.68381	3.57728	C2
12hcomp33887_c0_seq2.p1	#N/A	#N/A	#N/A	0	0.225694	1.30822	1.68301	2.1713	3.21672	3.07386	3.04035	2.98891	3.41969	C2
12hcomp34393_c0_seq1.p1	#N/A	#N/A	#N/A	0	0.567864	1.9935	2.29812	2.59191	4.22516	3.8689	3.8876	4.23767	4.29468	C2
12hcomp34576_c0_seq1.p2	K01807	rpiA	ribose 5-phosphate isomerase A [EC:5.3.1.6]	0	1.34012	1.88341	2.72427	2.80705	4.52133	4.45005	4.15585	4.048	4.20964	C2
12hcomp35141_c0_seq2.p1	#N/A	#N/A	#N/A	0	1.78021	3.04635	3.48493	2.43057	3.50072	3.801	4.27568	4.69414	4.46811	C2
12hcomp35450_c0_seq2.p1	#N/A	#N/A	#N/A	0	1.35107	1.92994	2.30095	1.96755	3.33309	3.0761	2.49015	2.42111	2.56711	C2
12hcomp36028_c0_seq2.p1	#N/A	#N/A	#N/A	0	1.35757	2.31101	3.21197	2.70008	3.86734	4.05796	4.39587	4.52297	4.35335	C2
12hcomp36346_c0_seq1.p1	K01738	cysK	cysteine synthase [EC:2.5.1.47]	0	-0.654082	2.05968	2.28107	1.93333	3.74783	3.331	3.55408	4.02046	4.00713	C2
12hcomp36472_c0_seq4.p1	K13507	GAT	glycerol-3-phosphate O-acyltransferase / dihydroxyacetone phosphate acyltransferase [EC:2.3.1.15 2.3.1.42]	0	0.701509	2.59906	2.60328	2.48316	2.52766	2.30052	3.20915	3.49425	3.78847	C2
12hcomp36496_c0_seq1.p1	#N/A	#N/A	#N/A	0	1.43137	1.84233	1.44888	0.698027	2.83899	3.36184	3.18803	3.26178	3.16897	C2
12hcomp36749_c0_seq1.p3	#N/A	#N/A	#N/A	0	2.57122	1.29002	1.6814	0.847969	4.71716	4.49444	4.30453	4.36403	4.20034	C2
12hcomp39209_c0_seq2.p1	#N/A	#N/A	#N/A	0	1.49444	2.32664	2.77656	2.50701	5.26496	4.83587	4.00275	3.92303	4.55868	C2
12hcomp39371_c0_seq1.p1	#N/A	#N/A	#N/A	0	0.313174	1.40331	1.93084	1.17346	2.87666	2.66782	3.30969	2.7753	2.87845	C2
12hcomp39474_c0_seq1.p1	#N/A	#N/A	#N/A	0	0.447766	1.39697	1.87861	1.57976	4.32895	3.88435	3.29751	3.59674	3.53145	C2
12hcomp39549_c0_seq4.p1	K08914	LHCB3	light-harvesting complex II chlorophyll a/b binding protein 3	0	1.41772	2.59595	2.68169	2.67942	3.93835	3.73398	3.85642	3.59365	3.64231	C2
12hcomp39569_c0_seq1.p1	#N/A	#N/A	#N/A	0	0.864231	1.82743	1.76535	1.72565	3.19771	3.35477	3.07711	2.55737	3.13523	C2
12hcomp39814_c1_seq1.p1	#N/A	#N/A	#N/A	0	0.83583	3.15103	3.15043	2.92653	2.73668	2.34294	3.36187	3.45283	3.83602	C2
12hcomp39970_c0_seq1.p1	#N/A	#N/A	#N/A	0	2.76971	2.03047	1.77796	0.55414	4.42392	4.4903	4.54034	4.11656	4.18735	C2
12hcomp40007_c0_seq2.p1	#N/A	#N/A	#N/A	0	1.11469	2.01443	2.04953	2.14704	3.28519	3.48309	3.43336	3.37133	3.25107	C2
12hcomp40089_c0_seq1.p3	#N/A	#N/A	#N/A	0	0.807015	2.17109	2.51716	1.50392	4.76026	4.41442	4.4562	4.36922	4.78677	C2
12hcomp40097_c0_seq1.p1	#N/A	#N/A	#N/A	0	1.46112	2.30218	2.31834	1.68786	2.68347	2.8494	3.54542	3.68845	3.51754	C2
12hcomp40143_c0_seq2.p1	#N/A	#N/A	#N/A	0	2.43898	1.60824	1.85477	1.38939	3.99859	4.13424	3.50197	3.493	3.32538	C2
12hcomp40148_c0_seq3.p1	#N/A	#N/A	#N/A	0	2.40627	0.994454	0.900163	0.120365	4.03854	4.0677	3.65937	3.6194	3.46988	C2
12hcomp40244_c0_seq1.p1	K17794	TIM23	mitochondrial import inner membrane translocase subunit TIM23	0	2.55977	2.41419	2.63644	0.684835	3.37693	3.84467	3.71167	3.6246	3.331	C2
12hcomp40358_c0_seq5.p1	#N/A	#N/A	#N/A	0	2.07492	1.71904	1.69384	1.14275	3.73159	4.04451	4.06874	3.35456	3.55968	C2
12hcomp40460_c0_seq1.p1	#N/A	#N/A	#N/A	0	1.58206	1.85514	1.90784	0.839683	3.34169	3.27089	2.79127	2.23527	2.27807	C2
12hcomp40482_c0_seq1.p1	K00703	glgA	starch synthase [EC:2.4.1.21]	0	0.0303008	2.01529	2.30593	2.77885	4.84161	4.56455	4.68867	4.86738	4.8164	C2
12hcomp40542_c0_seq1.p1	K05275	E1.1.1.65	pyridoxine 4-dehydrogenase [EC:1.1.1.65]	0	4.50497	2.44529	2.97762	2.42899	4.08345	4.44796	4.22212	4.29788	4.03221	C2
12hcomp41051_c0_seq1.p1	#N/A	#N/A	#N/A	0	2.02636	2.03342	2.27043	1.67473	3.86421	3.78544	3.56065	3.52646	3.51402	C2
12hcomp41431_c0_seq1.p1	#N/A	#N/A	#N/A	0	0.855933	1.44544	1.81846	1.81502	5.13481	4.81407	4.90784	4.65014	4.4323	C2
12hcomp42876_c0_seq3.p1	#N/A	#N/A	#N/A	0	2.76377	2.09426	2.50645	0.585252	3.08417	3.67022	3.65758	3.28159	3.56318	C2
12hcomp42995_c0_seq1.p1	#N/A	#N/A	#N/A	0	0.968655	1.46874	1.93738	1.49854	3.66354	3.54971	3.20247	3.12432	3.56894	C2
12hcomp43234_c0_seq1.p1	K09480	DGD	digalactosyldiacylglycerol synthase [EC:2.4.1.241]	0	0.984373	1.12967	1.38412	2.09974	3.60572	3.16593	3.04137	3.00194	3.14524	C2
12hcomp43252_c0_seq1.p3	#N/A	#N/A	#N/A	0	1.2967	1.88875	2.15935	1.41281	4.05246	3.87231	3.57198	3.48633	3.8653	C2
12hcomp43519_c0_seq2.p1	#N/A	#N/A	#N/A	0	1.0933	1.83032	2.0184	1.91205	4.8432	4.8569	4.57814	4.25006	4.14005	C2
12hcomp43552_c0_seq1.p1	K00543	ASMT	acetylserotonin O-methyltransferase [EC:2.1.1.4]	0	2.80858	1.10048	1.40085	1.02937	3.86359	4.0404	3.30126	3.21687	3.01812	C2
12hcomp43937_c0_seq1.p1	#N/A	#N/A	#N/A	0	1.03875	1.29507	1.85965	2.09005	4.82918	4.60687	4.29199	3.84639	3.99199	C2
12hcomp44565_c0_seq1.p1	#N/A	#N/A	#N/A	0	-0.281289	2.21397	2.49062	1.86553	4.00563	3.4933	3.55978	3.40878	3.52169	C2
12hcomp45155_c0_seq2.p1	#N/A	#N/A	#N/A	0	-0.599559	0.94593	1.93963	2.11369	3.3877	3.11201	3.13169	3.11511	3.14737	C2
12hcomp45496_c0_seq1.p2	#N/A	#N/A	#N/A	0	1.45308	3.09414	3.79517	3.17973	2.15287	3.01579	2.97369	3.07733	3.03884	C2
12hcomp46266_c0_seq1.p1	#N/A	#N/A	#N/A	0	3.18772	2.15053	2.40259	2.0658	2.50106	3.19495	3.50131	3.60823	3.77834	C2
12hcomp46958_c0_seq1.p1	#N/A	#N/A	#N/A	0	0.824112	1.69049	2.11261	1.51821	3.88529	3.25766	3.81962	3.73477	3.09747	C2
12hcomp47013_c2_seq1.p2	#N/A	#N/A	#N/A	0	2.30964	1.6938	1.92074	0.981926	3.03779	3.25502	2.90129	2.58043	2.39392	C2
12hcomp47106_c0_seq3.p3	K13347	PXMP2, PMP22	peroxisomal membrane protein 2	0	1.88022	1.61258	1.7112	1.05083	3.72596	3.74514	3.54116	3.16306	3.10823	C2
12hcomp47171_c0_seq1.p1	#N/A	#N/A	#N/A	0	-0.809423	2.40605	3.80446	4.13803	3.01051	2.79236	2.95594	3.02635	3.34939	C2
12hcomp47706_c0_seq1.p1	#N/A	#N/A	#N/A	0	1.1385	2.03576	2.02019	1.90778	3.35035	4.11017	3.2848	3.30305	2.85979	C2
12hcomp48266_c0_seq1.p1	#N/A	#N/A	#N/A	0	1.4039	1.96812	1.78626	1.38029	3.01187	2.75628	3.0397	3.03847	2.54002	C2
12hcomp48304_c0_seq1.p2	#N/A	#N/A	#N/A	0	2.55807	0.804931	1.1778	0.673449	3.83519	4.12389	3.5383	3.32974	3.34919	C2
12hcomp48377_c0_seq1.p1	K09592	EGLN, HPH	hypoxia-inducible factor prolyl hydroxylase [EC:1.14.11.29]	0	0.648312	2.03808	1.27869	1.98594	4.70566	4.53733	4.43939	4.3296	4.81038	C2
12hcomp48389_c0_seq2.p1	#N/A	#N/A	#N/A	0	-0.440886	1.77536	1.82875	1.44608	4.36175	3.88532	3.62272	4.04604	3.93219	C2
12hcomp49103_c0_seq1.p3	#N/A	#N/A	#N/A	0	3.1224	2.45809	2.00054	-0.361601	3.89714	4.44928	4.45666	3.72445	4.03703	C2
12hcomp49306_c0_seq2.p1	K10717	CYP735A	cytokinin trans-hydroxylase	0	2.54413	1.9273	1.86151	0.927621	3.85879	3.81278	3.63658	3.63245	3.4161	C2
12hcomp49412_c0_seq2.p1	K14326	UPF1, RENT1	regulator of nonsense transcripts 1 [EC:3.6.4.-]	0	0.827169	1.82583	1.88871	1.5577	3.80021	4.20021	3.92954	4.14637	4.11046	C2
12hcomp49919_c0_seq3.p2	K03020	RPC19, POLR1D	DNA-directed RNA polymerases I and III subunit RPAC2	0	2.06228	1.68721	1.656	0.291636	2.94858	3.14119	2.91708	2.67546	2.55028	C2
12hcomp50280_c0_seq5.p1	#N/A	#N/A	#N/A	0	3.01191	1.74054	1.99714	1.36514	3.28498	3.82961	2.72719	3.09616	2.79764	C2
12hcomp50472_c1_seq1.p1	#N/A	#N/A	#N/A	0	1.59331	1.90868	2.05464	1.69941	3.83746	3.30539	3.50936	3.69636	3.72749	C2
12hcomp50485_c0_seq1.p2	K01934	MTHFS	5-formyltetrahydrofolate cyclo-ligase [EC:6.3.3.2]	0	-0.0147244	1.93991	2.03679	1.54004	3.01112	2.44656	2.86921	3.21583	2.53453	C2
12hcomp50771_c0_seq25.p1	K00852	rbsK, RBKS	ribokinase [EC:2.7.1.15]	0	1.61668	2.62057	2.41627	2.18671	4.0029	3.85682	3.69526	3.75833	3.68244	C2
12hcomp50873_c3_seq1.p1	K00213	DHCR7	7-dehydrocholesterol reductase [EC:1.3.1.21]	0	1.67333	1.98252	2.28122	1.57565	3.15362	2.98732	2.82731	2.6148	2.49113	C2
12hcomp51224_c0_seq1.p1	#N/A	#N/A	#N/A	0	1.07906	2.59461	2.77237	2.34594	3.49779	2.99656	3.51086	3.20511	2.94366	C2
12hcomp51627_c0_seq3.p1	#N/A	#N/A	#N/A	0	4.38539	4.73612	4.66971	1.81762	3.49329	3.75572	4.08236	4.40307	3.67727	C2
12hcomp51690_c0_seq1.p1	#N/A	#N/A	#N/A	0	1.61298	2.06648	2.42263	2.32704	2.97354	2.9743	2.99117	2.77479	3.15045	C2
12hcomp51930_c2_seq1.p1	#N/A	#N/A	#N/A	0	2.45583	2.37289	2.48779	2.23824	2.91563	2.81308	3.07471	2.68702	2.97067	C2
12hcomp52014_c0_seq4.p1	#N/A	#N/A	#N/A	0	0.271148	1.30229	1.61888	2.03141	3.4521	3.32325	2.61466	2.75234	2.74848	C2
12hcomp52349_c0_seq11.p2	#N/A	#N/A	#N/A	0	1.97192	2.21274	2.31011	2.03086	3.55707	3.72462	3.54183	3.6529	3.55167	C2
12hcomp52431_c1_seq2.p1	K13071	PAO, ACD1	pheophorbide a oxygenase [EC:1.14.15.17]	0	1.76289	1.48939	1.85699	1.29964	2.66401	3.01642	3.07498	2.82362	3.06031	C2
12hcomp53352_c0_seq1.p1	#N/A	#N/A	#N/A	0	1.14253	2.45062	2.6953	2.29103	4.91332	4.48399	4.43831	4.18712	4.10807	C2
12hcomp53799_c0_seq3.p2	K01764	HCCS	cytochrome c heme-lyase [EC:4.4.1.17]	0	2.56737	2.25904	2.6271	1.79896	4.17843	4.32635	4.41553	4.35894	4.32625	C2
12hcomp53799_c2_seq7.p2	#N/A	#N/A	#N/A	0	2.19726	0.63791	1.42632	1.57945	2.83312	3.31338	2.63078	2.93625	3.00212	C2
12hcomp53803_c3_seq2.p2	#N/A	#N/A	#N/A	0	0.679179	1.28778	2.18099	0.581636	2.80221	3.90651	3.18677	3.04833	1.99183	C2
12hcomp54398_c0_seq4.p1	#N/A	#N/A	#N/A	0	0.585253	1.38978	1.84173	0.376677	4.39715	4.45212	4.3302	4.18344	4.36794	C2
12hcomp54476_c0_seq5.p1	#N/A	#N/A	#N/A	0	0.815431	2.46545	2.44234	2.62065	4.35356	3.66665	3.62329	2.99282	3.76613	C2
12hcomp54500_c0_seq1.p1	#N/A	#N/A	#N/A	0	2.46234	2.41832	2.72334	0.816497	2.6124	2.29959	3.85054	4.51266	4.1362	C2
12hcomp54794_c1_seq2.p2	#N/A	#N/A	#N/A	0	2.6244	2.74319	3.38031	3.31079	3.69326	3.48876	3.41516	3.37408	3.39535	C2
12hcomp54919_c2_seq1.p1	#N/A	#N/A	#N/A	0	1.69374	2.90171	2.99276	2.00346	3.40932	2.99854	3.40591	3.4932	3.81239	C2
12hcomp54927_c0_seq12.p1	K05310	GPI7	ethanolaminephosphotransferase [EC:2.7.-.-]	0	1.35471	2.52425	2.66742	1.44246	3.15084	2.88754	3.34131	3.37236	3.32835	C2
12hcomp55036_c3_seq5.p1	#N/A	#N/A	#N/A	0	2.21458	2.41425	2.46692	1.60261	2.82196	2.66797	3.36344	3.37251	2.85848	C2
12hcomp55058_c0_seq2.p1	#N/A	#N/A	#N/A	0	1.99455	1.69002	1.76925	-0.107102	4.56128	4.58683	4.52042	4.09609	4.15872	C2
12hcomp55458_c0_seq2.p2	K02927	RP-L40e, RPL40	large subunit ribosomal protein L40e	0	1.51322	2.8776	2.99496	2.92226	2.19453	2.42065	3.16417	3.26482	3.14786	C2
12hcomp55589_c2_seq7.p3	#N/A	#N/A	#N/A	0	2.32994	3.16455	3.4015	3.20371	2.8699	2.87388	2.99011	3.11368	2.9228	C2
12hcomp55726_c0_seq8.p1	K08766	CPT2	carnitine O-palmitoyltransferase 2 [EC:2.3.1.21]	0	2.54069	3.18619	3.17319	2.29253	2.41631	3.26695	3.66766	3.79359	3.65073	C2
12hcomp56184_c0_seq4.p1	#N/A	#N/A	#N/A	0	2.0461	1.53826	1.61175	1.37698	3.04125	3.18296	3.32195	3.03675	3.2243	C2
12hcomp56737_c0_seq1.p2	K02997	RP-S9e, RPS9	small subunit ribosomal protein S9e	0	2.48691	3.29373	3.26871	3.08669	3.23579	3.02461	3.53983	3.47743	3.389	C2
12hcomp56764_c0_seq1.p2	K02918	RP-L35e, RPL35	large subunit ribosomal protein L35e	0	2.29366	3.12876	3.0942	2.81665	2.36459	2.94558	3.99687	4.03521	3.99408	C2
12hcomp56768_c0_seq1.p2	K02917	RP-L35Ae, RPL35A	large subunit ribosomal protein L35Ae	0	1.93692	2.63208	2.66198	2.32586	2.62514	2.89422	3.62723	3.60849	3.48488	C2
12hcomp56802_c0_seq1.p1	K00026	MDH2	malate dehydrogenase [EC:1.1.1.37]	0	2.63298	3.60052	4.21953	3.89443	2.20683	2.76509	3.50557	3.48665	3.04786	C2
12hcomp56809_c0_seq1.p1	K02929	RP-L44e, RPL44	large subunit ribosomal protein L44e	0	2.48769	3.65506	3.52287	3.41601	1.78465	2.92778	4.59129	4.65972	4.50568	C2
12hcomp56834_c0_seq1.p2	#N/A	#N/A	#N/A	0	1.66086	2.04919	1.88881	1.8046	3.36455	3.32194	3.54468	3.44154	3.39843	C2
12hcomp56864_c0_seq1.p2	K02957	RP-S15Ae, RPS15A	small subunit ribosomal protein S15Ae	0	2.25047	3.00602	2.86301	2.64586	3.33528	3.54185	4.19298	4.16848	4.16304	C2
12hcomp56874_c0_seq1.p2	K04043	dnaK, HSPA9	molecular chaperone DnaK	0	4.43101	4.52821	4.77007	3.94625	1.31621	3.05856	3.63731	4.00491	3.55085	C2
12hcomp56886_c0_seq1.p2	#N/A	#N/A	#N/A	0	0.23124	2.06248	2.40155	2.43771	2.92148	2.85565	3.33689	3.72188	3.78556	C2
12hcomp56920_c0_seq1.p2	#N/A	#N/A	#N/A	0	2.52892	3.51216	3.43921	3.15322	3.29749	3.21296	4.36785	4.13696	4.09682	C2
12hcomp56979_c0_seq1.p1	K02575	NRT, narK, nrtP, nasA	MFS transporter, NNP family, nitrate/nitrite transporter	0	2.51069	3.19238	4.45641	3.2352	5.22508	3.99405	3.57002	3.14488	4.03353	C2
12hcomp57029_c0_seq1.p2	K04043	dnaK, HSPA9	molecular chaperone DnaK	0	4.45541	4.44683	4.90718	3.91935	1.69707	3.53069	3.78659	4.33585	3.83237	C2
12hcomp57050_c0_seq1.p1	K00819	rocD, OAT	ornithine--oxo-acid transaminase [EC:2.6.1.13]	0	1.04585	2.33445	2.60319	2.5347	3.07583	2.82282	2.887	3.01537	3.16871	C2
12hcomp57109_c0_seq1.p2	K08054	CANX	calnexin	0	0.636609	2.67139	3.51228	3.30197	2.19066	1.93413	3.05763	3.41829	3.26276	C2
12hcomp57162_c0_seq1.p3	#N/A	#N/A	#N/A	0	3.31183	3.674	3.97815	3.68513	2.72437	3.62031	4.66035	4.64867	4.70597	C2
12hcomp57167_c0_seq1.p2	#N/A	#N/A	#N/A	0	2.02162	2.37511	3.09045	2.63013	4.24135	4.14569	3.80866	3.59748	3.71388	C2
12hcomp57231_c0_seq1.p1	#N/A	#N/A	#N/A	0	2.30462	0.783662	1.52123	1.63701	3.45947	3.09685	2.46601	2.55673	2.57206	C2
12hcomp57368_c0_seq1.p1	#N/A	#N/A	#N/A	0	2.62091	2.27858	2.6339	1.99472	4.3562	4.35655	4.42619	4.11884	4.21236	C2
12hcomp57374_c0_seq1.p2	K00940	ndk, NME	nucleoside-diphosphate kinase [EC:2.7.4.6]	0	0.100521	2.07549	2.53175	2.74951	3.84475	3.65572	3.40917	3.32856	3.49987	C2
12hcomp57377_c0_seq1.p1	#N/A	#N/A	#N/A	0	1.02582	1.07056	2.46073	2.90386	4.40815	4.31358	3.85981	3.6322	3.66773	C2
12hcomp57623_c0_seq1.p1	K00432	gpx	glutathione peroxidase [EC:1.11.1.9]	0	2.76382	1.64877	1.78588	1.00312	3.26561	3.51884	3.31679	2.99702	2.92847	C2
12hcomp57684_c0_seq1.p1	#N/A	#N/A	#N/A	0	0.757238	1.61098	1.95148	1.97852	3.31568	3.39571	3.14875	2.86192	3.0526	C2
12hcomp57727_c0_seq1.p1	#N/A	#N/A	#N/A	0	3.61252	3.35643	3.35846	1.40257	3.41576	3.49561	3.55387	3.47767	3.29014	C2
12hcomp57788_c0_seq1.p2	K03671	trxA	thioredoxin 1	0	-0.0793601	1.94046	2.00485	2.12215	2.53926	2.77872	3.45922	3.64617	3.56183	C2
12hcomp57968_c0_seq1.p1	#N/A	#N/A	#N/A	0	2.51671	2.37992	3.16234	3.06821	4.55393	4.44264	4.1385	4.13313	4.16775	C2
12hcomp58080_c0_seq1.p2	#N/A	#N/A	#N/A	0	2.18406	2.43764	3.08629	2.89788	3.44563	3.48489	3.63773	3.2295	3.29435	C2
12hcomp58152_c0_seq1.p1	#N/A	#N/A	#N/A	0	3.43012	3.16848	3.2332	2.25837	2.25506	2.9626	3.52229	3.2438	3.18326	C2
12hcomp58160_c0_seq1.p1	K01858	INO1, ISYNA1	myo-inositol-1-phosphate synthase [EC:5.5.1.4]	0	3.29528	3.15237	3.33772	1.55927	2.24728	3.71066	3.43994	3.60025	2.74687	C2
12hcomp58295_c0_seq1.p2	#N/A	#N/A	#N/A	0	3.72144	3.85614	4.10925	3.7468	2.53817	3.84055	4.57238	4.14215	3.75195	C2
12hcomp58519_c0_seq1.p1	#N/A	#N/A	#N/A	0	-0.0582265	1.51501	2.03281	2.06919	2.9518	2.66683	2.94264	2.89155	3.02859	C2
12hcomp58908_c0_seq1.p1	#N/A	#N/A	#N/A	0	1.17319	2.0843	2.47519	2.36244	3.17661	2.98417	2.80758	2.85186	3.04366	C2
12hcomp58980_c0_seq1.p1	#N/A	#N/A	#N/A	0	0.758203	2.50121	3.13025	2.88551	4.41844	4.22876	4.04538	4.02994	4.06392	C2
12hcomp58982_c0_seq1.p1	#N/A	#N/A	#N/A	0	1.8078	3.31882	3.34149	2.3201	3.22945	3.36398	3.62897	3.50763	3.32716	C2
12hcomp59093_c0_seq1.p1	#N/A	#N/A	#N/A	0	2.26921	2.35928	3.32671	3.19724	2.3127	2.93706	2.91851	3.304	3.12242	C2
12hcomp59194_c0_seq1.p1	K00703	glgA	starch synthase [EC:2.4.1.21]	0	1.89691	1.99278	2.6506	2.67094	3.87446	4.09813	3.86195	3.80172	3.79336	C2
12hcomp59198_c0_seq1.p2	#N/A	#N/A	#N/A	0	3.24589	2.50968	2.28808	1.1891	3.17244	3.12074	3.73337	3.32622	3.39522	C2
12hcomp59311_c0_seq1.p1	#N/A	#N/A	#N/A	0	2.65324	2.59009	2.68521	1.52226	3.18597	3.47556	3.51038	3.54006	3.42541	C2
12hcomp59634_c0_seq1.p1	#N/A	#N/A	#N/A	0	3.56109	4.02044	4.34404	3.29442	1.88807	2.92399	3.7092	3.68589	3.68067	C2
12hcomp59768_c0_seq1.p2	#N/A	#N/A	#N/A	0	1.9921	2.06907	2.42897	1.65062	3.33305	3.53285	3.81739	4.21923	4.42241	C2
12hcomp59999_c0_seq1.p2	#N/A	#N/A	#N/A	0	2.28724	2.32386	2.35292	1.59278	2.72045	3.40137	3.71973	3.73798	3.47748	C2
12hcomp60054_c0_seq1.p1	#N/A	#N/A	#N/A	0	0.308507	2.15328	2.08212	2.24824	3.70233	3.42563	3.45307	3.37674	3.75728	C2
12hcomp60103_c0_seq1.p1	K00606	panB	3-methyl-2-oxobutanoate hydroxymethyltransferase [EC:2.1.2.11]	0	3.03714	2.58069	2.20229	-0.522824	4.21825	4.47192	4.19558	4.26776	3.8495	C2
12hcomp60125_c0_seq1.p2	#N/A	#N/A	#N/A	0	1.89242	2.05641	2.1082	1.62982	3.3815	3.1249	3.26883	2.71136	2.94377	C2
12hcomp60158_c0_seq1.p1	K00218	por	protochlorophyllide reductase [EC:1.3.1.33]	0	-0.411679	2.0656	2.28253	2.25765	4.01338	3.84154	3.26759	3.0138	3.27443	C2
12hcomp60617_c0_seq1.p2	#N/A	#N/A	#N/A	0	2.27586	3.21826	3.58401	3.06	2.87097	3.66457	4.07476	3.54735	3.78119	C2
12hcomp61393_c0_seq1.p1	#N/A	#N/A	#N/A	0	2.20697	2.46854	2.90744	1.70464	2.68767	2.94682	3.15016	3.19844	3.32718	C2
12hcomp61542_c0_seq1.p3	#N/A	#N/A	#N/A	0	1.66951	2.05007	2.54038	1.86571	2.24012	3.0556	3.96522	3.18158	3.24784	C2
12hcomp61631_c0_seq1.p1	#N/A	#N/A	#N/A	0	1.81541	2.54294	2.74583	2.66474	4.0397	4.29628	4.13624	4.02434	4.20829	C2
12hcomp61728_c0_seq1.p1	#N/A	#N/A	#N/A	0	1.35401	1.98789	2.46858	2.04033	4.77777	4.5705	4.56779	4.44576	4.33862	C2
12hcomp61749_c0_seq1.p1	#N/A	#N/A	#N/A	0	2.81296	1.58922	2.00248	0.0614766	2.71366	3.53615	3.20985	3.09723	2.60587	C2
12hcomp62023_c0_seq1.p1	#N/A	#N/A	#N/A	0	2.65979	2.16019	1.97802	1.65807	4.16517	4.24396	4.22602	4.24827	4.04463	C2
12hcomp62507_c0_seq1.p1	K06013	STE24	STE24 endopeptidase [EC:3.4.24.84]	0	1.69253	2.56292	2.83081	2.15586	2.89515	2.8896	2.77285	2.61437	2.87587	C2
12hcomp62653_c0_seq1.p2	#N/A	#N/A	#N/A	0	3.16566	3.39162	3.43689	2.0588	2.52401	3.61122	3.22197	3.19452	3.58311	C2
12hcomp62678_c0_seq1.p2	#N/A	#N/A	#N/A	0	1.63341	2.02232	2.03755	1.77424	4.62359	4.09061	3.89438	3.75523	3.93723	C2
12hcomp62731_c0_seq1.p1	#N/A	#N/A	#N/A	0	0.660235	2.01098	2.22993	2.10407	4.68732	4.56292	4.63847	4.4028	4.50745	C2
12hcomp62796_c0_seq1.p2	#N/A	#N/A	#N/A	0	1.94478	2.21926	2.16792	1.47971	3.77709	3.756	3.72013	3.73004	3.32456	C2
12hcomp63141_c0_seq1.p1	#N/A	#N/A	#N/A	0	1.67788	1.82839	2.30696	1.26948	4.17368	4.40454	4.75596	4.55845	3.72055	C2
12hcomp64194_c0_seq1.p1	#N/A	#N/A	#N/A	0	0.603812	2.57021	3.17774	2.74271	2.79967	3.08474	3.19486	3.19389	3.19866	C2
12hcomp64306_c0_seq1.p1	K21456	GSS	glutathione synthase [EC:6.3.2.3]	0	1.75912	2.4129	2.73076	1.94349	2.66267	2.93609	3.02473	2.88155	3.00359	C2
12hcomp64308_c0_seq1.p1	#N/A	#N/A	#N/A	0	2.38163	1.44021	1.28314	0.41344	4.15175	4.09414	3.61801	3.37384	3.4174	C2
12hcomp64378_c0_seq1.p1	#N/A	#N/A	#N/A	0	0.998912	1.97582	2.39916	2.57195	3.29747	2.3483	2.98239	2.94247	3.10945	C2
12hcomp65070_c0_seq1.p2	#N/A	#N/A	#N/A	0	2.10903	1.75755	2.11595	0.458675	5.15997	5.14174	4.86845	4.47515	4.19983	C2
12hcomp65355_c0_seq1.p1	#N/A	#N/A	#N/A	0	-0.438608	1.72434	1.96744	1.86611	3.80973	3.43993	3.59015	3.70605	3.53164	C2
12hcomp65452_c0_seq1.p1	K19695	NCALD	neurocalcin delta	0	0.736628	2.59663	2.65065	1.9614	3.41576	3.34914	3.80766	3.7096	3.78018	C2
12hcomp65455_c0_seq1.p3	#N/A	#N/A	#N/A	0	0.583614	1.36636	2.42617	1.5597	2.95556	3.17429	3.3892	2.85644	3.32139	C2
12hcomp65926_c0_seq1.p2	#N/A	#N/A	#N/A	0	-0.00462309	0.976593	1.15376	2.02852	4.99569	4.60842	4.53568	4.31179	4.44774	C2
12hcomp66052_c0_seq1.p1	#N/A	#N/A	#N/A	0	-0.0692717	1.49235	1.87668	1.17401	3.22546	3.07124	3.16455	2.86117	2.34372	C2
12hcomp66854_c0_seq1.p1	#N/A	#N/A	#N/A	0	2.07659	2.40627	2.88748	2.14364	2.16466	3.07797	2.62475	3.24738	3.45816	C2
12hcomp67104_c0_seq1.p1	#N/A	#N/A	#N/A	0	2.70978	2.44255	2.29555	1.04822	4.25783	3.99097	4.08154	3.73568	3.70114	C2
12hcomp68298_c0_seq1.p1	#N/A	#N/A	#N/A	0	1.64405	1.37487	2.0174	1.72373	3.63552	3.50181	3.15256	2.95906	2.67946	C2
12hcomp69341_c0_seq1.p1	#N/A	#N/A	#N/A	0	1.0943	2.31698	2.21223	2.22102	3.20999	2.55965	2.6002	2.64812	2.59736	C2
12hcomp69596_c0_seq1.p2	#N/A	#N/A	#N/A	0	1.51546	1.89582	2.25536	1.82027	4.18187	3.55511	3.53317	3.82786	3.88319	C2
12hcomp70141_c0_seq1.p1	#N/A	#N/A	#N/A	0	1.15682	2.26812	2.21312	1.96249	4.36476	4.17542	3.90553	3.92152	3.84533	C2
12hcomp70487_c0_seq1.p1	#N/A	#N/A	#N/A	0	1.22528	1.86986	1.65625	1.4751	3.43767	3.6204	4.00867	3.99404	3.87245	C2
12hcomp70748_c0_seq1.p2	K12589	RRP42, EXOSC7	exosome complex component RRP42	0	1.5451	1.58545	2.02662	1.49458	3.53981	3.55948	3.37704	3.53407	3.11038	C2
12hcomp70965_c0_seq1.p2	#N/A	#N/A	#N/A	0	1.4521	1.84781	1.80447	1.35933	3.68933	3.95524	3.53904	3.30574	3.27999	C2
12hcomp71400_c0_seq1.p1	#N/A	#N/A	#N/A	0	1.68194	1.68879	2.14148	0.457574	3.57113	3.66175	3.6144	3.20421	2.84051	C2
12hcomp9251_c0_seq1.p1	#N/A	#N/A	#N/A	0	1.87658	1.74947	2.35722	2.06843	2.85472	3.20373	3.33228	3.58284	3.52213	C2
12hcomp9594_c0_seq1.p1	#N/A	#N/A	#N/A	0	3.05868	2.18857	2.41191	1.88501	3.82857	4.04121	3.58263	3.63277	3.36109	C2
12hcomp9654_c0_seq1.p2	#N/A	#N/A	#N/A	0	2.05401	2.0519	2.1528	0.919629	2.48302	3.00086	3.39474	3.12953	3.37613	C2
13hcomp11729_c0_seq1.p1	#N/A	#N/A	#N/A	0	2.55996	2.13086	2.15755	0.93619	3.74263	3.61905	3.54194	3.61121	3.67845	C2
13hcomp17314_c0_seq1.p1	#N/A	#N/A	#N/A	0	1.34769	2.31118	2.65613	2.08219	4.90535	4.77653	4.40294	4.27277	4.20653	C2
13hcomp20649_c0_seq1.p2	K13984	TXNDC5, ERP46	thioredoxin domain-containing protein 5	0	0.509548	1.67685	1.97265	1.88504	3.64718	3.4123	3.47299	3.49957	3.51342	C2
13hcomp21347_c1_seq1.p1	#N/A	#N/A	#N/A	0	1.42616	1.96202	2.28653	2.17318	4.49475	4.37548	4.47859	4.18053	4.11046	C2
13hcomp21408_c0_seq2.p2	K02943	RP-LP2, RPLP2	large subunit ribosomal protein LP2	0	1.71716	2.78472	2.59646	2.37143	2.94903	3.05112	3.576	3.56141	3.53874	C2
13hcomp21537_c0_seq1.p2	#N/A	#N/A	#N/A	0	1.46273	2.89272	3.3259	3.17144	3.78028	3.6284	4.07131	4.14382	4.14667	C2
13hcomp21779_c0_seq2.p2	#N/A	#N/A	#N/A	0	1.91804	0.440504	0.373887	-0.86093	3.9357	4.12359	4.17061	3.74563	3.51836	C2
13hcomp21984_c0_seq1.p2	#N/A	#N/A	#N/A	0	1.7147	2.00342	2.49546	2.36723	2.90741	2.81908	2.91468	2.59389	2.47468	C2
13hcomp22587_c0_seq1.p3	K00390	cysH	phosphoadenosine phosphosulfate reductase [EC:1.8.4.8 1.8.4.10]	0	1.88591	2.39987	2.60526	2.16327	4.63262	4.30268	4.36528	4.34934	4.34399	C2
13hcomp22602_c0_seq1.p1	#N/A	#N/A	#N/A	0	2.02357	1.76325	2.23339	2.16898	2.99662	2.99249	3.05344	2.55553	2.34964	C2
13hcomp22742_c0_seq1.p1	#N/A	#N/A	#N/A	0	2.6795	0.50754	1.71087	1.56485	3.23197	3.23168	2.65133	2.79412	2.76208	C2
13hcomp23854_c0_seq1.p1	#N/A	#N/A	#N/A	0	1.29034	1.87437	2.3309	2.29851	2.73363	2.65326	2.4452	3.08888	3.12224	C2
13hcomp23982_c0_seq1.p3	#N/A	#N/A	#N/A	0	3.54647	2.83831	3.8182	2.21053	3.59022	2.99203	4.42248	4.24011	3.58385	C2
13hcomp25280_c0_seq1.p1	#N/A	#N/A	#N/A	0	1.41122	1.66271	1.93713	1.60302	3.88789	3.61234	3.82834	3.77463	3.48668	C2
13hcomp25797_c0_seq1.p1	#N/A	#N/A	#N/A	0	2.45719	1.57614	2.03485	2.0593	4.02169	4.00115	3.50173	3.47602	3.53115	C2
13hcomp27061_c0_seq1.p1	#N/A	#N/A	#N/A	0	2.07646	1.81449	1.90305	1.27885	3.26889	3.47578	3.10187	3.35607	3.02692	C2
13hcomp29155_c0_seq2.p1	K01674	cah	carbonic anhydrase [EC:4.2.1.1]	0	2.38032	2.98207	3.2942	2.44226	3.11334	3.72786	3.88391	3.39915	3.33449	C2
13hcomp29411_c0_seq1.p1	K06639	CDC14	cell division cycle 14 [EC:3.1.3.16 3.1.3.48]	0	2.28534	2.04453	2.05263	0.993689	2.30724	3.02994	3.11009	3.14868	3.07376	C2
13hcomp30236_c0_seq3.p1	#N/A	#N/A	#N/A	0	1.85804	2.05624	2.44846	1.55317	3.75645	3.92757	3.9026	3.7432	3.75498	C2
13hcomp30670_c0_seq2.p3	#N/A	#N/A	#N/A	0	1.44292	1.96353	2.02807	1.5881	3.90641	3.57706	3.32016	3.25876	3.39668	C2
13hcomp30715_c1_seq1.p1	#N/A	#N/A	#N/A	0	2.21579	3.2849	3.81353	1.13157	3.20468	4.58055	5.34021	4.87281	2.65302	C2
13hcomp31020_c0_seq2.p1	K08907	LHCA1	light-harvesting complex I chlorophyll a/b binding protein 1	0	1.65198	2.11299	2.19315	2.15684	5.03691	4.72476	4.61613	4.21442	4.33148	C2
13hcomp31145_c0_seq2.p2	#N/A	#N/A	#N/A	0	-0.0185571	1.42346	1.7236	2.17821	3.73226	3.23629	2.71939	2.1693	2.98753	C2
13hcomp31265_c0_seq1.p1	K00856	E2.7.1.20, ADK	adenosine kinase [EC:2.7.1.20]	0	3.87519	3.74744	3.82654	2.17531	2.15182	3.34258	3.60662	3.90459	3.47767	C2
13hcomp31316_c0_seq2.p1	#N/A	#N/A	#N/A	0	3.46741	3.32036	3.374	2.40739	2.39636	2.90085	3.61265	3.57109	3.44134	C2
13hcomp31566_c0_seq1.p1	#N/A	#N/A	#N/A	0	2.52988	1.38406	1.19976	0.788577	4.16761	4.00613	3.54231	3.16256	3.31167	C2
13hcomp32332_c0_seq1.p1	#N/A	#N/A	#N/A	0	0.936141	1.87274	2.54257	2.66431	5.39426	4.93967	4.37363	4.15009	4.24201	C2
13hcomp36803_c0_seq1.p1	#N/A	#N/A	#N/A	0	2.66152	1.99016	2.08785	1.34157	4.14138	4.27639	4.02682	3.8217	4.06871	C2
13hcomp37450_c0_seq2.p2	#N/A	#N/A	#N/A	0	1.27691	1.7211	1.8555	1.78589	3.00516	2.74283	3.15856	2.47737	2.79781	C2
13hcomp37903_c0_seq2.p1	#N/A	#N/A	#N/A	0	2.38911	2.60631	2.75818	1.90208	4.31765	4.10695	4.26654	4.17981	4.11378	C2
13hcomp39091_c0_seq2.p1	#N/A	#N/A	#N/A	0	3.10915	1.55213	2.12973	1.09654	3.63729	4.30411	3.35389	3.68215	3.24706	C2
13hcomp40294_c0_seq2.p1	#N/A	#N/A	#N/A	0	2.80337	3.05064	2.92379	1.81722	3.00752	3.20912	3.68397	4.04887	4.11755	C2
13hcomp40720_c0_seq3.p1	K01487	E3.5.4.3, guaD	guanine deaminase [EC:3.5.4.3]	0	0.220982	1.76349	1.66572	2.02671	4.1052	3.74837	3.26507	3.39842	3.94516	C2
13hcomp41191_c0_seq2.p1	#N/A	#N/A	#N/A	0	0.471736	2.76576	3.00182	2.70233	3.09957	2.76457	2.71775	2.95408	3.31178	C2
13hcomp41193_c0_seq1.p1	#N/A	#N/A	#N/A	0	1.01486	1.69093	2.10604	1.82123	4.18879	3.99234	4.3295	4.35083	4.21485	C2
13hcomp41527_c0_seq1.p1	#N/A	#N/A	#N/A	0	1.34455	2.01271	2.02101	1.79233	3.64963	3.43735	3.1061	3.36634	3.26987	C2
13hcomp41559_c0_seq1.p1	K00645	fabD, MCAT, MCT1	[acyl-carrier-protein] S-malonyltransferase [EC:2.3.1.39]	0	-0.617422	1.31537	2.3266	2.50495	5.2254	4.86955	4.75154	4.55209	4.52788	C2
13hcomp41660_c0_seq2.p1	#N/A	#N/A	#N/A	0	2.33786	2.25168	2.03671	0.989378	2.86091	3.2569	2.97	3.13632	2.74656	C2
13hcomp41994_c0_seq1.p1	#N/A	#N/A	#N/A	0	2.65668	0.779768	1.14631	0.527745	3.97609	4.02954	3.6791	3.48444	3.40391	C2
13hcomp42038_c1_seq2.p1	#N/A	#N/A	#N/A	0	0.537413	2.1548	2.63438	2.97317	4.02831	3.79854	3.61915	3.61689	3.87958	C2
13hcomp42066_c0_seq1.p1	#N/A	#N/A	#N/A	0	2.22485	1.0161	1.58932	1.5734	5.35076	5.11615	4.63774	4.72665	4.64658	C2
13hcomp42118_c0_seq1.p1	K01082	cysQ, MET22, BPNT1	3'(2'), 5'-bisphosphate nucleotidase [EC:3.1.3.7]	0	-0.0445872	1.94156	2.16346	2.4782	3.78646	3.52773	3.16391	3.00084	3.20034	C2
13hcomp42829_c0_seq2.p1	#N/A	#N/A	#N/A	0	2.70202	1.29089	1.55563	0.983326	3.97161	4.00887	3.3838	3.13448	3.11665	C2
13hcomp43582_c0_seq2.p1	K01609	trpC	indole-3-glycerol phosphate synthase [EC:4.1.1.48]	0	2.41461	2.03942	2.4	2.01615	4.04074	3.9417	3.64533	3.62344	3.54072	C2
13hcomp43677_c0_seq1.p1	#N/A	#N/A	#N/A	0	0.340991	1.68962	1.89677	2.6497	3.70475	3.41156	3.26512	3.42863	3.55975	C2
13hcomp44001_c1_seq1.p1	#N/A	#N/A	#N/A	0	1.269	2.04984	2.70629	2.38845	4.99142	4.45431	3.72996	3.68696	4.33771	C2
13hcomp44472_c0_seq1.p1	#N/A	#N/A	#N/A	0	0.314967	1.45498	2.30031	2.45596	4.04774	3.79044	3.61687	3.39654	3.36342	C2
13hcomp45072_c1_seq1.p1	#N/A	#N/A	#N/A	0	1.42259	2.25419	2.20407	1.99249	3.49602	3.29265	3.2118	3.17199	3.30492	C2
13hcomp45838_c0_seq1.p1	#N/A	#N/A	#N/A	0	2.6945	2.70756	2.83126	1.94821	2.64822	3.45181	3.32043	3.2893	3.19111	C2
13hcomp46897_c0_seq1.p1	K01895	ACSS, acs	acetyl-CoA synthetase [EC:6.2.1.1]	0	0.782676	3.51913	4.01161	3.4747	2.42711	2.51881	3.8098	3.72662	3.72416	C2
13hcomp48546_c0_seq1.p2	#N/A	#N/A	#N/A	0	1.32735	2.23274	2.33449	2.32194	1.85321	3.86988	5.48653	5.81612	5.56981	C2
13hcomp50312_c0_seq1.p2	#N/A	#N/A	#N/A	0	-0.302338	1.85109	2.55626	2.44251	4.38899	3.96161	3.86259	4.07407	4.09134	C2
13hcomp51850_c0_seq2.p1	#N/A	#N/A	#N/A	0	0.997512	1.77417	2.15786	1.76112	3.73505	3.94431	3.64471	3.50227	3.5026	C2
13hcomp52017_c0_seq9.p2	#N/A	#N/A	#N/A	0	2.26451	0.999867	0.791546	0.21806	4.08445	3.6719	3.6675	3.2841	3.41341	C2
13hcomp52058_c1_seq1.p1	K00604	MTFMT, fmt	methionyl-tRNA formyltransferase [EC:2.1.2.9]	0	0.500254	2.27158	2.42747	1.9827	4.06154	3.92486	3.82123	3.74028	3.78234	C2
13hcomp52207_c0_seq2.p1	#N/A	#N/A	#N/A	0	4.19684	1.40502	1.9528	0.0836928	3.27649	4.13074	3.14706	3.34828	2.86535	C2
13hcomp52595_c0_seq1.p1	#N/A	#N/A	#N/A	0	0.520174	1.69584	2.17302	2.28944	3.13313	3.23999	3.34605	3.36839	3.57004	C2
13hcomp53500_c0_seq1.p2	#N/A	#N/A	#N/A	0	2.29135	2.32454	2.51936	0.983415	2.515	3.37333	3.34095	3.21345	2.7564	C2
13hcomp53759_c2_seq1.p1	K13606	NOL, NYC1	chlorophyll(ide) b reductase [EC:1.1.1.294]	0	1.50349	1.90743	1.97578	1.88044	3.69694	3.44854	3.39791	3.31142	3.37815	C2
13hcomp53869_c0_seq1.p2	#N/A	#N/A	#N/A	0	0.701328	1.4659	2.06288	1.70758	3.4435	3.41485	3.60309	3.73017	2.96093	C2
13hcomp54752_c0_seq1.p1	#N/A	#N/A	#N/A	0	0.670918	2.46902	2.29608	1.74817	3.03566	2.41391	2.84514	2.8491	3.6241	C2
13hcomp54966_c0_seq1.p1	#N/A	#N/A	#N/A	0	0.0509724	1.70615	2.00139	1.60304	4.67961	4.3009	4.17024	4.21868	4.46636	C2
13hcomp55090_c0_seq3.p1	K19882	NOTUM	O-palmitoleoyl-L-serine hydrolase [EC:3.1.1.98]	0	1.46812	1.51687	1.83257	1.15206	3.98215	3.95264	3.61951	3.75279	3.52453	C2
13hcomp55518_c2_seq1.p1	#N/A	#N/A	#N/A	0	0.762896	1.48253	1.82055	1.28705	5.14253	4.99723	4.82019	4.3593	4.51141	C2
13hcomp55520_c0_seq1.p2	#N/A	#N/A	#N/A	0	1.11004	1.45095	1.93625	1.60918	3.9305	3.9054	3.41074	3.45822	3.37362	C2
13hcomp55714_c1_seq1.p1	#N/A	#N/A	#N/A	0	2.48202	2.69154	3.24419	3.22587	4.46896	4.56147	4.29199	3.94816	4.01771	C2
13hcomp56831_c3_seq35.p1	#N/A	#N/A	#N/A	0	1.39754	1.81192	2.07775	1.64387	4.09978	3.63652	3.11687	2.74212	2.86351	C2
13hcomp56864_c0_seq7.p1	#N/A	#N/A	#N/A	0	0.803401	2.27509	2.46969	1.94038	2.99462	2.97851	2.56908	3.43163	3.32541	C2
13hcomp57156_c0_seq1.p1	#N/A	#N/A	#N/A	0	1.46929	1.97834	2.27722	1.92424	2.93369	2.84779	3.43202	3.54598	3.45835	C2
13hcomp57230_c0_seq8.p1	#N/A	#N/A	#N/A	0	0.172462	1.78216	2.70436	2.98125	3.94374	3.33108	2.70816	2.95704	2.53881	C2
13hcomp57287_c0_seq1.p1	K09490	HSPA5, BIP	heat shock 70kDa protein 5	0	1.34779	1.91301	2.56169	2.04379	2.85243	2.61974	2.98123	3.23957	3.08133	C2
13hcomp57574_c3_seq1.p1	#N/A	#N/A	#N/A	0	0.364802	1.57785	2.1468	1.65906	4.70425	4.71889	4.45642	4.84337	4.58616	C2
13hcomp57748_c0_seq1.p2	K02975	RP-S25e, RPS25	small subunit ribosomal protein S25e	0	2.12982	3.1696	3.13634	2.85646	2.7032	3.02474	3.93228	3.76824	3.6138	C2
13hcomp57774_c0_seq1.p2	#N/A	#N/A	#N/A	0	0.541833	2.23562	2.70104	2.59101	4.31131	4.09579	4.1121	3.71591	3.70064	C2
13hcomp57828_c0_seq1.p1	K02870	RP-L12e, RPL12	large subunit ribosomal protein L12e	0	2.70953	3.24634	3.12295	2.85245	1.76951	2.4751	3.7375	3.80804	3.65579	C2
13hcomp57877_c0_seq1.p2	K00855	PRK, prkB	phosphoribulokinase [EC:2.7.1.19]	0	1.89647	1.98175	2.62968	2.63758	4.29735	4.13042	3.6648	3.45508	3.47528	C2
13hcomp57971_c0_seq1.p3	K02894	RP-L23e, RPL23	large subunit ribosomal protein L23e	0	2.96635	3.44199	3.46821	2.9199	3.61625	3.78097	4.61888	4.59515	4.59217	C2
13hcomp58046_c0_seq1.p2	K02910	RP-L31e, RPL31	large subunit ribosomal protein L31e	0	2.49929	2.93106	3.04044	2.6215	3.30697	3.4146	4.04662	4.09534	3.9994	C2
13hcomp58154_c0_seq1.p1	K00059	fabG, OAR1	3-oxoacyl-[acyl-carrier protein] reductase [EC:1.1.1.100]	0	-0.104897	1.6809	2.04024	2.51391	4.69577	4.4436	4.1361	4.08454	4.25049	C2
13hcomp58293_c0_seq1.p1	#N/A	#N/A	#N/A	0	1.89417	2.12909	2.87644	2.80766	4.468	4.33267	4.2088	4.12289	4.19768	C2
13hcomp58306_c0_seq1.p2	K13250	SSR2	translocon-associated protein subunit beta	0	1.61064	2.12355	2.32375	2.08816	3.1052	2.96567	3.1603	3.14795	3.23301	C2
13hcomp58488_c0_seq1.p1	#N/A	#N/A	#N/A	0	0.114875	1.51961	1.69181	2.01371	3.09433	3.08378	3.12262	3.38307	3.43454	C2
13hcomp58550_c0_seq1.p1	K07509	HADHB	acetyl-CoA acyltransferase [EC:2.3.1.16]	0	0.599323	3.99425	4.41204	4.00495	2.70074	2.63086	4.52736	4.87262	4.9058	C2
13hcomp58811_c0_seq1.p2	#N/A	#N/A	#N/A	0	2.33616	1.2544	2.049	2.01602	4.61726	4.47623	4.18809	4.11681	4.09967	C2
13hcomp58838_c0_seq1.p1	#N/A	#N/A	#N/A	0	0.336265	2.38285	2.76641	3.00128	3.79806	3.53691	3.44214	3.26876	3.35847	C2
13hcomp58923_c0_seq1.p1	K01012	bioB	biotin synthase [EC:2.8.1.6]	0	1.23777	2.9698	3.13991	2.95011	4.40128	4.1559	4.15793	4.05832	4.13868	C2
13hcomp59090_c0_seq1.p3	#N/A	#N/A	#N/A	0	0.858662	1.50581	1.74666	2.00539	4.30879	3.81846	3.51776	3.55523	3.59409	C2
13hcomp59119_c0_seq1.p2	#N/A	#N/A	#N/A	0	2.50768	3.28268	3.31404	3.10385	3.31698	3.25956	3.80408	3.88456	3.82231	C2
13hcomp59339_c0_seq1.p1	#N/A	#N/A	#N/A	0	3.33588	2.66698	2.43184	1.66633	3.60132	3.8823	3.67863	3.38975	3.39134	C2
13hcomp59463_c0_seq1.p1	K01599	hemE, UROD	uroporphyrinogen decarboxylase [EC:4.1.1.37]	0	2.60469	2.32583	2.539	2.30833	3.56258	3.63528	3.75145	3.48586	3.62236	C2
13hcomp59909_c0_seq1.p1	#N/A	#N/A	#N/A	0	2.9313	1.65575	2.05624	1.74208	3.31972	3.64519	3.24636	3.42628	3.22928	C2
13hcomp60448_c0_seq1.p1	#N/A	#N/A	#N/A	0	0.637507	2.28575	2.67786	2.55156	2.80982	2.32257	3.00303	3.25581	3.08142	C2
13hcomp60682_c0_seq1.p2	#N/A	#N/A	#N/A	0	0.353326	1.75392	2.12872	2.30782	3.9073	3.74014	3.58011	3.72221	3.82788	C2
13hcomp61534_c0_seq1.p1	#N/A	#N/A	#N/A	0	2.72995	2.35342	2.07429	1.66424	2.81391	2.92254	2.97844	2.83906	2.79763	C2
13hcomp62081_c0_seq1.p1	K01079	serB, PSPH	phosphoserine phosphatase [EC:3.1.3.3]	0	1.54423	1.66216	1.94087	1.36487	3.08807	2.97962	2.8157	2.85679	2.46776	C2
13hcomp62101_c0_seq1.p1	K09523	DNAJC3	DnaJ homolog subfamily C member 3	0	0.423034	1.39974	2.02407	1.80766	3.29434	3.00614	2.93973	3.16804	3.08252	C2
13hcomp62142_c0_seq1.p1	#N/A	#N/A	#N/A	0	1.29595	2.4037	2.64426	2.62719	3.65692	3.78489	3.55438	3.66587	3.82301	C2
13hcomp63141_c0_seq1.p2	#N/A	#N/A	#N/A	0	1.8786	2.71453	3.07896	2.78968	3.62852	3.89785	3.494	3.54555	3.4192	C2
13hcomp64001_c0_seq1.p1	K11434	PRMT1	type I protein arginine methyltransferase [EC:2.1.1.319]	0	1.98689	2.26563	2.4065	1.72735	3.36856	3.32985	3.4721	3.48218	3.56457	C2
13hcomp64072_c0_seq1.p1	#N/A	#N/A	#N/A	0	0.604452	1.62616	1.82149	2.16218	3.95344	3.65498	3.30656	3.60153	3.65805	C2
13hcomp64875_c0_seq1.p2	#N/A	#N/A	#N/A	0	2.07261	2.07259	2.2088	1.62765	4.28646	4.12174	3.90534	3.64976	3.72346	C2
13hcomp65184_c0_seq1.p2	#N/A	#N/A	#N/A	0	1.93126	1.11851	1.44586	0.75625	5.33618	5.16318	4.79365	4.41318	4.39375	C2
13hcomp66069_c0_seq1.p1	#N/A	#N/A	#N/A	0	1.16308	2.24147	2.4584	1.6868	4.26307	4.06069	4.14435	3.9048	4.03815	C2
13hcomp66100_c0_seq1.p1	#N/A	#N/A	#N/A	0	0.822304	1.69281	2.33818	2.44985	3.15269	3.26252	3.25196	3.20115	3.17627	C2
13hcomp66538_c0_seq1.p3	K10771	APEX1	AP endonuclease 1 [EC:4.2.99.18]	0	0.499816	2.36331	2.43157	2.06421	3.31307	3.26369	2.94602	3.00428	2.45693	C2
13hcomp67879_c0_seq1.p1	#N/A	#N/A	#N/A	0	1.66758	3.60542	4.14482	3.1793	2.79875	3.44652	4.02551	4.07739	3.69699	C2
13hcomp69566_c0_seq1.p1	#N/A	#N/A	#N/A	0	1.2063	1.85454	1.63312	1.70848	3.43651	3.26167	3.47767	3.57577	3.58002	C2
13hcomp69914_c0_seq1.p1	#N/A	#N/A	#N/A	0	1.62481	1.68798	1.91378	1.54013	4.50711	4.09286	3.99066	3.83482	3.80638	C2
13hcomp72200_c0_seq1.p2	#N/A	#N/A	#N/A	0	1.22594	1.92571	2.11335	1.68351	4.0698	3.96357	4.06894	4.01128	4.21963	C2
13hcomp75151_c0_seq1.p1	#N/A	#N/A	#N/A	0	0.0134985	1.37272	1.69317	1.93976	4.64968	4.48872	3.94753	3.93151	4.05547	C2
13hcomp75531_c0_seq1.p1	#N/A	#N/A	#N/A	0	3.38138	3.17486	2.96776	1.66598	3.8892	4.75288	4.49177	4.22691	4.04487	C2
13hcomp78427_c0_seq1.p1	#N/A	#N/A	#N/A	0	1.58681	2.14322	2.22007	1.84987	3.30844	3.73087	3.58324	3.48807	3.35168	C2
13hcomp78587_c0_seq1.p1	#N/A	#N/A	#N/A	0	2.38336	1.50131	1.60407	0.755958	3.07763	3.52375	3.03779	2.80256	2.86122	C2
13hcomp79463_c0_seq1.p1	#N/A	#N/A	#N/A	0	0.890833	2.50974	2.88963	2.29582	3.58766	3.60665	3.76532	3.53458	3.44534	C2
1hcomp11210_c0_seq1.p1	#N/A	#N/A	#N/A	0	2.37331	2.30761	2.54586	1.63317	3.34612	3.12899	3.98378	3.97638	3.47946	C2
1hcomp12065_c0_seq2.p2	#N/A	#N/A	#N/A	0	2.02472	2.02577	1.95948	1.82374	4.35943	4.18799	4.12615	3.72591	3.49937	C2
1hcomp18292_c0_seq1.p1	#N/A	#N/A	#N/A	0	2.64492	0.898732	1.35138	0.673582	4.28275	4.07926	3.63511	3.37418	3.36175	C2
1hcomp18414_c0_seq1.p1	#N/A	#N/A	#N/A	0	2.03184	0.460966	0.897556	0.776772	4.62274	4.30684	4.05419	3.77668	3.85229	C2
1hcomp19402_c0_seq1.p2	#N/A	#N/A	#N/A	0	1.21001	2.0682	2.15238	2.00976	3.22418	3.16836	3.07	2.85317	3.01802	C2
1hcomp19602_c0_seq1.p1	#N/A	#N/A	#N/A	0	2.0563	0.671202	0.900227	0.835541	3.8008	3.76281	3.53098	3.40201	3.27141	C2
1hcomp20312_c0_seq1.p2	K04043	dnaK, HSPA9	molecular chaperone DnaK	0	4.18295	4.34839	4.52724	3.78002	1.88313	3.27818	4.02845	4.34701	4.11837	C2
1hcomp20433_c0_seq1.p1	#N/A	#N/A	#N/A	0	2.46272	0.559181	1.08164	0.751568	4.09274	4.00374	3.63534	3.61548	3.47782	C2
1hcomp20465_c0_seq1.p1	K02717	psbP	photosystem II oxygen-evolving enhancer protein 2	0	3.55476	1.76819	2.56219	2.51961	4.86862	4.74731	3.95817	3.98514	3.86085	C2
1hcomp20529_c0_seq2.p2	K08902	psb27	photosystem II Psb27 protein	0	2.19711	1.12637	1.59307	1.74402	4.20786	4.04674	3.67755	3.61106	3.68792	C2
1hcomp21625_c1_seq1.p1	#N/A	#N/A	#N/A	0	2.50948	1.24275	1.47764	1.00669	3.06881	3.12004	2.7989	2.69092	2.54856	C2
1hcomp21987_c0_seq2.p1	#N/A	#N/A	#N/A	0	3.17289	1.07131	1.45957	1.26907	4.07122	4.25652	3.80968	3.77852	3.70372	C2
1hcomp23021_c0_seq1.p1	K00799	GST, gst	glutathione S-transferase [EC:2.5.1.18]	0	1.9919	0.328543	0.456945	-0.233883	3.90867	3.72477	3.28273	3.00707	2.96075	C2
1hcomp23047_c0_seq1.p1	#N/A	#N/A	#N/A	0	3.35046	4.6626	4.41547	3.5119	1.70427	1.92279	3.68322	3.66032	3.80842	C2
1hcomp23750_c1_seq1.p1	#N/A	#N/A	#N/A	0	3.74162	3.01782	3.18509	2.40256	2.82129	3.1653	3.95236	3.77942	3.58166	C2
1hcomp25213_c0_seq1.p1	#N/A	#N/A	#N/A	0	2.51633	2.81228	2.74026	1.97891	1.49546	4.32992	5.14868	4.94088	4.96002	C2
1hcomp26132_c0_seq1.p2	K19029	PFKFB2	6-phosphofructo-2-kinase / fructose-2,6-biphosphatase 2 [EC:2.7.1.105 3.1.3.46]	0	2.25437	0.315096	0.668078	-0.871506	4.34112	4.2993	3.36517	3.04948	2.93838	C2
1hcomp28437_c0_seq2.p2	K00025	MDH1	malate dehydrogenase [EC:1.1.1.37]	0	1.46923	2.13011	2.19159	1.70987	4.65268	4.4273	4.74735	5.10209	5.04504	C2
1hcomp28624_c0_seq1.p1	#N/A	#N/A	#N/A	0	1.99484	0.837374	0.326687	-0.909258	3.44313	3.42066	3.34209	3.04908	2.92787	C2
1hcomp29405_c0_seq1.p1	#N/A	#N/A	#N/A	0	2.27606	1.35379	1.28147	0.654075	4.35027	4.37532	4.14568	3.83521	3.99359	C2
1hcomp29790_c0_seq2.p1	#N/A	#N/A	#N/A	0	0.564377	1.50077	1.94033	1.44659	3.51083	3.63311	4.04999	3.8551	3.78705	C2
1hcomp29907_c0_seq1.p1	K14572	MDN1, REA1	midasin	0	3.19051	2.47485	1.60848	0.865375	2.23236	2.71791	4.215	2.99631	2.99704	C2
1hcomp30382_c0_seq1.p1	#N/A	#N/A	#N/A	0	2.1639	0.747499	1.40404	0.625026	4.15313	4.19788	3.54523	3.41545	3.32161	C2
1hcomp30425_c1_seq3.p1	#N/A	#N/A	#N/A	0	1.71979	2.10432	1.9611	1.31857	4.02429	3.94401	3.86169	3.82403	3.76176	C2
1hcomp30469_c0_seq1.p1	#N/A	#N/A	#N/A	0	4.76213	5.01371	4.769	3.88947	1.67585	3.71411	3.89768	3.09744	2.89773	C2
1hcomp30844_c1_seq1.p1	K02540	MCM2	DNA replication licensing factor MCM2 [EC:3.6.4.12]	0	3.34664	4.20711	4.51221	2.17323	2.66723	2.90652	3.79032	4.46155	4.1899	C2
1hcomp31257_c0_seq1.p1	K09829	ERG2	C-8 sterol isomerase [EC:5.-.-.-]	0	3.65411	3.88043	3.88984	2.70109	3.24798	3.41584	4.19254	4.1621	4.03385	C2
1hcomp31322_c0_seq1.p2	K14376	PAP	poly(A) polymerase [EC:2.7.7.19]	0	1.87164	2.05411	2.15712	1.71488	4.57897	4.43155	4.16694	4.2659	4.26113	C2
1hcomp31609_c0_seq1.p1	#N/A	#N/A	#N/A	0	2.53317	0.792689	0.945893	0.313121	4.08466	4.32697	4.02298	4.01448	3.89893	C2
1hcomp31656_c0_seq2.p1	#N/A	#N/A	#N/A	0	0.533941	1.80848	2.23488	1.72793	2.71044	2.68965	2.79948	3.19233	2.7391	C2
1hcomp31679_c0_seq1.p1	K01148	PARN, PNLDC1	poly(A)-specific ribonuclease [EC:3.1.13.4]	0	2.68096	2.06925	2.31288	0.902934	1.98571	3.58709	3.20172	3.10563	2.82771	C2
1hcomp31732_c1_seq1.p1	#N/A	#N/A	#N/A	0	2.64493	1.10747	2.10176	2.07606	3.3963	3.8098	3.24888	3.04133	2.81373	C2
1hcomp31927_c0_seq3.p1	#N/A	#N/A	#N/A	0	4.42948	2.00114	3.0363	2.30605	3.44333	4.24679	3.15314	3.38374	2.94996	C2
1hcomp32019_c0_seq3.p1	#N/A	#N/A	#N/A	0	2.62739	2.00439	2.01378	1.3304	3.58989	3.44678	3.70592	3.4652	3.38229	C2
1hcomp33124_c0_seq2.p1	K12608	CAF16	CCR4-NOT complex subunit CAF16	0	3.79162	1.8751	2.22683	1.17277	3.49863	4.40413	3.08163	2.85259	2.8949	C2
1hcomp34315_c0_seq1.p1	#N/A	#N/A	#N/A	0	1.28343	1.70132	2.18046	1.67256	2.56919	2.73878	2.84951	3.22072	3.02458	C2
1hcomp36146_c0_seq2.p1	#N/A	#N/A	#N/A	0	3.73957	1.85534	2.12595	0.905248	4.04691	4.40496	3.65869	3.22652	3.48205	C2
1hcomp36701_c0_seq1.p1	#N/A	#N/A	#N/A	0	1.02243	1.95977	2.1757	1.25967	3.23857	3.38027	3.02829	3.15986	2.87655	C2
1hcomp37121_c0_seq1.p1	#N/A	#N/A	#N/A	0	2.24349	0.57187	1.15861	0.837067	4.14664	4.1864	3.65998	3.51788	3.38576	C2
1hcomp38583_c0_seq1.p1	K12524	thrA	bifunctional aspartokinase / homoserine dehydrogenase 1 [EC:2.7.2.4 1.1.1.3]	0	2.77443	2.98678	3.02173	2.08168	3.38581	3.48787	3.80837	3.50915	3.64726	C2
1hcomp39747_c0_seq1.p1	#N/A	#N/A	#N/A	0	2.47342	1.22639	2.3152	1.68134	3.69872	4.00615	3.35755	3.2024	3.01777	C2
1hcomp39790_c0_seq3.p2	#N/A	#N/A	#N/A	0	0.799609	1.50299	2.02832	1.96057	4.97748	4.94619	4.9389	4.82885	4.73401	C2
1hcomp40332_c0_seq3.p2	#N/A	#N/A	#N/A	0	2.42914	1.00439	1.69149	1.71339	3.09492	3.25187	2.65881	2.90006	3.00134	C2
1hcomp40432_c0_seq1.p2	K01807	rpiA	ribose 5-phosphate isomerase A [EC:5.3.1.6]	0	1.43007	1.85534	2.57837	2.68719	3.89914	3.94295	3.64478	3.52314	3.54073	C2
1hcomp40785_c0_seq1.p1	#N/A	#N/A	#N/A	0	-0.0312109	2.26766	2.52438	1.58353	4.72695	4.6734	4.57542	4.62867	4.60117	C2
1hcomp40807_c1_seq1.p2	K03106	SRP54, ffh	signal recognition particle subunit SRP54 [EC:3.6.5.4]	0	2.20547	1.21531	1.52304	1.12358	2.90993	3.12001	2.73754	2.70151	2.71652	C2
1hcomp40825_c0_seq1.p2	K00856	E2.7.1.20, ADK	adenosine kinase [EC:2.7.1.20]	0	3.75707	3.63416	3.75867	2.1701	2.19303	3.04071	3.65356	3.70253	3.51704	C2
1hcomp41224_c0_seq2.p2	#N/A	#N/A	#N/A	0	4.19095	3.15243	2.35067	0.745764	1.90064	3.63563	4.16199	2.99328	2.55131	C2
1hcomp41271_c0_seq1.p1	#N/A	#N/A	#N/A	0	3.13579	2.59198	3.11341	0.656298	3.0353	3.96487	3.55792	3.42673	2.95698	C2
1hcomp41314_c0_seq1.p2	K18183	COX19	cytochrome c oxidase assembly protein subunit 19	0	3.05893	2.84135	2.49816	1.58674	1.71183	3.50431	3.55872	3.6817	3.49417	C2
1hcomp41381_c0_seq1.p2	K00434	E1.11.1.11	L-ascorbate peroxidase [EC:1.11.1.11]	0	-0.0349538	1.28156	2.01476	2.22879	4.00331	3.53324	3.52633	3.45921	3.46809	C2
1hcomp41469_c0_seq1.p1	K09571	FKBP4_5	FK506-binding protein 4/5 [EC:5.2.1.8]	0	3.33097	3.21942	3.37364	1.36603	1.86494	3.532	3.56063	3.22698	2.96314	C2
1hcomp41506_c0_seq2.p2	#N/A	#N/A	#N/A	0	0.690863	2.1648	2.59794	2.58991	2.50423	2.03772	2.88199	3.38291	3.25779	C2
1hcomp42230_c0_seq1.p1	K01057	PGLS, pgl, devB	6-phosphogluconolactonase [EC:3.1.1.31]	0	0.949055	1.64082	1.73638	1.97129	5.34709	5.15358	4.9728	4.5041	4.48099	C2
1hcomp42393_c0_seq1.p1	#N/A	#N/A	#N/A	0	2.33448	0.806223	0.83751	-0.0346055	3.92523	3.98955	3.55452	3.53293	3.52249	C2
1hcomp43279_c0_seq1.p1	#N/A	#N/A	#N/A	0	0.876153	1.78339	2.1088	2.09331	4.85869	4.27924	4.03607	3.77117	3.82578	C2
1hcomp43286_c0_seq1.p1	#N/A	#N/A	#N/A	0	2.34285	1.95194	1.57429	1.32356	3.00367	2.80101	2.72385	3.06462	2.5735	C2
1hcomp43607_c0_seq1.p1	#N/A	#N/A	#N/A	0	0.810532	1.43161	1.97281	1.73063	3.20955	3.03837	3.03443	2.83549	2.82415	C2
1hcomp43771_c0_seq1.p1	#N/A	#N/A	#N/A	0	2.13251	2.43277	2.54779	2.10404	2.90846	2.80079	3.38465	3.76444	3.45961	C2
1hcomp45293_c0_seq1.p3	#N/A	#N/A	#N/A	0	2.65324	2.70637	3.32405	3.30438	4.08773	4.13924	3.95611	4.03224	3.99012	C2
1hcomp46051_c0_seq1.p2	K15109	SLC25A20_29, CACT, CACL, CRC1	solute carrier family 25 (mitochondrial carnitine/acylcarnitine transporter), member 20/29	0	2.19507	2.10634	2.05825	1.49177	2.98078	2.9053	2.93967	2.83439	2.93008	C2
1hcomp46749_c0_seq1.p2	#N/A	#N/A	#N/A	0	2.02036	2.29083	2.71691	2.23877	2.3175	3.29976	3.6089	3.58799	2.93377	C2
1hcomp47665_c0_seq1.p1	#N/A	#N/A	#N/A	0	0.455532	1.41602	2.00224	1.65143	3.564	3.31895	2.98328	2.78114	2.72246	C2
1hcomp47721_c0_seq2.p1	#N/A	#N/A	#N/A	0	1.58005	1.4762	2.00376	1.85919	3.27785	3.49706	3.4963	3.60852	3.55392	C2
1hcomp52174_c1_seq2.p1	#N/A	#N/A	#N/A	0	2.58614	2.34827	2.11962	0.478892	3.16816	3.48795	3.88587	3.41528	3.20694	C2
1hcomp52194_c0_seq1.p1	K01784	galE, GALE	UDP-glucose 4-epimerase [EC:5.1.3.2]	0	1.68408	2.43674	2.51923	2.876	4.50301	3.95355	4.03763	4.03006	4.01353	C2
1hcomp52194_c1_seq2.p1	K01784	galE, GALE	UDP-glucose 4-epimerase [EC:5.1.3.2]	0	1.72763	2.46676	2.80903	2.94332	4.59655	4.44024	4.41892	4.34346	4.39147	C2
1hcomp52371_c0_seq2.p1	K00927	PGK, pgk	phosphoglycerate kinase [EC:2.7.2.3]	0	1.82258	1.6033	2.22398	1.98549	3.89341	3.70579	3.45007	3.16755	3.15068	C2
1hcomp52461_c0_seq4.p2	K09571	FKBP4_5	FK506-binding protein 4/5 [EC:5.2.1.8]	0	1.07205	2.61644	3.06455	2.63697	3.83334	3.66194	3.74564	4.05849	4.00743	C2
1hcomp52981_c0_seq1.p1	#N/A	#N/A	#N/A	0	2.16548	1.79595	2.00406	1.50197	3.18999	3.28386	3.26199	3.06117	3.14454	C2
1hcomp53333_c0_seq8.p1	K00852	rbsK, RBKS	ribokinase [EC:2.7.1.15]	0	0.611893	1.85149	1.65862	1.45775	2.76372	3.33977	3.42234	3.05916	3.06464	C2
1hcomp54231_c0_seq4.p1	K01889	FARSA, pheS	phenylalanyl-tRNA synthetase alpha chain [EC:6.1.1.20]	0	1.77917	1.61592	2.07484	1.39388	3.21852	3.14894	2.84674	2.57233	2.6916	C2
1hcomp54242_c1_seq1.p4	#N/A	#N/A	#N/A	0	2.72044	2.68369	2.76712	1.07701	4.57336	4.67569	4.28099	4.32429	4.35853	C2
1hcomp54547_c3_seq2.p1	K03243	EIF5B	translation initiation factor 5B	0	1.86146	1.70908	2.12694	1.33618	2.97584	3.27434	3.50956	3.52042	3.36453	C2
1hcomp54662_c1_seq1.p1	#N/A	#N/A	#N/A	0	2.77997	1.07287	1.40529	0.930792	4.62454	4.55288	4.36777	4.10232	4.0784	C2
1hcomp54909_c0_seq1.p1	#N/A	#N/A	#N/A	0	1.39936	2.17219	1.94595	1.75593	1.84693	2.31646	3.44909	4.05062	4.53911	C2
1hcomp55190_c0_seq10.p1	K15889	PCME	prenylcysteine alpha-carboxyl methylesterase [EC:3.1.1.-]	0	0.972024	1.66924	1.88645	1.31345	4.21959	4.38798	3.84802	3.78631	3.70316	C2
1hcomp55332_c4_seq2.p1	#N/A	#N/A	#N/A	0	1.04819	1.6773	1.98492	1.82207	4.51642	4.28541	4.49605	4.34994	4.3801	C2
1hcomp55782_c2_seq1.p2	#N/A	#N/A	#N/A	0	3.0468	1.87869	1.34496	0.282606	2.95507	3.49476	3.15929	2.7468	2.80779	C2
1hcomp55836_c1_seq2.p2	#N/A	#N/A	#N/A	0	1.67577	1.99346	2.08371	1.64126	4.80259	4.60583	4.29223	4.25366	4.02569	C2
1hcomp55960_c0_seq6.p1	#N/A	#N/A	#N/A	0	1.13246	1.32568	1.8984	1.46756	2.29065	3.56948	3.50004	3.40723	3.22974	C2
1hcomp56087_c2_seq1.p1	#N/A	#N/A	#N/A	0	1.72935	2.00673	2.09634	2.13456	3.09141	3.48111	3.96252	3.8179	3.49506	C2
1hcomp56125_c1_seq1.p1	#N/A	#N/A	#N/A	0	1.58207	1.70395	2.17604	1.71141	3.26868	3.07357	3.05559	3.26513	3.06674	C2
1hcomp56870_c0_seq1.p1	#N/A	#N/A	#N/A	0	3.23022	2.84894	3.0154	2.72571	3.17671	3.22858	3.43958	3.30194	3.26101	C2
1hcomp56883_c0_seq1.p1	K02912	RP-L32e, RPL32	large subunit ribosomal protein L32e	0	2.26258	2.97632	2.92052	2.7924	1.1649	2.23243	3.72638	3.8317	3.70741	C2
1hcomp57082_c0_seq1.p1	K02966	RP-S19e, RPS19	small subunit ribosomal protein S19e	0	2.37543	3.0206	2.9605	2.66026	2.51628	2.83179	3.58599	3.73183	3.58224	C2
1hcomp57116_c0_seq1.p2	#N/A	#N/A	#N/A	0	3.15618	1.43054	2.25823	1.78888	4.26229	4.62401	4.07745	4.14957	4.23314	C2
1hcomp57122_c0_seq1.p2	K02964	RP-S18e, RPS18	small subunit ribosomal protein S18e	0	2.08729	2.80462	2.71709	2.4823	2.26079	2.52841	3.47712	3.52271	3.44881	C2
1hcomp57154_c0_seq1.p1	K02969	RP-S20e, RPS20	small subunit ribosomal protein S20e	0	2.4416	3.14048	3.14877	2.75563	2.97303	3.13269	4.05792	3.85936	3.81586	C2
1hcomp57194_c0_seq1.p1	K01749	hemC, HMBS	hydroxymethylbilane synthase [EC:2.5.1.61]	0	3.135	2.70563	2.81504	1.9848	4.2327	4.23632	4.48704	4.10423	4.27192	C2
1hcomp57271_c0_seq1.p1	#N/A	#N/A	#N/A	0	2.78168	0.824779	1.41234	1.13557	4.42988	4.66461	4.07055	4.12109	4.0488	C2
1hcomp57343_c0_seq1.p1	K02958	RP-S15e, RPS15	small subunit ribosomal protein S15e	0	2.34307	2.99546	2.99301	2.60873	2.32685	2.71933	3.91538	3.89676	3.79568	C2
1hcomp57367_c0_seq1.p2	K02921	RP-L37Ae, RPL37A	large subunit ribosomal protein L37Ae	0	2.15898	2.89798	2.904	2.58766	3.4409	3.84842	4.63143	4.54051	4.58587	C2
1hcomp57470_c0_seq1.p2	#N/A	#N/A	#N/A	0	2.02059	2.07749	2.03569	1.5949	3.21831	3.07012	2.92754	3.01198	3.15289	C2
1hcomp57479_c0_seq1.p2	#N/A	#N/A	#N/A	0	3.92609	1.14776	2.10168	0.669208	3.64313	4.0357	3.39147	3.29619	3.04381	C2
1hcomp57706_c0_seq1.p1	#N/A	#N/A	#N/A	0	5.47536	2.44308	3.39032	2.15775	4.02692	5.07391	4.1203	4.28619	3.68118	C2
1hcomp57784_c0_seq1.p1	#N/A	#N/A	#N/A	0	2.61336	1.05814	1.9453	0.213178	3.45784	4.32229	3.93735	3.5838	3.04211	C2
1hcomp57842_c0_seq1.p2	K17218	sqr	sulfide:quinone oxidoreductase [EC:1.8.5.4]	0	4.45768	4.26978	3.77899	3.67438	3.57998	3.43478	3.43853	3.4764	3.58049	C2
1hcomp57852_c0_seq1.p1	#N/A	#N/A	#N/A	0	3.11917	1.40034	1.73262	1.63475	4.00583	3.8054	3.43099	3.33894	3.34227	C2
1hcomp58044_c0_seq1.p2	#N/A	#N/A	#N/A	0	2.91234	1.48261	2.19979	2.37063	3.56337	3.57294	3.64207	3.63448	3.58839	C2
1hcomp58114_c0_seq1.p1	#N/A	#N/A	#N/A	0	2.94266	2.80986	3.06209	1.39122	3.31504	3.69751	3.55107	3.45638	3.25317	C2
1hcomp58162_c0_seq1.p1	#N/A	#N/A	#N/A	0	2.65564	1.92673	2.28029	2.03071	3.13794	3.28493	2.97402	2.97302	3.26477	C2
1hcomp58287_c0_seq1.p3	K13251	SSR3	translocon-associated protein subunit gamma	0	1.67809	2.56838	2.65831	2.5414	2.5274	2.24441	2.91242	3.08835	3.10772	C2
1hcomp58338_c0_seq1.p1	#N/A	#N/A	#N/A	0	3.24849	-0.265636	0.100203	-0.499922	3.61187	3.77385	2.94336	2.56717	2.73274	C2
1hcomp58365_c0_seq1.p1	#N/A	#N/A	#N/A	0	4.13863	1.19252	1.8584	-0.39953	3.36887	4.44905	3.47388	3.69168	3.26204	C2
1hcomp58416_c0_seq1.p2	#N/A	#N/A	#N/A	0	2.99455	3.07449	3.33114	2.73132	3.43019	3.55926	3.62431	3.59219	3.53275	C2
1hcomp58422_c0_seq1.p2	K00927	PGK, pgk	phosphoglycerate kinase [EC:2.7.2.3]	0	3.80163	3.89589	3.98278	2.81682	3.57503	3.87534	4.54678	4.2272	4.05705	C2
1hcomp58513_c0_seq1.p2	#N/A	#N/A	#N/A	0	2.08367	0.893618	0.559696	-0.617133	4.48926	4.69595	4.55947	4.26075	3.99115	C2
1hcomp58545_c0_seq1.p2	#N/A	#N/A	#N/A	0	2.58535	2.18976	2.22577	1.52696	3.03645	3.2766	3.63642	3.83229	3.58452	C2
1hcomp58905_c0_seq1.p1	#N/A	#N/A	#N/A	0	2.56757	1.60149	1.22581	-0.0770229	3.40406	3.46547	2.86467	2.89345	2.93797	C2
1hcomp58939_c0_seq1.p2	#N/A	#N/A	#N/A	0	2.24057	2.53306	2.2381	2.09748	2.76673	2.75327	3.27468	3.12642	3.17119	C2
1hcomp58954_c0_seq1.p1	#N/A	#N/A	#N/A	0	4.48044	3.768	3.71086	1.48231	1.46203	3.26318	3.75908	3.39421	3.37079	C2
1hcomp59015_c0_seq1.p3	#N/A	#N/A	#N/A	0	2.05434	0.870069	1.49101	1.57087	4.92843	4.55826	4.17873	4.2204	4.25431	C2
1hcomp59084_c0_seq1.p1	K03217	yidC, spoIIIJ, OXA1, ccfA	YidC/Oxa1 family membrane protein insertase	0	1.06853	1.36173	1.63586	2.14988	3.91508	3.76502	3.58448	3.35201	3.44824	C2
1hcomp59180_c0_seq1.p1	K00760	hprT, hpt, HPRT1	hypoxanthine phosphoribosyltransferase [EC:2.4.2.8]	0	3.29566	3.86778	3.76775	3.08017	1.29147	2.36405	3.68547	4.01337	3.56964	C2
1hcomp59581_c0_seq1.p1	#N/A	#N/A	#N/A	0	3.91017	1.36745	1.89042	0.576766	3.36423	4.36666	3.13601	3.20614	3.14931	C2
1hcomp59747_c0_seq1.p1	#N/A	#N/A	#N/A	0	3.12975	2.61247	2.3084	1.0134	1.58607	3.42981	3.64489	3.39884	3.76052	C2
1hcomp60386_c0_seq1.p1	#N/A	#N/A	#N/A	0	2.07818	2.20062	2.41179	1.92376	3.81283	3.553	3.35215	3.24106	3.10419	C2
1hcomp61371_c0_seq1.p2	#N/A	#N/A	#N/A	0	1.75898	2.00893	2.30152	2.08053	4.40772	4.45564	4.28935	4.35461	4.38868	C2
1hcomp61952_c0_seq1.p1	#N/A	#N/A	#N/A	0	2.33175	2.50642	2.72934	2.26595	4.08191	3.98966	3.96039	3.84428	3.92249	C2
1hcomp62228_c0_seq1.p1	#N/A	#N/A	#N/A	0	2.03229	0.247961	0.704658	-0.662968	3.5909	4.87449	3.81047	3.69968	3.22988	C2
1hcomp63013_c0_seq1.p1	K18164	NDUFAF7	NADH dehydrogenase [ubiquinone] 1 alpha subcomplex assembly factor 7	0	3.25182	1.97773	2.40897	1.41828	3.49164	4.12485	2.9107	3.08004	2.64551	C2
1hcomp63326_c0_seq1.p2	#N/A	#N/A	#N/A	0	0.816905	3.00822	3.49835	2.77638	2.26684	2.4552	3.97785	4.62148	4.53616	C2
1hcomp63344_c0_seq1.p1	#N/A	#N/A	#N/A	0	3.17433	3.10463	2.9234	1.8382	2.86592	3.17484	3.72963	3.39592	3.2416	C2
1hcomp63626_c0_seq1.p1	#N/A	#N/A	#N/A	0	3.07424	2.63063	2.52873	1.15111	3.87744	4.14305	4.33644	3.94367	3.893	C2
1hcomp63916_c0_seq1.p1	K00134	GAPDH, gapA	glyceraldehyde 3-phosphate dehydrogenase [EC:1.2.1.12]	0	2.2352	2.61273	2.69573	2.24748	2.90277	3.0308	3.53582	3.74493	3.75614	C2
1hcomp64512_c0_seq1.p1	#N/A	#N/A	#N/A	0	1.80014	1.90971	1.50151	0.818255	5.0536	4.88977	4.75078	4.35851	4.37171	C2
1hcomp64535_c0_seq1.p1	#N/A	#N/A	#N/A	0	1.4013	1.83192	2.0222	1.70443	4.73346	4.46108	4.1166	4.0367	4.11294	C2
1hcomp64631_c0_seq1.p1	#N/A	#N/A	#N/A	0	2.5557	2.97428	2.85289	1.81034	4.5725	4.70546	4.52937	4.10831	4.12475	C2
1hcomp64835_c0_seq1.p1	#N/A	#N/A	#N/A	0	2.02965	1.82707	2.05509	1.10024	3.42573	3.63261	3.40984	3.11409	2.81956	C2
1hcomp65323_c0_seq1.p1	#N/A	#N/A	#N/A	0	2.41879	2.60645	2.64579	1.92604	3.69355	3.67711	3.59598	3.34062	3.19694	C2
1hcomp66148_c0_seq1.p2	#N/A	#N/A	#N/A	0	2.20616	2.17085	2.22505	1.59735	2.93162	3.00844	3.1683	2.29202	2.61154	C2
1hcomp66211_c0_seq1.p1	K04802	PCNA	proliferating cell nuclear antigen	0	1.40746	3.52274	3.87057	2.65963	2.62023	2.01092	2.78889	3.0854	3.51601	C2
1hcomp66945_c0_seq1.p1	#N/A	#N/A	#N/A	0	1.36437	1.56594	1.89573	1.32949	4.34624	4.15656	3.63665	3.21497	3.35604	C2
1hcomp67191_c0_seq1.p1	#N/A	#N/A	#N/A	0	2.11532	1.52026	1.25567	1.01189	4.1984	4.02651	3.83674	3.78507	3.5031	C2
1hcomp67228_c0_seq1.p2	#N/A	#N/A	#N/A	0	1.94701	2.49196	2.58258	2.53434	4.17004	4.00151	3.90539	4.02384	3.78781	C2
1hcomp69082_c0_seq1.p1	#N/A	#N/A	#N/A	0	1.5907	1.46397	1.93668	1.44546	3.65533	3.39511	3.45816	3.54657	3.45622	C2
1hcomp71647_c0_seq1.p2	K00799	GST, gst	glutathione S-transferase [EC:2.5.1.18]	0	1.47717	1.21354	1.9323	1.68657	3.07263	3.23248	2.99482	1.86628	2.75925	C2
1hcomp75671_c0_seq1.p1	K05360	TXNDC12	protein-disulfide reductase (glutathione) [EC:1.8.4.2]	0	-0.0596534	1.61072	1.59251	2.03122	3.94835	3.3543	3.18616	3.19042	3.23265	C2
1hcomp8484_c0_seq1.p1	#N/A	#N/A	#N/A	0	0.309054	2.23412	2.3688	2.05746	5.18314	4.73612	4.62693	4.25941	4.52358	C2
1hcomp8828_c0_seq1.p3	#N/A	#N/A	#N/A	0	1.46766	2.85201	3.37856	3.06081	4.71178	4.457	4.35015	4.19872	4.13766	C2
1hcomp9524_c0_seq1.p1	K09571	FKBP4_5	FK506-binding protein 4/5 [EC:5.2.1.8]	0	1.66191	1.92139	1.78469	0.914072	3.95383	3.6952	4.14792	3.75876	3.83223	C2
6hcomp10187_c0_seq1.p2	#N/A	#N/A	#N/A	0	3.59202	3.20364	3.29925	1.31765	2.27914	3.28594	2.92872	2.95694	3.05921	C2
6hcomp10264_c0_seq1.p2	K03000	RPA12, ZNRD1	DNA-directed RNA polymerase I subunit RPA12	0	2.89494	2.21814	1.8181	-0.296662	3.05131	3.34696	3.49835	3.39661	3.25869	C2
6hcomp10603_c0_seq1.p1	#N/A	#N/A	#N/A	0	3.23694	2.26911	1.92552	0.521175	3.69777	3.80446	3.89305	3.52835	3.42327	C2
6hcomp10767_c0_seq1.p2	K01674	cah	carbonic anhydrase [EC:4.2.1.1]	0	1.55608	2.64	2.84172	2.07256	3.80431	4.15488	3.55239	3.44291	3.20721	C2
6hcomp10959_c0_seq1.p1	#N/A	#N/A	#N/A	0	2.5106	3.25974	3.29432	1.50106	3.07813	2.95814	3.01602	3.35318	2.78617	C2
6hcomp10985_c0_seq1.p2	#N/A	#N/A	#N/A	0	3.99903	3.47033	3.71953	2.73618	3.09046	4.42154	4.04114	3.84051	3.91351	C2
6hcomp11042_c0_seq1.p1	#N/A	#N/A	#N/A	0	0.951165	3.00151	3.66412	3.2895	4.07458	4.03207	4.30396	4.38696	4.0443	C2
6hcomp11276_c0_seq1.p1	#N/A	#N/A	#N/A	0	2.52105	1.53226	1.61738	0.931443	3.63818	3.45774	3.23081	3.03436	3.1532	C2
6hcomp11440_c0_seq1.p1	K12524	thrA	bifunctional aspartokinase / homoserine dehydrogenase 1 [EC:2.7.2.4 1.1.1.3]	0	2.96608	3.22795	3.28435	2.25089	3.7624	3.70982	4.19234	3.88841	3.77834	C2
6hcomp11589_c0_seq1.p1	#N/A	#N/A	#N/A	0	1.26971	1.82376	1.94211	1.76542	3.3122	3.02352	3.01802	2.95568	2.98484	C2
6hcomp11603_c0_seq1.p1	#N/A	#N/A	#N/A	0	1.86854	2.6715	2.93932	2.72709	3.66403	3.44807	4.00706	3.95399	4.06067	C2
6hcomp11847_c0_seq1.p1	K07515	HADHA	enoyl-CoA hydratase / long-chain 3-hydroxyacyl-CoA dehydrogenase [EC:4.2.1.17 1.1.1.211]	0	0.774072	3.91485	4.29162	3.89158	2.50319	2.55962	4.15472	4.5008	4.46079	C2
6hcomp12184_c0_seq2.p1	K01714	dapA	4-hydroxy-tetrahydrodipicolinate synthase [EC:4.3.3.7]	0	1.23359	2.41799	2.53779	2.35217	2.90192	2.81768	2.85901	3.03051	3.08808	C2
6hcomp13428_c0_seq1.p2	#N/A	#N/A	#N/A	0	1.55144	1.57931	1.92394	1.36604	4.63514	4.78893	4.3064	4.08493	4.14035	C2
6hcomp13469_c0_seq1.p1	#N/A	#N/A	#N/A	0	0.172548	1.86539	2.06276	1.85082	4.4122	4.12779	4.01022	3.70495	3.82661	C2
6hcomp13773_c0_seq1.p1	K00717	FUT8	glycoprotein 6-alpha-L-fucosyltransferase [EC:2.4.1.68]	0	0.417673	2.25237	2.16988	2.22834	3.19459	2.9345	2.30941	2.58089	2.65983	C2
6hcomp14119_c0_seq1.p2	K12836	U2AF1	splicing factor U2AF 35 kDa subunit	0	2.86957	3.36656	3.30872	2.75633	2.14266	2.87677	3.65429	3.34941	3.15083	C2
6hcomp14241_c0_seq2.p1	#N/A	#N/A	#N/A	0	1.38396	2.1362	2.31221	1.33562	4.2441	4.44568	4.62721	4.49507	4.15834	C2
6hcomp14440_c0_seq1.p2	K00844	HK	hexokinase [EC:2.7.1.1]	0	1.83037	2.07217	2.43764	1.49869	3.99624	3.90481	3.84296	3.99002	3.78582	C2
6hcomp14661_c1_seq1.p2	#N/A	#N/A	#N/A	0	3.70733	3.09038	3.16596	2.42336	2.73606	3.03697	3.90817	3.68113	3.49127	C2
6hcomp16227_c0_seq1.p1	K21797	SAC1, SACM1L	phosphatidylinositol 4-phosphatase [EC:3.1.3.-]	0	1.18752	1.36854	1.8864	1.43836	3.9731	3.9341	3.64441	3.62346	3.40619	C2
6hcomp18137_c0_seq2.p1	#N/A	#N/A	#N/A	0	1.05802	2.04214	2.44404	1.99537	2.89988	3.21817	2.85825	2.87514	2.65419	C2
6hcomp19251_c0_seq1.p1	#N/A	#N/A	#N/A	0	1.95815	1.70316	1.73782	0.565589	3.37277	3.35759	3.60426	3.28941	3.40591	C2
6hcomp22824_c0_seq1.p1	#N/A	#N/A	#N/A	0	2.63356	2.91994	3.14314	2.15473	2.36417	2.81871	3.90159	4.32921	4.25328	C2
6hcomp30825_c0_seq1.p1	#N/A	#N/A	#N/A	0	2.50506	1.76124	1.60203	1.20693	3.35348	3.56397	3.54954	3.37734	3.1893	C2
6hcomp32733_c0_seq2.p1	#N/A	#N/A	#N/A	0	0.411013	1.95071	2.02131	2.23102	3.75068	3.5012	3.01848	3.45441	3.33147	C2
6hcomp32803_c0_seq2.p1	#N/A	#N/A	#N/A	0	-0.00337	2.7321	2.92935	2.81646	3.1722	2.97433	2.4362	2.4986	2.63478	C2
6hcomp32823_c0_seq1.p3	K02977	RP-S27Ae, RPS27A	small subunit ribosomal protein S27Ae	0	1.14047	3.45958	4.14768	4.14916	3.53345	3.46717	3.43506	3.40075	3.44502	C2
6hcomp32918_c0_seq1.p1	#N/A	#N/A	#N/A	0	3.7306	2.96147	2.84748	2.62637	4.31117	4.41401	4.13052	4.31488	4.28361	C2
6hcomp33018_c0_seq1.p1	K00208	fabI	enoyl-[acyl-carrier protein] reductase I [EC:1.3.1.9 1.3.1.10]	0	1.97906	3.94397	3.95469	3.63288	2.08327	2.6003	4.06576	4.24891	4.24817	C2
6hcomp33050_c0_seq1.p1	#N/A	#N/A	#N/A	0	2.22281	1.89464	1.39033	0.674073	3.8178	3.59788	3.64776	3.24226	3.21441	C2
6hcomp33323_c0_seq1.p2	#N/A	#N/A	#N/A	0	3.16921	1.15693	1.52699	-0.265807	4.02051	4.2193	3.64954	3.41444	3.323	C2
6hcomp33380_c1_seq1.p1	#N/A	#N/A	#N/A	0	2.59094	1.58604	1.39602	0.932299	3.82563	3.86597	3.89896	3.58599	3.55634	C2
6hcomp33396_c0_seq1.p1	K10380	ANK	ankyrin	0	1.34375	2.13856	2.27368	2.18303	2.69532	2.63004	3.09586	3.03848	2.89937	C2
6hcomp33507_c1_seq1.p3	#N/A	#N/A	#N/A	0	2.57123	2.22412	2.54764	1.74011	4.76286	4.64236	4.72488	4.51223	4.41611	C2
6hcomp34050_c0_seq1.p1	#N/A	#N/A	#N/A	0	0.856306	1.42787	2.02393	1.86432	3.00635	3.03269	3.53171	3.52359	3.11124	C2
6hcomp34521_c0_seq1.p1	#N/A	#N/A	#N/A	0	1.93381	2.30587	1.31271	1.41122	3.55633	3.58739	3.62365	3.30753	3.48797	C2
6hcomp35608_c0_seq1.p1	#N/A	#N/A	#N/A	0	2.05074	1.67322	1.68059	0.603391	3.3158	3.62598	3.33869	3.21256	3.27486	C2
6hcomp35819_c0_seq1.p1	#N/A	#N/A	#N/A	0	0.984219	1.91613	1.76339	1.72203	3.34523	3.27115	3.55072	4.72047	4.85157	C2
6hcomp38480_c0_seq1.p2	#N/A	#N/A	#N/A	0	1.31642	1.79113	2.14753	1.51831	3.9707	3.92805	3.94561	3.75116	3.76009	C2
6hcomp41499_c0_seq1.p1	#N/A	#N/A	#N/A	0	-0.4227	2.08971	2.3621	2.11113	4.1176	4.0637	3.88804	3.81002	3.95514	C2
6hcomp42002_c1_seq1.p1	#N/A	#N/A	#N/A	0	2.28186	2.70709	2.54119	1.63427	3.38599	3.54988	3.69475	3.49776	3.26139	C2
6hcomp42919_c0_seq1.p1	K19199	SETD3	histone-lysine N-methyltransferase SETD3 [EC:2.1.1.43]	0	1.17895	1.95175	2.36617	1.75718	2.77812	2.68144	3.20152	3.37682	2.93164	C2
6hcomp43578_c0_seq2.p1	#N/A	#N/A	#N/A	0	1.85137	1.89877	1.67995	1.05274	5.00871	4.87424	4.67997	4.48046	4.34845	C2
6hcomp44308_c0_seq2.p1	#N/A	#N/A	#N/A	0	1.07289	1.76875	2.49951	2.13675	5.0358	4.4925	3.87794	3.80302	4.48005	C2
6hcomp44567_c0_seq2.p1	#N/A	#N/A	#N/A	0	1.60527	2.07049	1.93007	1.42998	3.40078	3.25779	2.85391	3.69186	3.24301	C2
6hcomp44611_c0_seq1.p1	#N/A	#N/A	#N/A	0	3.60173	3.75016	3.85977	3.05876	1.48428	3.78293	4.13322	3.8524	3.01058	C2
6hcomp45476_c0_seq1.p1	K08963	mtnA	methylthioribose-1-phosphate isomerase [EC:5.3.1.23]	0	3.72782	3.4093	3.26068	1.64827	1.98967	3.14343	3.66473	3.20659	2.98001	C2
6hcomp45828_c0_seq1.p1	#N/A	#N/A	#N/A	0	1.71512	2.0076	2.09468	2.26071	3.58989	3.58329	3.44415	3.58413	3.89758	C2
6hcomp46384_c0_seq4.p1	#N/A	#N/A	#N/A	0	3.59077	1.08986	1.72482	0.281985	3.00292	3.98599	2.6431	3.09685	2.74823	C2
6hcomp46407_c0_seq1.p2	#N/A	#N/A	#N/A	0	1.90067	1.9743	1.66191	0.976343	3.929	4.26816	3.37588	3.05486	3.11936	C2
6hcomp46497_c0_seq1.p1	#N/A	#N/A	#N/A	0	2.03421	2.64514	1.56189	1.09256	1.67287	2.00365	3.45159	4.21876	4.4287	C2
6hcomp46543_c0_seq2.p2	#N/A	#N/A	#N/A	0	1.32282	2.97151	2.72881	1.73714	3.09552	2.82541	3.89212	3.85936	2.87708	C2
6hcomp46911_c0_seq2.p1	#N/A	#N/A	#N/A	0	0.979389	2.14545	2.56312	2.30784	2.59064	2.82342	3.24079	3.52074	3.43672	C2
6hcomp47134_c1_seq1.p1	#N/A	#N/A	#N/A	0	2.27749	3.13715	3.43084	3.1467	2.89749	2.96483	2.97367	3.09598	3.00541	C2
6hcomp47362_c0_seq1.p1	#N/A	#N/A	#N/A	0	1.57739	1.81006	1.7927	1.41164	5.13019	4.62002	4.62353	4.49762	4.49147	C2
6hcomp47774_c1_seq1.p1	#N/A	#N/A	#N/A	0	0.394605	1.26891	1.98559	1.13899	5.39873	5.17087	5.11182	4.68379	4.87328	C2
6hcomp47986_c0_seq1.p1	K19199	SETD3	histone-lysine N-methyltransferase SETD3 [EC:2.1.1.43]	0	1.33079	1.96114	1.69206	1.23241	5.21317	5.11602	4.80816	4.49104	4.34752	C2
6hcomp49161_c0_seq1.p1	#N/A	#N/A	#N/A	0	1.10703	1.38685	1.8436	1.37106	3.86944	3.85141	3.37996	2.98133	3.23913	C2
6hcomp49448_c0_seq2.p1	#N/A	#N/A	#N/A	0	0.177592	1.58344	1.85162	1.78029	3.94881	3.62602	3.41134	3.38751	3.41914	C2
6hcomp49625_c1_seq2.p2	K01599	hemE, UROD	uroporphyrinogen decarboxylase [EC:4.1.1.37]	0	1.93763	2.008	2.28287	1.93858	3.21398	3.14253	3.51829	3.33095	3.28206	C2
6hcomp49786_c0_seq2.p1	#N/A	#N/A	#N/A	0	2.31393	2.32807	2.60052	1.53528	2.94011	3.34828	3.16087	3.22435	3.01016	C2
6hcomp50279_c0_seq1.p2	#N/A	#N/A	#N/A	0	0.790274	1.88855	2.12561	2.00317	4.22444	4.28096	3.97406	3.60692	3.77777	C2
6hcomp50564_c0_seq2.p1	K10380	ANK	ankyrin	0	1.59289	2.13747	2.17933	1.40233	2.89665	2.90654	3.00597	3.41589	2.98362	C2
6hcomp50579_c0_seq7.p1	#N/A	#N/A	#N/A	0	1.5174	2.77845	3.20817	2.15384	3.30815	3.36083	3.99949	4.33081	4.24068	C2
6hcomp50801_c0_seq1.p2	#N/A	#N/A	#N/A	0	1.93236	1.35524	0.932399	-0.175618	3.43366	2.97191	3.16284	2.69416	2.56188	C2
6hcomp51000_c0_seq1.p1	#N/A	#N/A	#N/A	0	1.25539	2.44432	3.26648	2.62762	3.69486	3.80221	4.35739	4.4681	4.21597	C2
6hcomp51327_c0_seq2.p1	K05658	ABCB1, CD243	ATP-binding cassette, subfamily B (MDR/TAP), member 1 [EC:7.6.2.2]	0	2.21011	2.62867	3.07111	1.87704	3.19126	3.33338	2.93246	3.15321	2.75956	C2
6hcomp51743_c0_seq1.p1	#N/A	#N/A	#N/A	0	3.31521	2.59046	2.38808	1.61751	3.58795	3.73256	3.52001	3.39763	3.41168	C2
6hcomp51988_c0_seq3.p1	#N/A	#N/A	#N/A	0	1.98673	2.47333	2.69918	2.33025	3.53827	3.68176	3.98473	3.83243	3.91959	C2
6hcomp52895_c0_seq1.p1	#N/A	#N/A	#N/A	0	4.35145	1.51601	2.42248	1.58012	2.59769	3.67244	2.88406	3.07673	2.80924	C2
6hcomp53051_c0_seq1.p3	#N/A	#N/A	#N/A	0	2.1574	1.74219	1.7083	0.766089	2.8655	3.04465	3.13953	3.40549	3.36369	C2
6hcomp53162_c1_seq2.p1	#N/A	#N/A	#N/A	0	1.36822	1.61152	1.91643	1.16052	4.48728	4.62031	4.58849	4.29977	4.26509	C2
6hcomp53210_c0_seq2.p1	#N/A	#N/A	#N/A	0	0.783183	1.70384	1.963	1.9438	3.04296	2.90262	2.76357	2.98752	2.98318	C2
6hcomp53403_c1_seq1.p1	#N/A	#N/A	#N/A	0	3.54469	2.44188	2.94438	1.80041	2.75725	3.66841	3.46308	3.43611	2.57656	C2
6hcomp53436_c0_seq4.p1	K09667	OGT	protein O-GlcNAc transferase [EC:2.4.1.255]	0	-0.007641	1.9907	2.1718	1.30834	4.06388	4.26695	4.05492	3.72447	3.90243	C2
6hcomp53467_c0_seq1.p1	#N/A	#N/A	#N/A	0	0.840507	2.36669	2.4643	2.36058	2.48433	2.97935	3.03278	3.46477	3.29642	C2
6hcomp53791_c0_seq1.p1	#N/A	#N/A	#N/A	0	0.607962	1.89894	2.29475	1.8665	4.02407	3.74821	3.58386	3.46019	3.42101	C2
6hcomp54676_c0_seq1.p1	#N/A	#N/A	#N/A	0	1.37981	1.91501	2.00691	2.16673	4.12462	3.31038	2.95496	2.50791	2.96863	C2
6hcomp54872_c0_seq8.p1	#N/A	#N/A	#N/A	0	2.57044	1.65988	1.99732	1.5527	3.706	3.78805	3.87193	3.77022	3.64562	C2
6hcomp55037_c0_seq3.p1	#N/A	#N/A	#N/A	0	0.725537	2.02508	2.42536	2.24378	4.07569	3.9559	2.6589	3.07954	3.23632	C2
6hcomp55750_c0_seq1.p1	K10380	ANK	ankyrin	0	1.23217	2.02266	1.84506	1.73138	4.9727	4.76957	4.37311	4.36764	4.42774	C2
6hcomp56023_c0_seq7.p1	K10901	BLM, RECQL3, SGS1	bloom syndrome protein [EC:3.6.4.12]	0	0.365748	2.11175	2.63015	2.0839	3.84401	3.59776	3.85474	3.77173	3.82267	C2
6hcomp56235_c0_seq5.p2	#N/A	#N/A	#N/A	0	2.17918	2.50293	2.36384	1.82681	4.1924	3.88832	4.19618	4.40782	4.4895	C2
6hcomp56700_c0_seq3.p1	#N/A	#N/A	#N/A	0	0.735314	2.24078	2.52867	2.10731	4.57235	4.32898	4.38706	4.28336	4.21165	C2
6hcomp56839_c4_seq1.p1	K14735	HEPH	hephaestin [EC:1.16.3.1]	0	2.36519	3.1107	2.99207	1.2746	2.89912	3.4997	3.41112	3.42422	3.09279	C2
6hcomp57089_c2_seq9.p4	K10380	ANK	ankyrin	0	1.14357	1.55769	1.92927	1.72444	3.94554	3.70218	3.79463	3.80484	3.63247	C2
6hcomp57381_c0_seq2.p1	#N/A	#N/A	#N/A	0	0.74641	2.54835	2.4813	2.21337	4.16296	4.14977	4.34906	4.68	4.70141	C2
6hcomp57565_c0_seq8.p1	K03778	ldhA	D-lactate dehydrogenase [EC:1.1.1.28]	0	1.8991	3.0539	3.3763	2.41375	2.99014	3.89644	4.03628	3.72405	3.3946	C2
6hcomp57774_c3_seq1.p1	#N/A	#N/A	#N/A	0	1.83736	2.24442	2.68929	2.3749	3.65605	3.45218	3.50398	3.601	3.52139	C2
6hcomp58025_c0_seq3.p1	K08766	CPT2	carnitine O-palmitoyltransferase 2 [EC:2.3.1.21]	0	2.46824	3.01555	3.16689	2.32241	2.47837	3.3374	3.62915	3.75897	3.73362	C2
6hcomp58282_c0_seq1.p2	#N/A	#N/A	#N/A	0	1.40034	2.13021	2.1294	2.04719	4.84186	4.6421	4.59864	4.39726	4.53507	C2
6hcomp58378_c0_seq1.p1	K02915	RP-L34e, RPL34	large subunit ribosomal protein L34e	0	1.98651	2.88059	2.83148	2.71731	1.75516	2.42172	3.60076	3.62145	3.51358	C2
6hcomp58409_c0_seq1.p2	K02917	RP-L35Ae, RPL35A	large subunit ribosomal protein L35Ae	0	1.78297	2.47046	2.49713	2.19089	2.44071	2.70438	3.4779	3.48603	3.43431	C2
6hcomp58499_c0_seq1.p1	#N/A	#N/A	#N/A	0	2.1764	3.07631	2.91312	2.68049	2.06948	2.74044	4.18824	4.22618	4.1209	C2
6hcomp58537_c0_seq1.p2	K02942	RP-LP1, RPLP1	large subunit ribosomal protein LP1	0	2.43268	3.33709	3.36991	3.12788	2.76642	2.97459	4.0713	3.96353	4.01783	C2
6hcomp58660_c0_seq1.p2	K09490	HSPA5, BIP	heat shock 70kDa protein 5	0	1.41472	1.82337	2.59513	2.00432	2.81295	2.69809	2.922	3.20975	3.07773	C2
6hcomp58677_c0_seq1.p2	K12845	SNU13, NHP2L	U4/U6 small nuclear ribonucleoprotein SNU13	0	3.26729	3.02516	2.55136	1.3565	3.74611	4.0557	4.27161	3.71042	3.82012	C2
6hcomp58728_c0_seq1.p2	K00958	sat, met3	sulfate adenylyltransferase [EC:2.7.7.4]	0	2.80222	3.30353	3.54856	2.82633	4.17335	4.03843	4.38901	4.06835	4.06846	C2
6hcomp58759_c0_seq2.p2	#N/A	#N/A	#N/A	0	2.87158	3.1824	3.27289	2.54483	2.26841	2.85243	3.30874	3.39534	3.26728	C2
6hcomp58793_c0_seq1.p1	K00789	metK	S-adenosylmethionine synthetase [EC:2.5.1.6]	0	5.19506	4.16627	4.63602	0.724678	1.67439	4.44001	3.62698	3.59897	2.83154	C2
6hcomp58802_c0_seq1.p1	#N/A	#N/A	#N/A	0	2.45031	2.72903	3.07338	2.82676	2.37082	2.40513	3.00819	3.38383	3.40173	C2
6hcomp58804_c0_seq1.p1	K00052	leuB, IMDH	3-isopropylmalate dehydrogenase [EC:1.1.1.85]	0	1.41033	2.74712	2.90401	2.72938	3.38641	3.07443	3.40109	3.56087	3.48909	C2
6hcomp58909_c0_seq1.p1	#N/A	#N/A	#N/A	0	2.30326	2.72472	2.89582	2.37237	3.83404	3.41807	2.5505	2.4406	2.52516	C2
6hcomp59155_c0_seq1.p1	#N/A	#N/A	#N/A	0	0.460572	2.91264	3.28208	3.29165	2.92376	3.1255	3.91435	3.86232	3.83558	C2
6hcomp59209_c0_seq1.p1	#N/A	#N/A	#N/A	0	1.8159	2.02689	2.03759	2.01222	4.42769	4.24113	4.32136	3.85611	4.10182	C2
6hcomp59238_c0_seq1.p2	#N/A	#N/A	#N/A	0	2.17053	1.83299	1.86677	1.67629	4.09152	3.8303	3.97574	3.59756	3.79138	C2
6hcomp59845_c0_seq1.p1	K03527	ispH, lytB	4-hydroxy-3-methylbut-2-en-1-yl diphosphate reductase [EC:1.17.7.4]	0	0.478913	1.60716	1.96671	1.8702	3.37499	3.06799	3.23068	3.38141	3.37386	C2
6hcomp59852_c0_seq1.p1	#N/A	#N/A	#N/A	0	3.45564	3.54964	3.7572	2.57831	1.75525	2.95676	3.48797	3.46247	3.24341	C2
6hcomp60061_c0_seq1.p1	#N/A	#N/A	#N/A	0	3.77844	3.71469	3.86819	2.36252	3.04497	3.57143	4.01115	3.99665	3.99938	C2
6hcomp60199_c0_seq1.p1	#N/A	#N/A	#N/A	0	0.368154	3.17839	3.60641	3.14452	3.62073	3.1421	3.30225	3.73664	3.90128	C2
6hcomp60257_c0_seq1.p3	#N/A	#N/A	#N/A	0	1.7284	2.50753	2.47476	1.7042	2.87743	2.72772	2.75574	2.97307	3.04627	C2
6hcomp60276_c0_seq1.p3	#N/A	#N/A	#N/A	0	0.756639	1.6678	2.00166	2.32654	4.65741	4.67172	4.45487	4.30378	4.25099	C2
6hcomp60327_c0_seq1.p1	#N/A	#N/A	#N/A	0	1.53973	2.11405	2.18735	1.96695	4.73519	4.65267	4.76818	4.66793	4.65195	C2
6hcomp60358_c0_seq1.p1	#N/A	#N/A	#N/A	0	2.14072	2.04298	2.85703	2.84344	2.85279	3.27435	3.27835	2.94209	2.9003	C2
6hcomp60369_c0_seq1.p1	#N/A	#N/A	#N/A	0	3.78284	0.900641	1.93782	0.532424	3.05603	3.80284	2.99701	2.95653	2.82069	C2
6hcomp60429_c0_seq1.p2	#N/A	#N/A	#N/A	0	2.66521	1.90197	2.17469	1.33927	3.65147	3.69962	3.6184	3.43464	3.34237	C2
6hcomp60517_c0_seq1.p1	#N/A	#N/A	#N/A	0	3.11714	3.70882	4.02612	2.76543	2.31012	2.68041	3.53734	3.85805	3.73431	C2
6hcomp60691_c0_seq1.p1	K03783	punA, PNP	purine-nucleoside phosphorylase [EC:2.4.2.1]	0	2.3581	2.47803	2.78242	2.23461	2.4171	2.50364	2.77689	3.15965	3.18815	C2
6hcomp60729_c0_seq1.p1	#N/A	#N/A	#N/A	0	1.14152	1.447	2.29816	1.36088	5.12116	4.81919	4.97916	4.71519	4.56053	C2
6hcomp60750_c0_seq1.p1	#N/A	#N/A	#N/A	0	2.91451	2.76003	2.97317	2.13464	2.91987	3.07877	2.76263	2.91835	2.81748	C2
6hcomp60785_c0_seq1.p1	K00963	UGP2, galU, galF	UTP--glucose-1-phosphate uridylyltransferase [EC:2.7.7.9]	0	2.13896	1.95938	2.76008	2.34938	4.68665	4.61077	4.53459	4.25392	4.12683	C2
6hcomp60825_c0_seq1.p1	#N/A	#N/A	#N/A	0	1.32738	2.02735	2.17964	1.66249	3.51752	3.40254	3.45385	3.4052	3.42338	C2
6hcomp60842_c0_seq1.p1	#N/A	#N/A	#N/A	0	3.5068	2.55407	2.48455	0.28308	2.92535	3.18513	3.66592	3.27867	3.0519	C2
6hcomp60996_c0_seq1.p1	#N/A	#N/A	#N/A	0	0.822008	2.07713	3.03613	3.13642	4.36354	4.26798	4.2247	3.795	3.91849	C2
6hcomp61030_c0_seq1.p1	K03404	chlD, bchD	magnesium chelatase subunit D [EC:6.6.1.1]	0	2.15826	1.74773	1.98835	1.55376	3.30774	3.03919	3.09764	3.05209	2.86731	C2
6hcomp61229_c0_seq1.p1	K19199	SETD3	histone-lysine N-methyltransferase SETD3 [EC:2.1.1.43]	0	1.80234	2.18048	2.43566	2.25216	2.58275	2.5243	3.29002	3.60654	3.54286	C2
6hcomp61545_c0_seq2.p1	#N/A	#N/A	#N/A	0	-0.180109	1.90519	2.42024	2.29817	3.61364	3.38602	2.81593	3.09747	3.21437	C2
6hcomp62086_c0_seq1.p1	K03064	PSMC6, RPT4	26S proteasome regulatory subunit T4	0	0.835131	1.79893	2.46583	1.968	2.68807	2.58849	2.98268	3.03403	3.08123	C2
6hcomp62420_c0_seq1.p3	#N/A	#N/A	#N/A	0	2.75525	2.53559	2.2029	0.674184	3.62716	3.89329	4.05806	3.59011	3.65273	C2
6hcomp62633_c0_seq1.p2	#N/A	#N/A	#N/A	0	3.17811	2.29755	2.15081	0.502135	4.82653	4.94227	4.79968	4.18225	4.35708	C2
6hcomp62802_c0_seq1.p2	#N/A	#N/A	#N/A	0	1.19745	2.11924	1.98139	1.75236	4.18263	4.01729	4.12784	3.99733	4.14905	C2
6hcomp63323_c0_seq1.p2	#N/A	#N/A	#N/A	0	0.54908	1.71259	2.01387	1.3535	3.70075	3.57649	4.10387	3.86049	3.88653	C2
6hcomp63510_c0_seq1.p1	K04688	RPS6KB	ribosomal protein S6 kinase beta [EC:2.7.11.1]	0	3.68791	2.44398	2.52091	0.070451	2.57925	3.62678	3.05893	2.81818	2.46101	C2
6hcomp63565_c0_seq1.p1	K02951	RP-S12e, RPS12	small subunit ribosomal protein S12e	0	1.4273	1.74129	1.9229	1.85516	3.05634	3.31238	2.9241	2.95011	2.92776	C2
6hcomp64148_c0_seq1.p1	#N/A	#N/A	#N/A	0	0.754118	1.88327	2.09163	1.52003	3.07941	3.06543	2.8937	2.92846	3.18677	C2
6hcomp64433_c0_seq1.p1	#N/A	#N/A	#N/A	0	1.85738	3.07392	2.97984	2.55622	3.06349	2.55111	3.23507	3.30168	3.44648	C2
6hcomp64690_c0_seq1.p1	#N/A	#N/A	#N/A	0	1.53923	2.38637	2.39382	1.99976	4.16296	3.86117	3.73535	3.6403	3.55934	C2
6hcomp65308_c0_seq1.p1	#N/A	#N/A	#N/A	0	0.460495	1.8433	1.97018	1.6166	3.11073	3.18422	3.0974	2.99247	3.17947	C2
6hcomp65712_c0_seq1.p1	K04487	iscS, NFS1	cysteine desulfurase [EC:2.8.1.7]	0	1.61717	2.77591	2.94905	2.03148	2.67229	2.31103	3.30217	3.95913	3.59418	C2
6hcomp66500_c0_seq1.p1	K13507	GAT	glycerol-3-phosphate O-acyltransferase / dihydroxyacetone phosphate acyltransferase [EC:2.3.1.15 2.3.1.42]	0	0.836249	2.80784	2.82477	2.42269	2.7354	2.34356	3.57747	3.77755	4.04939	C2
6hcomp67365_c0_seq1.p1	#N/A	#N/A	#N/A	0	2.22768	1.80533	2.19419	1.33139	3.15564	3.33681	2.76071	3.08376	2.96007	C2
6hcomp68748_c0_seq1.p1	K22842	MRP	L-glutamate-5-semialdehyde N-acetyltransferase [EC:2.3.1.271]	0	-2.09544	0.953501	1.77216	1.0342	3.76505	3.94254	3.25038	3.05476	3.06466	C2
6hcomp68840_c0_seq1.p1	K00850	pfkA, PFK	6-phosphofructokinase 1 [EC:2.7.1.11]	0	0.982101	2.3781	2.54069	1.38712	2.52619	2.76469	3.70477	3.68729	3.13928	C2
6hcomp7120_c0_seq1.p3	#N/A	#N/A	#N/A	0	1.32592	1.92623	2.37563	2.03637	2.88123	3.01155	3.44077	3.75223	3.73826	C2
6hcomp71810_c0_seq1.p1	#N/A	#N/A	#N/A	0	0.443047	1.87491	1.88041	1.493	4.29759	3.9122	3.20344	3.37232	3.35652	C2
6hcomp7513_c0_seq1.p1	#N/A	#N/A	#N/A	0	0.980623	1.5971	1.81344	1.22838	5.33805	5.14017	4.68879	4.47459	4.50098	C2
6hcomp76920_c0_seq1.p1	#N/A	#N/A	#N/A	0	1.46529	2.43182	2.56537	2.2116	3.8774	3.4428	3.18418	3.21296	3.14204	C2
6hcomp78228_c0_seq1.p1	#N/A	#N/A	#N/A	0	1.84782	1.82342	2.03597	1.22685	4.69378	4.6145	4.55073	4.53391	4.62871	C2
6hcomp85653_c0_seq1.p1	#N/A	#N/A	#N/A	0	1.97873	1.3856	1.47336	0.871579	3.54599	3.30874	3.1824	3.00639	2.80092	C2
6hcomp8864_c0_seq2.p1	#N/A	#N/A	#N/A	0	1.3729	1.85578	1.77204	1.62133	4.79384	4.77783	4.70263	4.42878	4.54065	C2
0hcomp15515_c0_seq1.p1	K01823	idi, IDI	isopentenyl-diphosphate Delta-isomerase [EC:5.3.3.2]	0	2.10729	2.071	2.08062	2.05519	1.79531	1.85319	1.95017	2.42674	2.43258	C3
0hcomp15857_c0_seq2.p1	#N/A	#N/A	#N/A	0	2.12224	-0.443685	0.0162916	-0.380359	2.57274	2.73774	2.4813	2.5794	2.24214	C3
0hcomp16948_c0_seq2.p1	#N/A	#N/A	#N/A	0	0.92508	1.45	2.06009	1.20751	2.27968	1.89053	1.68253	0.706252	2.17587	C3
0hcomp17589_c0_seq1.p2	#N/A	#N/A	#N/A	0	3.8796	2.44455	1.5793	-0.502131	0.262161	3.51575	2.49035	1.57279	0.976055	C3
0hcomp17960_c0_seq1.p1	K03403	chlH, bchH	magnesium chelatase subunit H [EC:6.6.1.1]	0	2.6144	2.00986	2.36188	1.94597	2.35974	2.5341	2.66433	2.4255	2.27004	C3
0hcomp18296_c0_seq1.p1	K07901	RAB8A, MEL	Ras-related protein Rab-8A	0	0.886704	1.51186	1.97786	1.67914	1.5073	1.97516	1.46491	1.49863	1.22377	C3
0hcomp19374_c0_seq1.p1	K01915	glnA, GLUL	glutamine synthetase [EC:6.3.1.2]	0	0.399557	2.33882	3.20307	2.86911	-0.196278	1.21974	1.91393	2.1474	2.03433	C3
0hcomp24937_c0_seq1.p2	#N/A	#N/A	#N/A	0	0.740832	2.07778	2.66034	1.97841	1.59919	1.14739	0.662188	1.43514	1.62096	C3
0hcomp27559_c0_seq1.p1	#N/A	#N/A	#N/A	0	2.12959	2.13802	2.25027	1.60268	2.62973	2.5304	2.48099	2.53339	2.49296	C3
0hcomp28040_c0_seq2.p1	#N/A	#N/A	#N/A	0	3.29717	2.8719	2.44351	1.50976	0.519583	1.26299	2.1949	2.04227	2.47553	C3
0hcomp28722_c0_seq2.p1	#N/A	#N/A	#N/A	0	2.59538	1.20336	1.66672	0.648091	2.75452	3.43818	2.37939	2.96347	2.38025	C3
0hcomp29258_c0_seq1.p2	#N/A	#N/A	#N/A	0	2.1721	1.90756	1.27403	0.427534	1.54875	1.63602	1.648	1.27041	1.29865	C3
0hcomp29614_c0_seq1.p1	K02942	RP-LP1, RPLP1	large subunit ribosomal protein LP1	0	1.03014	2.00787	1.74219	1.65632	1.6983	1.91534	2.60199	2.64816	2.74283	C3
0hcomp30083_c0_seq1.p1	#N/A	#N/A	#N/A	0	2.66441	2.39264	2.44049	1.70431	2.53649	2.11829	2.09583	2.38458	2.20398	C3
0hcomp30398_c0_seq2.p2	#N/A	#N/A	#N/A	0	-0.170069	1.08892	1.7749	2.05126	1.95613	1.65323	0.999554	1.16913	1.44218	C3
0hcomp30556_c0_seq1.p3	#N/A	#N/A	#N/A	0	2.0385	2.34017	2.37149	1.74586	2.18674	1.95028	2.21441	2.33739	2.26651	C3
0hcomp30623_c0_seq1.p1	K01892	HARS, hisS	histidyl-tRNA synthetase [EC:6.1.1.21]	0	2.20516	1.9552	2.03234	1.00295	1.16793	2.34782	1.76801	2.1214	1.54837	C3
0hcomp33227_c0_seq4.p1	#N/A	#N/A	#N/A	0	0.884958	1.99313	1.8817	1.1541	2.68863	2.32905	1.85428	2.1948	2.66588	C3
0hcomp33417_c0_seq3.p3	#N/A	#N/A	#N/A	0	2.33853	1.56212	1.08289	-0.368255	2.47328	2.8611	3.24545	2.68732	2.6611	C3
0hcomp38496_c0_seq2.p1	K00054	mvaA	hydroxymethylglutaryl-CoA reductase [EC:1.1.1.88]	0	2.12592	1.32804	1.90698	1.50858	1.55217	2.7476	2.35424	2.35706	1.99852	C3
0hcomp40327_c0_seq1.p3	K15730	PTGES3	cytosolic prostaglandin-E synthase [EC:5.3.99.3]	0	0.802803	1.83186	2.19822	1.68511	1.47216	1.77021	2.5911	2.80306	2.58635	C3
0hcomp40742_c0_seq1.p1	K12460	KIDINS220, ARMS	ankyrin repeat-rich membrane spanning protein	0	2.00334	1.5955	1.80426	0.85619	2.48318	2.76819	2.51962	2.29153	1.82864	C3
0hcomp40916_c1_seq1.p1	K14455	GOT2	aspartate aminotransferase, mitochondrial [EC:2.6.1.1]	0	0.504835	2.43684	3.06406	3.10806	1.88129	1.84246	2.76481	2.59539	2.43335	C3
0hcomp41248_c0_seq2.p1	K11093	SNRP70	U1 small nuclear ribonucleoprotein 70kDa	0	1.2933	1.66039	2.09349	1.56732	2.1251	2.60399	2.36151	1.54254	2.02163	C3
0hcomp41400_c0_seq3.p2	#N/A	#N/A	#N/A	0	2.13952	1.05524	1.08081	0.0188105	2.48722	2.62119	1.74426	1.11528	2.15889	C3
0hcomp41448_c0_seq3.p4	K13251	SSR3	translocon-associated protein subunit gamma	0	1.99102	2.56625	2.61753	2.53905	2.30984	2.36868	2.82834	3.16153	3.1086	C3
0hcomp41488_c0_seq2.p1	K13238	ECI1, DCI	Delta3-Delta2-enoyl-CoA isomerase [EC:5.3.3.8]	0	0.591254	2.94433	2.68608	3.02569	1.93739	1.27063	1.85327	1.97236	2.30181	C3
0hcomp41699_c0_seq1.p2	K12836	U2AF1	splicing factor U2AF 35 kDa subunit	0	2.12515	2.55046	2.66967	1.82384	1.1377	2.21498	2.44922	2.42183	2.27923	C3
0hcomp42147_c1_seq2.p1	#N/A	#N/A	#N/A	0	0.274294	2.48309	2.63517	2.63979	0.249541	0.251338	1.71993	2.35094	2.21185	C3
0hcomp42227_c0_seq1.p1	#N/A	#N/A	#N/A	0	2.77368	3.01517	3.13734	2.42701	2.1109	2.60721	3.11422	3.08183	2.9649	C3
0hcomp42524_c0_seq2.p1	K19787	CARNMT1	carnosine N-methyltransferase [EC:2.1.1.22]	0	1.80873	1.80862	2.28628	1.43314	0.652984	2.35343	1.75047	2.19892	1.95473	C3
0hcomp42590_c0_seq1.p2	#N/A	#N/A	#N/A	0	2.40052	0.378353	0.72754	0.526173	2.68196	2.90081	2.37256	2.51606	2.4481	C3
0hcomp42819_c0_seq1.p1	K05657	ABCB10	ATP-binding cassette, subfamily B (MDR/TAP), member 10	0	0.83838	1.94799	1.65187	1.08283	1.36932	1.29864	1.69832	1.70808	2.1018	C3
0hcomp43761_c0_seq1.p2	#N/A	#N/A	#N/A	0	1.50503	1.86476	1.87805	1.17935	0.854295	2.09398	1.62501	2.37879	1.8878	C3
0hcomp45036_c0_seq1.p1	#N/A	#N/A	#N/A	0	3.25622	0.637384	0.809688	0.34386	1.15778	2.70603	1.64265	1.76288	1.4942	C3
0hcomp45664_c0_seq1.p3	#N/A	#N/A	#N/A	0	3.20435	2.70344	1.80053	0.113671	0.183428	2.70281	2.56841	1.1925	0.817759	C3
0hcomp45791_c0_seq1.p2	K03254	EIF3A	translation initiation factor 3 subunit A	0	3.05468	2.87729	3.09273	1.63545	0.115097	2.16436	2.43185	2.43873	2.26444	C3
0hcomp45798_c0_seq3.p1	#N/A	#N/A	#N/A	0	3.94388	3.06189	2.99498	0.238208	0.574882	2.83803	2.22086	2.38938	1.07608	C3
0hcomp46266_c1_seq1.p2	#N/A	#N/A	#N/A	0	2.55133	2.66749	2.6047	1.10997	-0.139119	1.81957	2.43169	1.99704	1.29328	C3
0hcomp47136_c0_seq1.p1	#N/A	#N/A	#N/A	0	1.91723	1.831	1.95554	0.959987	0.68106	1.95645	2.13723	2.05905	1.90866	C3
0hcomp47284_c0_seq3.p3	#N/A	#N/A	#N/A	0	1.61185	2.39973	2.20688	1.51245	2.34699	2.61348	2.61343	2.57015	2.93916	C3
0hcomp47695_c0_seq1.p1	K02541	MCM3	DNA replication licensing factor MCM3 [EC:3.6.4.12]	0	1.90456	3.24478	3.4973	1.70488	1.34024	1.59736	1.89574	3.12387	2.41821	C3
0hcomp49272_c0_seq1.p1	#N/A	#N/A	#N/A	0	0.889162	3.05391	3.65666	3.67786	0.880355	1.45806	3.24433	3.17896	3.20808	C3
0hcomp49431_c0_seq1.p1	#N/A	#N/A	#N/A	0	2.40768	2.03896	1.86312	0.789792	-0.0785564	2.28396	2.97744	2.64214	2.17806	C3
0hcomp49827_c0_seq5.p1	K01893	NARS, asnS	asparaginyl-tRNA synthetase [EC:6.1.1.22]	0	2.64632	2.62674	2.77075	1.9113	1.82968	2.6247	2.83512	2.65892	2.50291	C3
0hcomp49921_c0_seq1.p1	#N/A	#N/A	#N/A	0	1.89775	1.73382	1.94921	1.12421	2.46989	2.29629	1.96157	1.54232	2.13287	C3
0hcomp50157_c0_seq1.p2	#N/A	#N/A	#N/A	0	4.91408	3.6414	2.73857	-0.0156498	0.216492	3.95295	2.97189	1.14424	0.694891	C3
0hcomp50594_c0_seq1.p1	K07253	MIF	phenylpyruvate tautomerase [EC:5.3.2.1]	0	2.06812	1.97864	1.68535	1.43422	0.980578	1.75037	1.95593	1.52553	2.01493	C3
0hcomp50823_c2_seq2.p1	#N/A	#N/A	#N/A	0	0.37644	1.38837	2.02321	1.7583	2.00517	1.93461	2.26426	2.12633	2.68129	C3
0hcomp51329_c0_seq3.p2	#N/A	#N/A	#N/A	0	2.56629	3.05497	3.17519	2.28427	1.43366	1.59175	1.94183	2.12588	1.9745	C3
0hcomp51330_c0_seq3.p1	#N/A	#N/A	#N/A	0	1.22631	1.92733	2.25341	2.06435	2.01301	1.76306	1.62572	1.83533	2.48637	C3
0hcomp51525_c0_seq2.p1	K03251	EIF3D	translation initiation factor 3 subunit D	0	2.60721	2.46836	2.52675	1.28174	0.253463	1.6981	2.08898	2.16483	1.91491	C3
0hcomp51824_c1_seq4.p2	#N/A	#N/A	#N/A	0	1.87883	0.128273	0.906499	0.472732	2.22385	2.67713	2.00181	1.97853	2.01099	C3
0hcomp52110_c0_seq1.p2	#N/A	#N/A	#N/A	0	2.14508	2.51289	2.52849	2.33024	0.658225	0.58694	1.58833	1.55395	1.89227	C3
0hcomp52319_c0_seq2.p3	#N/A	#N/A	#N/A	0	2.67644	1.76942	1.30499	0.074112	1.32198	1.95415	1.9228	1.45628	2.10652	C3
0hcomp52412_c4_seq4.p1	#N/A	#N/A	#N/A	0	2.18604	1.717	1.79343	-0.128034	1.19789	2.71196	2.38423	2.01106	1.14785	C3
0hcomp53004_c0_seq8.p1	#N/A	#N/A	#N/A	0	1.45358	1.8888	1.64342	0.596429	1.30414	1.55455	2.2634	1.81805	2.55076	C3
0hcomp53149_c0_seq2.p1	#N/A	#N/A	#N/A	0	1.66521	1.99667	2.42101	1.83016	1.50971	2.24221	2.50298	1.61105	2.15444	C3
0hcomp53279_c0_seq3.p1	#N/A	#N/A	#N/A	0	0.371343	1.72098	1.73971	2.09962	1.8847	1.47997	1.81222	1.93524	2.06037	C3
0hcomp53606_c0_seq1.p3	#N/A	#N/A	#N/A	0	0.354515	1.87201	2.09262	1.91431	2.32751	2.5792	2.01938	1.9006	2.3205	C3
0hcomp53611_c0_seq1.p1	K02516	PRMT5, HSL7	type II protein arginine methyltransferase [EC:2.1.1.320]	0	2.42451	2.03304	1.9313	0.69193	0.45788	2.24809	2.18969	2.07892	2.01184	C3
0hcomp53637_c0_seq2.p2	#N/A	#N/A	#N/A	0	3.76394	3.18308	3.2157	2.07047	1.8599	2.58802	2.39482	2.24272	1.58238	C3
0hcomp53918_c0_seq2.p1	#N/A	#N/A	#N/A	0	0.104621	1.46856	1.96795	2.02079	1.7865	1.39927	0.856574	1.67678	1.56727	C3
0hcomp53966_c0_seq11.p2	K22503	DARS	aspartyl-tRNA synthetase [EC:6.1.1.12]	0	2.38132	2.63081	2.72518	1.56118	0.682032	2.0073	2.5251	2.61163	2.52405	C3
0hcomp54043_c1_seq2.p1	#N/A	#N/A	#N/A	0	1.46434	2.03967	2.32238	1.31672	1.24165	1.41976	1.76943	1.85164	1.94651	C3
0hcomp54104_c0_seq1.p1	K14536	RIA1	ribosome assembly protein 1 [EC:3.6.5.-]	0	2.43029	1.83521	1.31399	-0.127705	0.906908	2.3771	1.97105	1.41687	1.23392	C3
0hcomp54356_c1_seq5.p1	#N/A	#N/A	#N/A	0	2.19628	2.96167	3.08723	2.42871	0.00639701	1.46895	2.32559	2.42754	1.86021	C3
0hcomp54368_c0_seq6.p1	#N/A	#N/A	#N/A	0	1.32836	2.63045	2.66301	2.48275	1.2737	1.90519	2.57818	3.10154	3.51478	C3
0hcomp54811_c0_seq17.p4	K03778	ldhA	D-lactate dehydrogenase [EC:1.1.1.28]	0	1.26601	1.88669	2.35775	1.29253	1.34918	2.71731	2.09352	2.3187	1.81564	C3
0hcomp54817_c0_seq3.p2	#N/A	#N/A	#N/A	0	1.92829	0.268544	1.20294	1.44463	2.48439	2.5786	2.29504	2.40425	2.6073	C3
0hcomp54929_c0_seq5.p3	#N/A	#N/A	#N/A	0	0.79645	1.60737	2.07775	1.19798	2.32352	1.94234	2.47028	2.74405	2.35656	C3
0hcomp55938_c0_seq1.p2	K02893	RP-L23Ae, RPL23A	large subunit ribosomal protein L23Ae	0	1.81372	2.50503	2.42184	2.27358	1.32529	1.89358	3.02546	3.07817	2.9806	C3
0hcomp56143_c0_seq1.p1	K00208	fabI	enoyl-[acyl-carrier protein] reductase I [EC:1.3.1.9 1.3.1.10]	0	-0.165283	0.768478	1.69265	2.19407	2.70406	2.40405	2.18388	2.25239	2.35096	C3
0hcomp56414_c0_seq1.p2	K02987	RP-S4e, RPS4	small subunit ribosomal protein S4e	0	2.41367	3.0007	2.97561	2.61462	0.608467	1.65587	2.98623	2.91892	2.74396	C3
0hcomp56517_c0_seq1.p2	K02880	RP-L17e, RPL17	large subunit ribosomal protein L17e	0	2.35252	3.10817	3.08183	2.67909	1.50905	2.07419	3.39659	3.22583	3.21118	C3
0hcomp56973_c0_seq1.p1	K02953	RP-S13e, RPS13	small subunit ribosomal protein S13e	0	2.09231	2.97981	2.85427	2.74329	1.22407	1.98806	3.42434	3.41122	3.30707	C3
0hcomp57149_c0_seq1.p1	#N/A	#N/A	#N/A	0	2.75237	3.50294	3.46027	2.82422	0.544057	1.43118	2.77479	2.46107	2.26175	C3
0hcomp57635_c0_seq1.p2	K02903	RP-L28e, RPL28	large subunit ribosomal protein L28e	0	2.4183	3.18518	3.22223	2.83241	1.09678	2.20155	3.56877	3.52836	3.37979	C3
0hcomp59350_c0_seq1.p3	#N/A	#N/A	#N/A	0	1.98408	1.70727	2.2556	2.19914	2.93163	2.8984	2.81993	2.47488	2.40349	C3
0hcomp59630_c0_seq1.p2	K01915	glnA, GLUL	glutamine synthetase [EC:6.3.1.2]	0	0.416219	2.16827	3.18027	2.74519	-0.359936	0.654398	1.73667	2.11867	1.8171	C3
0hcomp65929_c0_seq1.p1	#N/A	#N/A	#N/A	0	1.62584	2.11119	2.18009	1.85041	0.793496	1.27099	1.92378	2.00363	1.93358	C3
0hcomp68917_c0_seq1.p1	#N/A	#N/A	#N/A	0	2.87218	2.60077	2.21756	1.54455	1.62479	2.71487	2.92782	2.59743	2.90669	C3
0hcomp7909_c0_seq2.p1	K03064	PSMC6, RPT4	26S proteasome regulatory subunit T4	0	0.841319	1.76781	2.51895	1.94149	2.65256	2.42053	2.95099	2.92907	2.84787	C3
0hcomp9159_c0_seq1.p1	#N/A	#N/A	#N/A	0	-0.417839	1.09375	1.38782	2.02661	2.95968	2.75489	2.2165	2.35362	1.95412	C3
12hcomp10597_c0_seq2.p1	K01873	VARS, valS	valyl-tRNA synthetase [EC:6.1.1.9]	0	2.28935	2.30987	2.52792	1.43684	0.576079	1.47707	2.24661	2.02528	1.92106	C3
12hcomp11486_c0_seq1.p1	#N/A	#N/A	#N/A	0	2.00076	1.77706	1.53374	1.71699	2.46988	2.41844	2.3281	2.14166	2.34658	C3
12hcomp12274_c0_seq1.p1	#N/A	#N/A	#N/A	0	2.61188	2.35073	2.44944	1.11281	0.243261	2.2802	2.12653	1.6783	1.68181	C3
12hcomp12341_c0_seq1.p1	#N/A	#N/A	#N/A	0	0.332647	1.28111	2.16544	2.3476	1.50985	2.09033	2.06878	2.39161	2.36118	C3
12hcomp14069_c0_seq1.p1	K12398	AP3M	AP-3 complex subunit mu	0	1.02123	1.89443	2.14932	1.79644	1.12516	1.38392	1.27113	1.54825	1.7537	C3
12hcomp14910_c0_seq1.p2	#N/A	#N/A	#N/A	0	0.069439	2.76103	3.35502	2.78092	1.71047	2.70572	2.85429	2.86332	2.78193	C3
12hcomp15147_c0_seq1.p1	#N/A	#N/A	#N/A	0	2.47416	1.93627	2.01768	0.550097	1.27915	1.66413	1.57926	1.4592	1.29497	C3
12hcomp15390_c0_seq1.p1	K11093	SNRP70	U1 small nuclear ribonucleoprotein 70kDa	0	1.3331	1.74163	2.12741	1.71155	2.43798	2.56914	2.06565	2.059	2.0692	C3
12hcomp15486_c0_seq1.p3	#N/A	#N/A	#N/A	0	1.75677	2.16251	2.48354	1.75908	2.0821	2.45499	2.20711	2.32129	2.30775	C3
12hcomp15508_c0_seq1.p1	#N/A	#N/A	#N/A	0	0.443764	1.74086	2.14905	1.96668	1.3411	1.42331	1.4753	1.56304	1.80234	C3
12hcomp15836_c0_seq1.p2	#N/A	#N/A	#N/A	0	2.31978	1.55683	1.49342	-0.0296415	1.00051	2.72365	2.28243	2.82561	0.939674	C3
12hcomp16444_c0_seq1.p1	K04508	TBL1	transducin (beta)-like 1	0	1.85958	2.06549	2.26502	1.45773	2.34774	2.56222	2.23672	2.26764	2.19167	C3
12hcomp16752_c1_seq1.p1	K02685	PRI2	DNA primase large subunit	0	0.296953	2.39039	2.81386	2.0492	0.844253	1.49102	1.44679	1.15548	1.20439	C3
12hcomp17181_c0_seq1.p2	#N/A	#N/A	#N/A	0	2.44731	1.80933	1.97086	1.03579	0.996409	1.85716	1.51096	1.77356	1.5134	C3
12hcomp17769_c0_seq1.p1	#N/A	#N/A	#N/A	0	2.36266	2.01874	2.3088	0.577208	1.07907	2.53449	2.03187	2.50034	1.3702	C3
12hcomp21076_c0_seq1.p1	K02328	POLD2	DNA polymerase delta subunit 2	0	1.38954	2.17681	2.06246	1.33988	1.60193	1.32243	1.72566	2.21275	2.42702	C3
12hcomp21514_c0_seq1.p1	K12880	THOC3	THO complex subunit 3	0	1.46476	1.65151	2.04364	1.29014	0.240998	1.89395	1.92834	2.27294	2.10983	C3
12hcomp22058_c0_seq1.p1	#N/A	#N/A	#N/A	0	0.284171	1.78671	1.89714	1.91612	3.30896	2.50824	2.63537	2.31689	2.17313	C3
12hcomp22261_c0_seq1.p1	K00705	malQ	4-alpha-glucanotransferase [EC:2.4.1.25]	0	0.95634	1.93336	1.99742	1.26055	2.46661	2.32507	2.78581	2.92792	2.90618	C3
12hcomp23111_c0_seq1.p1	#N/A	#N/A	#N/A	0	0.994292	1.43908	2.2152	1.99201	1.07094	1.60538	1.67224	2.12146	1.85764	C3
12hcomp23222_c0_seq1.p1	K03108	SRP72	signal recognition particle subunit SRP72	0	2.22337	2.24984	2.41373	1.30346	2.47533	2.85836	3.00993	2.84475	2.81594	C3
12hcomp23423_c0_seq1.p1	#N/A	#N/A	#N/A	0	0.927054	1.83399	2.05898	1.85079	1.28786	1.86442	2.35994	2.53606	2.66294	C3
12hcomp23660_c0_seq1.p1	#N/A	#N/A	#N/A	0	0.782577	2.59573	3.16505	3.10032	1.82026	1.64664	1.42166	1.87377	1.8907	C3
12hcomp24169_c0_seq1.p3	#N/A	#N/A	#N/A	0	2.24652	1.47473	1.80709	1.4774	1.87173	2.49844	2.20268	2.29805	2.17137	C3
12hcomp24219_c0_seq1.p1	#N/A	#N/A	#N/A	0	3.34471	4.23469	4.01005	2.9491	2.20489	1.73799	2.11564	2.51623	2.45327	C3
12hcomp24279_c0_seq1.p1	K12608	CAF16	CCR4-NOT complex subunit CAF16	0	3.51386	1.84031	2.60395	1.53763	2.49077	3.67794	2.15811	2.37835	2.11272	C3
12hcomp24324_c0_seq1.p2	#N/A	#N/A	#N/A	0	2.00992	2.11671	2.11662	1.42022	0.775813	1.54751	1.3368	1.3803	1.75174	C3
12hcomp24335_c0_seq1.p1	K07151	STT3	dolichyl-diphosphooligosaccharide---protein glycosyltransferase [EC:2.4.99.18]	0	1.24005	1.67556	2.11323	1.90305	1.46688	1.53936	1.63386	1.77604	1.7308	C3
12hcomp25315_c0_seq2.p1	#N/A	#N/A	#N/A	0	0.60107	1.812	1.98638	1.93821	2.39995	2.03332	2.45514	2.57986	2.39628	C3
12hcomp25456_c0_seq2.p1	#N/A	#N/A	#N/A	0	2.02528	2.21006	2.36754	1.56788	1.20399	1.38707	1.66224	1.70059	1.82874	C3
12hcomp25518_c0_seq1.p1	K13624	CP	ceruloplasmin [EC:1.16.3.1]	0	2.05301	2.51822	2.5719	0.802129	2.66178	2.26158	2.76942	2.70277	2.1604	C3
12hcomp25890_c0_seq2.p1	K02327	POLD1	DNA polymerase delta subunit 1 [EC:2.7.7.7]	0	0.986604	4.00434	4.76206	3.01153	2.69411	2.35482	2.4892	2.47298	2.83812	C3
12hcomp27560_c0_seq1.p2	#N/A	#N/A	#N/A	0	2.1376	1.88173	1.74021	0.649913	1.53315	1.97649	2.14335	1.91739	1.94298	C3
12hcomp27929_c0_seq1.p1	K03237	EIF2S1	translation initiation factor 2 subunit 1	0	1.54957	1.82004	1.9876	1.50467	0.858763	1.23275	1.6122	2.00804	1.77026	C3
12hcomp28011_c0_seq1.p1	#N/A	#N/A	#N/A	0	1.80413	2.11858	2.34085	1.8507	1.13947	1.71268	2.18865	2.25721	2.22528	C3
12hcomp28158_c0_seq1.p1	#N/A	#N/A	#N/A	0	3.06276	2.30669	1.97208	-0.376162	0.331558	3.17583	2.82773	1.76737	1.786	C3
12hcomp28346_c0_seq1.p1	K03434	PIGL	N-acetylglucosaminylphosphatidylinositol deacetylase [EC:3.5.1.89]	0	1.23304	1.57466	1.85612	1.68239	2.56466	2.21977	1.69933	2.11724	2.53611	C3
12hcomp28449_c0_seq1.p1	#N/A	#N/A	#N/A	0	1.36025	2.11116	2.4682	1.62779	2.24988	2.59324	2.75991	2.68032	2.92256	C3
12hcomp28467_c0_seq1.p1	K01869	LARS, leuS	leucyl-tRNA synthetase [EC:6.1.1.4]	0	0.906842	1.90655	2.14364	2.20392	2.36219	2.03116	2.36747	2.40216	2.40241	C3
12hcomp28583_c0_seq1.p1	#N/A	#N/A	#N/A	0	1.69766	1.82582	1.90575	1.18827	2.62221	2.37104	2.21157	1.81445	2.56944	C3
12hcomp28657_c0_seq2.p1	#N/A	#N/A	#N/A	0	1.40892	2.22057	2.02187	1.80108	1.16157	1.14711	1.4841	1.26929	1.41228	C3
12hcomp29014_c1_seq1.p2	K01437	ASPA, aspA	aspartoacylase [EC:3.5.1.15]	0	1.57698	1.85891	2.13864	1.52853	2.12614	1.92144	2.21028	1.76514	1.78746	C3
12hcomp29369_c0_seq1.p1	K03260	EIF4G	translation initiation factor 4G	0	2.50507	2.43755	2.74491	1.3691	1.53083	2.42561	2.67446	2.63558	2.60424	C3
12hcomp29374_c0_seq1.p1	#N/A	#N/A	#N/A	0	0.152803	1.53442	2.35578	2.27172	2.06701	1.85975	2.06298	1.81583	2.26466	C3
12hcomp29744_c0_seq2.p1	#N/A	#N/A	#N/A	0	3.58172	2.76644	2.09037	0.559288	1.35399	3.45634	3.24999	2.26384	2.43601	C3
12hcomp30102_c0_seq1.p3	K09420	MYB, C-MYB	transcriptional activator Myb	0	1.92376	1.05513	1.39797	0.542416	2.19202	1.83207	2.01705	1.37793	1.31392	C3
12hcomp30250_c1_seq1.p1	#N/A	#N/A	#N/A	0	1.15513	2.19931	2.18479	1.97781	2.52725	2.24197	1.82903	2.29235	2.45767	C3
12hcomp30761_c0_seq1.p1	#N/A	#N/A	#N/A	0	-0.185044	2.04423	2.26304	1.88508	2.09874	1.63003	2.70943	2.84556	2.88091	C3
12hcomp30786_c0_seq1.p2	#N/A	#N/A	#N/A	0	-0.0647598	1.98766	2.18495	1.9609	1.44484	1.98035	1.43875	1.94408	1.83043	C3
12hcomp30868_c0_seq2.p1	#N/A	#N/A	#N/A	0	1.39316	2.03903	2.15071	1.05281	1.88653	0.696332	1.30485	2.1757	1.87185	C3
12hcomp30871_c0_seq1.p2	#N/A	#N/A	#N/A	0	1.89899	2.26329	1.66775	0.515243	1.072	1.75322	2.2269	1.93981	2.14262	C3
12hcomp32054_c0_seq2.p1	K00231	PPOX, hemY	protoporphyrinogen/coproporphyrinogen III oxidase [EC:1.3.3.4 1.3.3.15]	0	2.14601	1.65953	1.6571	1.32613	2.56465	2.47236	2.60667	2.32116	2.27337	C3
12hcomp32681_c0_seq1.p1	K03035	PSMD12, RPN5	26S proteasome regulatory subunit N5	0	0.956648	1.64262	2.394	1.67122	1.86831	2.05509	2.6638	2.81911	2.61193	C3
12hcomp33411_c0_seq1.p1	#N/A	#N/A	#N/A	0	2.03539	2.23655	2.27622	1.65095	2.31507	2.27194	2.45301	2.29439	2.31115	C3
12hcomp33463_c0_seq2.p1	K08734	MLH1	DNA mismatch repair protein MLH1	0	1.01107	2.25438	2.41597	1.4958	1.43778	0.510228	1.50884	1.7922	1.50586	C3
12hcomp33543_c0_seq1.p1	#N/A	#N/A	#N/A	0	1.85551	1.56732	1.75622	0.768481	0.829304	1.33061	2.06463	1.68038	1.82014	C3
12hcomp34042_c0_seq1.p2	#N/A	#N/A	#N/A	0	1.57811	2.02337	2.27103	1.33845	2.05651	2.75728	2.81299	2.58448	2.64787	C3
12hcomp34258_c0_seq1.p1	#N/A	#N/A	#N/A	0	0.745062	1.46292	1.87005	1.6972	2.0434	2.00968	2.45349	2.6934	2.51677	C3
12hcomp34761_c0_seq2.p1	#N/A	#N/A	#N/A	0	1.25742	1.7388	1.84544	1.08471	1.86376	1.73961	1.12735	2.14377	1.75376	C3
12hcomp35521_c0_seq2.p2	#N/A	#N/A	#N/A	0	1.82181	2.49244	2.78767	2.37111	0.523307	1.4876	1.60749	2.13419	2.08786	C3
12hcomp35554_c1_seq1.p2	#N/A	#N/A	#N/A	0	1.7264	2.18387	1.51646	0.588212	-0.108287	0.742598	1.91633	2.79029	3.23124	C3
12hcomp35825_c0_seq1.p1	K00006	GPD1	glycerol-3-phosphate dehydrogenase (NAD+) [EC:1.1.1.8]	0	2.23597	2.93778	2.61524	1.74752	1.53463	2.02145	3.1679	3.24426	3.3946	C3
12hcomp36261_c0_seq1.p1	K00861	RFK, FMN1	riboflavin kinase [EC:2.7.1.26]	0	2.12656	1.68193	1.59568	-0.284022	1.09049	2.02495	2.03209	1.96791	0.493819	C3
12hcomp37735_c0_seq1.p3	#N/A	#N/A	#N/A	0	2.2193	2.32855	2.50763	1.41655	1.4483	2.30097	2.47918	2.70551	2.64867	C3
12hcomp37913_c0_seq2.p1	K01937	pyrG, CTPS	CTP synthase [EC:6.3.4.2]	0	1.21948	2.20709	2.44377	1.75966	0.983579	0.796584	1.49014	1.74581	2.04406	C3
12hcomp38029_c0_seq1.p1	#N/A	#N/A	#N/A	0	2.09613	3.21836	3.48754	3.15998	1.2972	2.16607	2.24295	2.52087	2.13995	C3
12hcomp38064_c0_seq1.p1	#N/A	#N/A	#N/A	0	4.10949	3.41	2.85252	0.931923	-0.310631	3.06135	2.76968	1.57702	1.54012	C3
12hcomp38184_c0_seq5.p2	K03267	ERF3, GSPT	peptide chain release factor subunit 3	0	2.79794	2.74186	2.82111	1.63877	0.109059	1.92027	2.34777	2.21074	2.13669	C3
12hcomp38530_c0_seq1.p2	#N/A	#N/A	#N/A	0	2.13738	2.45458	2.68987	2.07189	1.50747	2.04572	2.07387	2.06438	1.98145	C3
12hcomp39224_c0_seq2.p1	#N/A	#N/A	#N/A	0	2.85873	2.75611	2.85586	1.39423	-0.0473109	1.227	2.40212	2.37808	2.20422	C3
12hcomp39342_c0_seq1.p1	#N/A	#N/A	#N/A	0	0.801437	2.16635	2.21188	1.86424	2.50527	2.1619	2.26005	2.68386	2.42265	C3
12hcomp39362_c0_seq2.p1	#N/A	#N/A	#N/A	0	1.05307	1.81634	2.14712	1.79994	1.85187	1.7544	1.9999	2.07887	1.98662	C3
12hcomp39393_c0_seq1.p2	#N/A	#N/A	#N/A	0	1.64923	2.35451	2.46014	1.81304	1.7577	1.97872	2.51335	2.68332	2.15305	C3
12hcomp39393_c1_seq2.p2	#N/A	#N/A	#N/A	0	1.6402	2.43647	2.47061	2.01918	1.86968	2.25948	2.80788	2.52442	2.30925	C3
12hcomp39399_c0_seq1.p2	#N/A	#N/A	#N/A	0	1.58967	1.89365	2.03355	1.50764	1.58108	1.73867	2.07481	2.04114	1.99701	C3
12hcomp39534_c0_seq2.p1	#N/A	#N/A	#N/A	0	0.724331	1.71087	1.88627	1.61466	2.02244	2.13217	1.94398	1.52628	2.33776	C3
12hcomp39587_c0_seq1.p1	#N/A	#N/A	#N/A	0	0.614544	1.67819	2.3146	2.29037	1.71898	1.47757	1.83744	2.06612	2.21985	C3
12hcomp39646_c0_seq1.p3	K12587	MTR3, EXOSC6	exosome complex component MTR3	0	1.73606	1.88058	2.1224	1.46418	1.22477	1.35082	1.81237	1.80015	1.0906	C3
12hcomp39702_c1_seq1.p2	#N/A	#N/A	#N/A	0	1.55339	1.86953	2.1732	1.9152	0.649916	1.75114	1.99237	1.80728	1.67913	C3
12hcomp39999_c0_seq2.p1	K03283	HSPA1s	heat shock 70kDa protein 1/2/6/8	0	2.61312	2.65257	2.74631	1.21906	-0.36311	0.818132	2.19311	1.95784	2.25767	C3
12hcomp40067_c2_seq1.p1	K03259	EIF4E	translation initiation factor 4E	0	0.915608	2.59282	3.11526	3.40005	1.83326	2.03315	3.12898	2.71979	2.68279	C3
12hcomp40281_c0_seq2.p1	#N/A	#N/A	#N/A	0	2.05681	2.7793	3.02988	2.38559	1.41843	2.02665	2.45725	2.77903	2.50394	C3
12hcomp40391_c0_seq4.p1	#N/A	#N/A	#N/A	0	2.31979	2.15977	2.3992	1.24497	2.66907	2.57955	2.90169	2.79387	2.62921	C3
12hcomp40408_c0_seq1.p1	K17744	GalDH	L-galactose dehydrogenase [EC:1.1.1.316]	0	2.04317	2.53091	2.85422	1.48259	1.68224	2.96622	2.75536	2.93425	2.93232	C3
12hcomp40448_c0_seq1.p1	#N/A	#N/A	#N/A	0	1.28437	1.39055	1.84644	1.02121	0.885859	0.861524	1.8288	2.3734	1.47421	C3
12hcomp40586_c0_seq1.p1	#N/A	#N/A	#N/A	0	-0.364041	1.37886	1.91697	1.12086	1.6328	0.85983	0.980697	1.71793	1.63118	C3
12hcomp41584_c0_seq1.p2	K14411	MSI	RNA-binding protein Musashi	0	1.27265	2.16974	2.33891	1.99908	1.38213	1.29517	2.30231	2.13032	2.275	C3
12hcomp42684_c0_seq1.p1	#N/A	#N/A	#N/A	0	3.44152	3.18613	3.2821	1.44825	1.24033	3.27741	3.31539	3.09488	2.94869	C3
12hcomp43307_c0_seq4.p1	#N/A	#N/A	#N/A	0	1.59879	1.83348	2.28365	1.22507	2.68865	3.24138	2.82733	2.69933	2.15232	C3
12hcomp44961_c0_seq2.p2	#N/A	#N/A	#N/A	0	2.57491	2.36905	2.17406	1.40348	0.699042	2.58288	2.70764	2.29601	2.56364	C3
12hcomp45024_c0_seq3.p2	#N/A	#N/A	#N/A	0	2.85841	1.2491	1.96233	1.47202	3.00663	3.20729	2.2248	2.12032	1.96323	C3
12hcomp46636_c0_seq1.p1	#N/A	#N/A	#N/A	0	1.38811	2.01944	2.35121	1.51289	1.04891	-0.0734203	1.91858	2.34964	2.12319	C3
12hcomp47053_c0_seq2.p1	K05665	ABCC1	ATP-binding cassette, subfamily C (CFTR/MRP), member 1 [EC:7.6.2.3]	0	-0.0129274	2.02997	2.3729	1.80709	1.86053	2.3493	2.26371	2.03271	1.98359	C3
12hcomp47244_c1_seq1.p1	#N/A	#N/A	#N/A	0	2.05136	1.54515	1.67471	0.460038	1.75512	2.01968	2.03737	2.24303	1.93058	C3
12hcomp47260_c0_seq2.p1	K14565	NOP58	nucleolar protein 58	0	3.28013	3.01903	2.75622	1.53463	-0.0231511	1.63431	1.96489	1.73189	1.12104	C3
12hcomp47291_c0_seq3.p1	K14552	NAN1, UTP17, WDR75	NET1-associated nuclear protein 1 (U3 small nucleolar RNA-associated protein 17)	0	2.13747	2.00069	2.18116	0.988386	0.770455	2.35818	2.41448	2.493	1.88277	C3
12hcomp47471_c0_seq2.p1	#N/A	#N/A	#N/A	0	1.18952	1.81584	2.03455	1.55907	2.51457	2.56677	2.58944	2.11291	2.40157	C3
12hcomp47571_c0_seq1.p1	#N/A	#N/A	#N/A	0	2.1323	1.93222	2.19659	1.1545	2.76238	3.18273	2.8395	2.5975	2.46449	C3
12hcomp47689_c0_seq3.p1	K00737	MGAT3	beta-1,4-mannosyl-glycoprotein beta-1,4-N-acetylglucosaminyltransferase [EC:2.4.1.144]	0	2.24153	1.89411	2.2832	1.46729	1.51827	2.28339	2.31708	2.22231	2.17226	C3
12hcomp47923_c1_seq1.p1	#N/A	#N/A	#N/A	0	4.25191	3.39284	2.70378	0.163564	-0.396858	2.91442	2.4886	1.41734	0.402481	C3
12hcomp47984_c0_seq3.p1	K07562	NMD3	nonsense-mediated mRNA decay protein 3	0	3.5358	2.49847	1.79773	-0.93369	0.235963	3.06729	2.65689	1.65891	1.3942	C3
12hcomp48045_c0_seq2.p1	#N/A	#N/A	#N/A	0	2.4105	2.23611	2.52349	1.6041	1.78329	2.03719	1.01835	2.2115	1.71773	C3
12hcomp48600_c0_seq10.p1	#N/A	#N/A	#N/A	0	1.6114	1.99123	2.23401	1.39981	1.4864	-0.941411	2.42201	2.99906	2.73592	C3
12hcomp48755_c0_seq1.p1	#N/A	#N/A	#N/A	0	1.81724	1.36311	1.5218	0.783752	1.76993	2.4881	2.02679	1.90528	1.12652	C3
12hcomp49318_c0_seq1.p2	#N/A	#N/A	#N/A	0	1.48478	1.12825	2.07807	1.44193	0.332133	0.734583	2.70388	3.67054	3.57408	C3
12hcomp49322_c0_seq1.p1	K11594	DDX3X, bel	ATP-dependent RNA helicase DDX3X [EC:3.6.4.13]	0	3.47811	2.51801	2.34249	0.817425	-0.507112	2.25854	1.79332	1.67087	1.22102	C3
12hcomp50025_c0_seq2.p1	K01476	E3.5.3.1, rocF, arg	arginase [EC:3.5.3.1]	0	0.932917	2.06765	1.51897	1.68381	2.27507	1.31177	2.37488	2.02095	2.57214	C3
12hcomp50171_c0_seq1.p2	#N/A	#N/A	#N/A	0	1.30829	1.90666	2.01729	1.39994	1.37224	1.82897	1.93513	2.19987	2.05677	C3
12hcomp50346_c0_seq3.p1	#N/A	#N/A	#N/A	0	1.35489	1.87372	1.7184	1.617	1.96049	1.71867	1.75313	2.37269	2.29015	C3
12hcomp50785_c1_seq1.p2	K14556	DIP2, UTP12, WDR3	U3 small nucleolar RNA-associated protein 12	0	2.75702	1.9373	1.50851	-0.525166	1.27987	2.02414	2.16004	0.904036	1.13167	C3
12hcomp50947_c0_seq1.p1	#N/A	#N/A	#N/A	0	0.631093	1.8244	1.89611	1.86167	2.09711	1.83205	2.43195	2.63842	2.83845	C3
12hcomp50992_c0_seq3.p1	#N/A	#N/A	#N/A	0	2.62514	1.66057	1.59333	1.21347	1.12391	2.16664	1.35119	2.20397	2.7853	C3
12hcomp51265_c0_seq1.p1	#N/A	#N/A	#N/A	0	2.84577	2.66569	2.70839	1.86055	2.38813	2.79041	2.78579	2.51628	2.75618	C3
12hcomp51536_c1_seq1.p1	#N/A	#N/A	#N/A	0	3.79581	2.96315	2.8631	0.102778	0.0275465	2.53662	2.17002	1.97822	0.70894	C3
12hcomp51726_c0_seq2.p1	#N/A	#N/A	#N/A	0	1.08626	2.43701	3.16155	1.88463	2.36507	1.79452	1.82068	2.97672	2.65839	C3
12hcomp52304_c0_seq2.p2	#N/A	#N/A	#N/A	0	1.2177	2.77693	3.00461	2.70418	1.60887	1.67869	2.25315	2.22708	2.21115	C3
12hcomp52739_c0_seq1.p1	#N/A	#N/A	#N/A	0	1.5461	1.79722	1.97364	1.14309	2.3167	1.72313	2.15046	1.95762	2.60866	C3
12hcomp52747_c0_seq2.p1	#N/A	#N/A	#N/A	0	2.3934	1.93024	2.14106	1.11412	2.86366	2.74159	2.8184	2.62471	2.63606	C3
12hcomp52820_c7_seq1.p1	#N/A	#N/A	#N/A	0	1.95598	0.70017	1.08417	0.423947	2.54586	3.07686	2.70877	2.33354	2.23026	C3
12hcomp53351_c0_seq3.p1	#N/A	#N/A	#N/A	0	-0.386379	1.99154	2.27774	1.37174	1.21051	0.492235	2.2272	2.30473	1.73075	C3
12hcomp53491_c0_seq1.p2	#N/A	#N/A	#N/A	0	1.50553	1.56506	1.95956	1.67393	0.938569	2.01646	1.97031	1.30879	1.63541	C3
12hcomp53533_c0_seq7.p2	K12890	SFRS1, ASF, SF2	splicing factor, arginine/serine-rich 1	0	1.70567	2.61183	2.63019	1.98542	1.13169	1.10686	1.83212	1.63173	1.22121	C3
12hcomp53918_c0_seq1.p1	K01768	E4.6.1.1	adenylate cyclase [EC:4.6.1.1]	0	1.41304	1.98521	1.90138	1.56122	2.2088	2.05771	2.79667	2.95206	2.63283	C3
12hcomp53985_c2_seq1.p1	#N/A	#N/A	#N/A	0	2.79848	2.1138	1.5585	-0.00804407	1.40163	2.04648	2.76492	1.77465	1.21937	C3
12hcomp53988_c0_seq2.p1	#N/A	#N/A	#N/A	0	0.220523	1.95765	2.31515	1.9112	1.44594	1.20013	1.87124	2.2205	2.24099	C3
12hcomp54278_c1_seq2.p1	#N/A	#N/A	#N/A	0	2.5303	2.95674	3.1603	2.33078	0.279331	1.29321	2.24898	2.22405	2.09755	C3
12hcomp54466_c0_seq2.p1	#N/A	#N/A	#N/A	0	2.34001	2.31843	1.85746	0.617647	1.08951	2.63241	2.881	2.14365	1.81991	C3
12hcomp54479_c0_seq3.p2	#N/A	#N/A	#N/A	0	2.08096	2.0241	2.16165	1.58518	1.05973	1.68515	1.71453	1.44199	1.46809	C3
12hcomp54530_c0_seq1.p2	#N/A	#N/A	#N/A	0	1.73457	1.84888	2.14803	1.70479	2.25972	2.42091	2.6395	3.13123	2.76939	C3
12hcomp54794_c3_seq1.p2	K12896	SFRS7	splicing factor, arginine/serine-rich 7	0	1.47643	1.67339	1.87743	1.26894	1.78703	1.97015	1.90628	1.95857	1.56818	C3
12hcomp54926_c1_seq1.p1	#N/A	#N/A	#N/A	0	1.3199	1.07837	1.78563	1.74969	1.53944	1.95803	1.85891	2.29307	2.15489	C3
12hcomp55098_c0_seq1.p1	#N/A	#N/A	#N/A	0	0.0201014	1.60929	1.95823	1.65952	1.34779	1.22013	1.26907	1.55492	1.71593	C3
12hcomp55172_c0_seq11.p1	#N/A	#N/A	#N/A	0	0.709527	1.63497	1.88755	1.29145	1.97814	2.67835	3.23322	2.95317	2.85553	C3
12hcomp55215_c1_seq2.p1	#N/A	#N/A	#N/A	0	3.61909	3.14817	3.19614	2.09178	1.1607	2.22029	2.08452	1.88217	1.31623	C3
12hcomp55303_c0_seq4.p1	K10807	RRM1	ribonucleoside-diphosphate reductase subunit M1 [EC:1.17.4.1]	0	0.72696	3.45257	4.22928	3.46802	2.68833	2.44573	2.39406	2.33485	2.63958	C3
12hcomp55527_c0_seq10.p1	#N/A	#N/A	#N/A	0	2.00221	2.80711	2.9941	2.20875	0.562677	1.1993	1.76697	1.8116	2.06859	C3
12hcomp55532_c2_seq3.p2	#N/A	#N/A	#N/A	0	-0.385506	1.55836	4.46195	4.83841	1.63876	1.41743	0.799738	0.823469	1.47751	C3
12hcomp55787_c0_seq1.p1	#N/A	#N/A	#N/A	0	2.20588	1.79437	1.97662	1.52835	2.50901	2.94084	2.81873	2.50279	2.39897	C3
12hcomp55798_c0_seq18.p1	#N/A	#N/A	#N/A	0	3.31481	1.48783	1.87349	1.08635	1.51049	2.68192	1.80098	1.72837	1.52464	C3
12hcomp55883_c1_seq8.p1	K03778	ldhA	D-lactate dehydrogenase [EC:1.1.1.28]	0	1.04382	2.01273	2.23568	1.66751	1.84114	2.43181	2.57224	2.45715	2.07093	C3
12hcomp55991_c1_seq3.p1	#N/A	#N/A	#N/A	0	1.93585	1.83226	2.01237	1.15431	0.517184	1.28413	1.6632	2.02418	1.77057	C3
12hcomp56060_c0_seq3.p1	#N/A	#N/A	#N/A	0	1.74784	1.34954	2.17767	0.366341	2.19297	3.05631	3.655	2.9052	1.84738	C3
12hcomp56441_c2_seq1.p1	#N/A	#N/A	#N/A	0	2.24109	2.4668	2.54244	1.51627	1.14399	2.37196	2.41177	2.43153	2.10101	C3
12hcomp56517_c0_seq5.p2	#N/A	#N/A	#N/A	0	1.1442	1.37786	2.14581	1.68553	1.89306	2.3416	2.40407	2.36397	2.55204	C3
12hcomp56548_c0_seq3.p1	#N/A	#N/A	#N/A	0	3.02081	2.29312	2.49116	0.761374	-1.52118	2.35244	2.56554	1.78082	1.75686	C3
12hcomp56555_c2_seq4.p1	#N/A	#N/A	#N/A	0	1.06513	1.95946	1.76405	1.56954	1.14915	1.22698	1.81239	1.50214	1.6767	C3
12hcomp56652_c0_seq1.p2	K02981	RP-S2e, RPS2	small subunit ribosomal protein S2e	0	1.83852	2.45726	2.33724	2.08485	1.38306	1.48053	2.37424	2.37947	2.39522	C3
12hcomp56669_c0_seq1.p3	K02930	RP-L4e, RPL4	large subunit ribosomal protein L4e	0	2.60951	3.08986	3.05025	2.62481	-0.349694	0.873258	2.15515	1.97994	1.9616	C3
12hcomp56684_c0_seq1.p2	K02991	RP-S6e, RPS6	small subunit ribosomal protein S6e	0	2.82457	3.39827	3.38273	2.85678	1.06335	1.87723	3.1429	3.06495	2.88017	C3
12hcomp56715_c0_seq1.p1	K02949	RP-S11e, RPS11	small subunit ribosomal protein S11e	0	1.86031	2.61427	2.57969	2.35294	1.42875	1.87508	3.00705	3.06632	2.8644	C3
12hcomp56720_c0_seq1.p1	K02883	RP-L18e, RPL18	large subunit ribosomal protein L18e	0	1.83817	2.4959	2.43221	2.17856	0.274306	1.01015	2.44582	2.44688	2.20476	C3
12hcomp56756_c0_seq1.p1	K02989	RP-S5e, RPS5	small subunit ribosomal protein S5e	0	2.17855	2.98495	2.91728	2.59282	0.965181	1.80612	3.11717	3.06411	2.9896	C3
12hcomp56792_c0_seq1.p1	K02998	RP-SAe, RPSA	small subunit ribosomal protein SAe	0	2.3294	3.01829	2.94249	2.47614	1.36989	1.73197	2.71266	2.52811	2.46186	C3
12hcomp56793_c0_seq1.p5	K02898	RP-L26e, RPL26	large subunit ribosomal protein L26e	0	2.4258	3.21801	3.15785	2.82792	0.515775	1.99996	3.38878	3.49005	3.27581	C3
12hcomp56811_c0_seq1.p1	K02960	RP-S16e, RPS16	small subunit ribosomal protein S16e	0	2.36207	3.17759	3.18346	2.8328	1.48778	2.28973	3.44927	3.49323	3.41251	C3
12hcomp56813_c0_seq1.p2	K02937	RP-L7e, RPL7	large subunit ribosomal protein L7e	0	2.10434	2.46982	2.54675	1.97727	-0.108749	1.45028	2.50612	2.43949	2.39154	C3
12hcomp56815_c0_seq1.p1	K00927	PGK, pgk	phosphoglycerate kinase [EC:2.7.2.3]	0	1.38764	1.61436	2.26593	2.14773	0.793021	1.40893	2.16472	2.45659	2.18529	C3
12hcomp56901_c0_seq1.p1	#N/A	#N/A	#N/A	0	2.09238	0.962037	1.33991	0.815324	2.65652	2.60736	2.4769	2.45489	2.36752	C3
12hcomp56952_c0_seq1.p1	K02150	ATPeV1E, ATP6E	V-type H+-transporting ATPase subunit E	0	0.734243	2.83935	3.24402	3.26041	1.35482	1.45565	2.37585	2.39347	2.12353	C3
12hcomp56976_c0_seq1.p1	#N/A	#N/A	#N/A	0	1.95523	2.63045	2.64039	3.18763	2.17961	1.52612	2.78992	2.5894	2.91432	C3
12hcomp57271_c0_seq1.p1	#N/A	#N/A	#N/A	0	1.57091	1.09132	2.04569	2.50699	2.88855	2.71921	2.04444	2.37247	2.58902	C3
12hcomp57327_c0_seq1.p1	#N/A	#N/A	#N/A	0	1.52997	2.29374	2.79623	2.32425	2.45156	2.32791	2.10766	2.13669	2.02574	C3
12hcomp57379_c0_seq1.p3	K02152	ATPeV1G, ATP6G	V-type H+-transporting ATPase subunit G	0	0.614765	1.75552	2.05886	1.9684	1.72716	2.02496	2.37233	2.22611	2.26676	C3
12hcomp57497_c0_seq1.p2	K12881	THOC4, ALY	THO complex subunit 4	0	1.2795	2.89611	3.26382	2.96068	2.05831	2.02319	2.83944	3.07344	2.9167	C3
12hcomp57622_c0_seq1.p1	#N/A	#N/A	#N/A	0	0.594113	2.5595	2.81558	2.76864	-0.0325143	0.290491	1.95361	2.65351	2.3447	C3
12hcomp57746_c0_seq1.p1	K02144	ATPeV1H	V-type H+-transporting ATPase subunit H	0	0.927859	1.9817	2.43134	2.31776	1.17112	1.49174	1.61234	1.8204	1.73423	C3
12hcomp57758_c0_seq1.p1	K13789	GGPS	geranylgeranyl diphosphate synthase, type II [EC:2.5.1.1 2.5.1.10 2.5.1.29]	0	0.115897	1.46425	1.77872	2.04051	2.63626	2.33198	2.21506	2.4665	2.50167	C3
12hcomp57816_c0_seq1.p1	K03661	ATPeV0B, ATP6F	V-type H+-transporting ATPase 21kDa proteolipid subunit	0	0.480791	1.61796	1.95381	1.92077	1.93701	1.75101	1.87226	2.20407	2.09098	C3
12hcomp57943_c0_seq1.p1	#N/A	#N/A	#N/A	0	-0.307696	1.70071	2.33674	2.70507	2.15742	1.97424	2.32364	2.98966	2.7763	C3
12hcomp58059_c0_seq1.p4	K03251	EIF3D	translation initiation factor 3 subunit D	0	2.35185	2.31413	2.63875	1.26737	0.690278	2.405	2.69032	2.73521	2.57014	C3
12hcomp58107_c0_seq1.p1	K12876	RBM8A, Y14	RNA-binding protein 8A	0	0.915493	1.68491	2.09567	1.64188	1.53351	1.98308	2.19132	2.27178	2.05321	C3
12hcomp58111_c0_seq1.p1	#N/A	#N/A	#N/A	0	2.53808	2.64886	2.74741	1.78096	1.08072	1.81036	2.43723	2.66071	2.45563	C3
12hcomp58523_c0_seq1.p1	#N/A	#N/A	#N/A	0	3.5986	3.14837	2.83545	1.88373	0.857928	1.88675	2.83974	2.4224	2.52875	C3
12hcomp59168_c0_seq1.p2	#N/A	#N/A	#N/A	0	1.85283	2.74969	2.92424	2.56449	2.39664	2.18521	2.68159	2.81357	2.7063	C3
12hcomp59422_c0_seq1.p2	#N/A	#N/A	#N/A	0	1.33446	1.99522	2.20957	1.42913	2.62527	2.48514	2.86417	2.78579	2.79123	C3
12hcomp59465_c0_seq1.p1	K07748	E1.1.1.170, NSDHL, ERG26	sterol-4alpha-carboxylate 3-dehydrogenase (decarboxylating) [EC:1.1.1.170]	0	2.52972	2.30989	2.62351	2.03147	2.17468	2.84252	2.76652	2.78479	2.71588	C3
12hcomp59654_c0_seq1.p1	K06639	CDC14	cell division cycle 14 [EC:3.1.3.16 3.1.3.48]	0	2.42767	2.25573	1.99901	0.988012	2.15945	2.62707	3.05246	2.58668	2.76356	C3
12hcomp59689_c0_seq1.p1	#N/A	#N/A	#N/A	0	0.965802	2.4823	3.01007	2.68144	1.65764	2.49576	2.87002	3.01258	2.86279	C3
12hcomp59705_c0_seq1.p1	K02541	MCM3	DNA replication licensing factor MCM3 [EC:3.6.4.12]	0	2.3787	3.43557	3.65271	1.87215	1.34746	1.879	2.41142	3.27292	2.66644	C3
12hcomp59797_c0_seq1.p1	#N/A	#N/A	#N/A	0	3.54777	3.1102	2.9694	0.502546	1.14057	3.22176	3.05619	2.84245	2.67195	C3
12hcomp60000_c0_seq1.p1	#N/A	#N/A	#N/A	0	1.3221	2.43144	2.89989	2.09935	1.50247	2.22032	1.97717	2.35851	2.35075	C3
12hcomp60213_c0_seq1.p1	#N/A	#N/A	#N/A	0	0.849095	1.66897	1.91484	1.5483	2.2918	1.95054	1.81402	2.02403	2.10098	C3
12hcomp60367_c0_seq1.p1	#N/A	#N/A	#N/A	0	1.15974	1.5265	2.09371	1.80505	1.75089	1.87157	2.21913	1.73375	1.3287	C3
12hcomp60413_c0_seq1.p1	#N/A	#N/A	#N/A	0	1.77021	1.828	2.30854	1.41547	1.7882	2.14966	2.09199	2.44814	2.46853	C3
12hcomp60471_c0_seq1.p1	#N/A	#N/A	#N/A	0	2.22441	2.02222	2.13838	1.52817	2.07027	2.14871	1.5312	2.25649	1.90103	C3
12hcomp60575_c0_seq1.p2	#N/A	#N/A	#N/A	0	-0.112642	1.77426	2.43527	2.50433	1.40333	1.41615	1.88325	2.29422	2.14085	C3
12hcomp60636_c0_seq1.p1	#N/A	#N/A	#N/A	0	2.77318	2.06909	2.15203	1.19236	1.7294	2.59117	2.42949	2.10694	2.20425	C3
12hcomp60642_c0_seq1.p1	#N/A	#N/A	#N/A	0	2.9312	2.1696	1.88479	0.580307	1.54495	2.89759	2.44692	1.91739	1.58272	C3
12hcomp61004_c0_seq1.p1	K01866	YARS, tyrS	tyrosyl-tRNA synthetase [EC:6.1.1.1]	0	1.49493	2.12159	2.31891	1.63534	0.398645	1.12651	1.64252	2.09744	1.97415	C3
12hcomp61427_c0_seq1.p1	#N/A	#N/A	#N/A	0	3.27005	2.79559	2.87215	1.37192	-0.036685	2.40366	1.98176	2.07233	1.9578	C3
12hcomp61459_c0_seq1.p2	#N/A	#N/A	#N/A	0	2.07564	2.0818	2.08581	1.1702	0.323785	1.80522	2.18612	2.22112	2.22026	C3
12hcomp61472_c1_seq1.p2	#N/A	#N/A	#N/A	0	0.946674	2.28593	2.48957	2.45392	1.26714	1.3702	0.95283	1.39568	1.02315	C3
12hcomp61743_c0_seq1.p2	#N/A	#N/A	#N/A	0	4.21276	3.56552	2.93037	0.538678	-0.851479	3.06419	2.84372	1.94862	1.44949	C3
12hcomp61748_c0_seq1.p1	#N/A	#N/A	#N/A	0	2.29471	2.4021	2.82341	2.05559	2.47308	2.92353	2.65361	2.85519	2.77239	C3
12hcomp63046_c0_seq1.p2	#N/A	#N/A	#N/A	0	-0.349432	2.21879	2.33719	2.12668	1.52017	0.854541	1.67531	2.27955	2.42307	C3
12hcomp63059_c0_seq1.p1	#N/A	#N/A	#N/A	0	0.953967	2.53821	2.97919	2.14832	1.38837	1.2114	1.51631	1.91342	2.48469	C3
12hcomp63375_c0_seq1.p1	K03283	HSPA1s	heat shock 70kDa protein 1/2/6/8	0	3.1844	2.37021	1.98697	0.0603511	2.59525	3.33019	3.13397	2.62383	2.55164	C3
12hcomp63424_c0_seq1.p1	#N/A	#N/A	#N/A	0	0.164233	1.96542	2.21239	1.71948	1.83584	2.23714	2.34845	2.64416	2.27709	C3
12hcomp63526_c0_seq1.p2	#N/A	#N/A	#N/A	0	2.50434	2.57484	2.68404	1.62082	1.90614	2.36125	2.77187	2.73374	2.48849	C3
12hcomp64087_c0_seq1.p1	#N/A	#N/A	#N/A	0	1.86964	1.93437	2.23312	1.75366	0.974723	0.633696	1.35979	1.83163	1.96523	C3
12hcomp64150_c0_seq1.p1	#N/A	#N/A	#N/A	0	2.02651	2.34709	2.76807	1.9408	1.37673	2.18713	2.45288	2.85005	2.83206	C3
12hcomp64373_c0_seq1.p1	#N/A	#N/A	#N/A	0	1.27186	2.2343	2.34759	2.14982	2.29461	1.66695	2.29548	2.54133	2.57999	C3
12hcomp64739_c0_seq1.p1	K14569	BMS1	ribosome biogenesis protein BMS1	0	4.01766	3.25386	2.47564	0.849484	-0.822265	2.52564	2.44556	1.09018	0.927388	C3
12hcomp64814_c0_seq1.p2	#N/A	#N/A	#N/A	0	1.68629	3.09186	2.95797	2.30797	2.52034	2.9941	2.46818	2.14547	2.41997	C3
12hcomp65255_c0_seq1.p2	#N/A	#N/A	#N/A	0	1.9864	2.06768	2.24068	1.58639	1.26258	2.06086	1.40749	1.96588	1.48337	C3
12hcomp65323_c0_seq1.p1	#N/A	#N/A	#N/A	0	1.99701	2.11905	2.24131	1.42242	2.50659	2.49203	2.96404	2.79181	2.57201	C3
12hcomp66094_c0_seq1.p1	#N/A	#N/A	#N/A	0	1.06345	1.94872	2.36705	1.60711	1.05155	1.36376	1.95223	2.15716	1.75665	C3
12hcomp67314_c0_seq1.p1	#N/A	#N/A	#N/A	0	2.83409	2.63943	2.65195	0.726821	-0.144705	2.81715	2.85273	2.48711	2.95753	C3
12hcomp67340_c0_seq1.p1	#N/A	#N/A	#N/A	0	1.02831	1.56282	1.94812	1.30439	1.83623	2.04288	1.81604	1.48223	1.43028	C3
12hcomp67362_c0_seq1.p2	K13354	SLC25A17, PMP34	solute carrier family 25 (peroxisomal adenine nucleotide transporter), member 17	0	1.88498	1.32364	1.03365	-0.156286	1.98549	2.3304	1.9879	1.17751	1.54185	C3
12hcomp70506_c0_seq1.p1	K12584	DCPS, DCS	m7GpppX diphosphatase [EC:3.6.1.59]	0	0.258634	2.87962	3.15204	2.38532	1.94852	1.7296	2.07663	3.279	2.70979	C3
12hcomp71680_c0_seq1.p1	#N/A	#N/A	#N/A	0	1.40275	1.79344	2.03101	1.59788	2.95557	3.03271	2.21761	2.47942	2.63436	C3
12hcomp8000_c0_seq1.p1	#N/A	#N/A	#N/A	0	2.17571	1.78779	1.71309	0.306237	1.37042	2.67558	2.34852	2.44495	2.08036	C3
12hcomp8332_c0_seq1.p1	#N/A	#N/A	#N/A	0	0.760205	1.65726	1.99457	1.33026	2.48804	2.0828	2.12284	2.34034	2.4825	C3
13hcomp14271_c0_seq1.p1	#N/A	#N/A	#N/A	0	1.0891	1.80078	1.80481	0.664442	1.06048	0.908485	2.00098	1.99539	1.78269	C3
13hcomp14599_c0_seq1.p1	K03124	TFIIB, GTF2B, SUA7, tfb	transcription initiation factor TFIIB	0	1.68818	2.12483	2.56118	1.59735	2.17879	2.62176	2.42312	2.36784	2.42761	C3
13hcomp17503_c0_seq1.p1	#N/A	#N/A	#N/A	0	4.31461	3.35165	2.49421	0.370564	-0.573355	2.66469	2.93343	1.00167	0.254491	C3
13hcomp18177_c0_seq2.p1	K19787	CARNMT1	carnosine N-methyltransferase [EC:2.1.1.22]	0	1.33278	1.70778	1.87819	1.15073	0.515191	2.08098	1.8835	1.68462	1.71717	C3
13hcomp18835_c0_seq1.p1	#N/A	#N/A	#N/A	0	1.37189	1.31222	1.89707	1.09457	2.58989	2.90026	2.27431	1.96878	2.46994	C3
13hcomp19218_c0_seq1.p3	K03260	EIF4G	translation initiation factor 4G	0	2.11241	2.17196	2.32256	1.22808	1.05991	1.88189	2.42332	1.99233	2.13263	C3
13hcomp19969_c0_seq1.p3	#N/A	#N/A	#N/A	0	1.53129	1.66725	1.78302	1.14125	2.67558	2.92963	2.6378	2.36464	2.78179	C3
13hcomp20591_c0_seq1.p1	K20370	PEPCK	phosphoenolpyruvate carboxykinase (diphosphate) [EC:4.1.1.38]	0	0.873428	2.58675	2.77423	2.50862	1.95958	1.7623	3.31208	3.19428	2.87127	C3
13hcomp20817_c0_seq1.p1	#N/A	#N/A	#N/A	0	0.740171	2.34179	2.64813	2.56364	1.41231	1.14454	1.6412	2.22105	2.03812	C3
13hcomp21004_c0_seq1.p3	K00940	ndk, NME	nucleoside-diphosphate kinase [EC:2.7.4.6]	0	1.39139	2.46913	2.44586	2.18427	2.42708	2.41335	2.83649	3.07965	3.11955	C3
13hcomp21061_c0_seq2.p1	K00939	adk, AK	adenylate kinase [EC:2.7.4.3]	0	2.93772	3.24489	3.49409	2.64039	1.27792	2.2033	2.88656	3.19551	2.6757	C3
13hcomp22145_c0_seq2.p1	K01759	GLO1, gloA	lactoylglutathione lyase [EC:4.4.1.5]	0	0.530654	1.41077	1.83448	2.04457	2.11784	2.17821	2.56233	1.83479	2.29399	C3
13hcomp22969_c0_seq1.p1	#N/A	#N/A	#N/A	0	2.24372	1.68977	1.86537	0.501917	0.724136	2.1548	1.55618	1.61653	0.96831	C3
13hcomp23214_c0_seq2.p1	K11131	DKC1, NOLA4, CBF5	H/ACA ribonucleoprotein complex subunit 4 [EC:5.4.99.-]	0	2.30484	2.19588	2.42045	1.20891	1.26717	1.99391	1.73656	1.77516	1.57517	C3
13hcomp23602_c0_seq1.p1	#N/A	#N/A	#N/A	0	0.626022	1.6042	1.97895	1.63747	1.8091	1.25774	1.12788	1.37999	1.61541	C3
13hcomp28238_c0_seq1.p1	#N/A	#N/A	#N/A	0	-0.377928	0.565951	1.73526	2.23108	3.1905	3.03358	2.23441	2.11553	1.96421	C3
13hcomp29149_c0_seq1.p1	K02147	ATPeV1B, ATP6B	V-type H+-transporting ATPase subunit B	0	1.01834	2.95578	3.52962	3.26819	0.872123	1.35959	1.88	1.91774	1.7892	C3
13hcomp29263_c0_seq1.p4	#N/A	#N/A	#N/A	0	0.791416	2.63554	3.38552	3.29039	1.72006	2.42288	3.18495	3.23947	2.91386	C3
13hcomp29492_c0_seq1.p1	#N/A	#N/A	#N/A	0	0.767818	0.900642	1.89677	2.27595	2.78666	2.26062	2.14481	2.46044	2.5043	C3
13hcomp30089_c0_seq1.p3	K18183	COX19	cytochrome c oxidase assembly protein subunit 19	0	2.82827	2.53699	2.57522	1.30954	1.28025	3.29199	3.16155	3.17264	2.84801	C3
13hcomp30108_c0_seq1.p1	#N/A	#N/A	#N/A	0	3.63217	0.909632	2.87743	0.95637	2.78502	3.50647	2.51311	2.43602	2.25725	C3
13hcomp30197_c0_seq1.p1	K18534	K18534	MPBQ/MSBQ methyltransferase [EC:2.1.1.295]	0	0.742197	1.60697	1.93903	2.00599	1.9762	1.90504	2.39238	2.32529	2.66277	C3
13hcomp30322_c0_seq1.p3	K12405	HSD17B4	(3R)-3-hydroxyacyl-CoA dehydrogenase / 3a,7a,12a-trihydroxy-5b-cholest-24-enoyl-CoA hydratase / enoyl-CoA hydratase 2 [EC:1.1.1.- 4.2.1.107 4.2.1.119]	0	0.395923	2.44917	2.63086	2.78935	2.37337	2.35165	2.65234	3.25278	3.08521	C3
13hcomp30441_c0_seq1.p3	K09567	PPIH, CYPH	peptidyl-prolyl isomerase H (cyclophilin H) [EC:5.2.1.8]	0	1.22497	1.732	1.87079	1.1239	0.64516	1.81606	1.78088	2.1413	1.44381	C3
13hcomp30484_c0_seq1.p1	K00797	speE, SRM	spermidine synthase [EC:2.5.1.16]	0	1.89028	1.97932	2.21756	1.36452	2.50453	2.74439	2.57172	2.50463	2.41512	C3
13hcomp30501_c0_seq4.p1	#N/A	#N/A	#N/A	0	1.81945	2.19539	2.40424	1.55134	0.613009	1.83502	2.06874	1.71822	1.57889	C3
13hcomp30537_c0_seq1.p1	K01477	alc, ALLC	allantoicase [EC:3.5.3.4]	0	2.35868	2.02391	2.33494	1.26064	0.582604	1.98069	1.97191	2.07951	1.65354	C3
13hcomp30625_c0_seq1.p1	#N/A	#N/A	#N/A	0	1.86836	2.53324	2.43366	2.34504	2.53507	2.01843	2.6694	2.73036	2.58101	C3
13hcomp30983_c0_seq1.p2	#N/A	#N/A	#N/A	0	0.960579	1.90238	2.26876	1.95915	0.698255	0.969417	1.70917	1.87578	1.87673	C3
13hcomp31015_c1_seq1.p1	K21682	PNO	pyruvate dehydrogenase (NADP+) / aquacobalamin reductase (NADPH) [EC:1.2.1.51 1.16.1.5]	0	1.63803	3.07015	3.06514	2.67146	0.452165	0.459829	2.32539	2.44358	2.53257	C3
13hcomp31440_c0_seq1.p2	#N/A	#N/A	#N/A	0	0.628783	2.02209	2.23618	2.09811	3.01611	2.13016	2.06927	2.09856	2.46979	C3
13hcomp31520_c0_seq3.p1	#N/A	#N/A	#N/A	0	1.91518	2.31799	2.63604	2.32453	1.65362	2.35046	2.12787	2.96193	2.89734	C3
13hcomp32262_c0_seq2.p1	#N/A	#N/A	#N/A	0	2.88391	2.16867	1.8775	0.159002	0.523834	2.63828	2.49142	2.00954	2.02264	C3
13hcomp32337_c0_seq2.p1	K03011	RPB3, POLR2C	DNA-directed RNA polymerase II subunit RPB3	0	1.50669	1.77834	1.92181	1.25389	1.15549	1.35618	1.55159	2.1801	1.6496	C3
13hcomp33491_c1_seq1.p1	K05605	HIBCH	3-hydroxyisobutyryl-CoA hydrolase [EC:3.1.2.4]	0	1.47873	1.84135	2.00198	1.42454	1.46531	1.84469	1.90367	2.16126	2.25402	C3
13hcomp35224_c0_seq1.p1	#N/A	#N/A	#N/A	0	1.16757	1.60229	1.82782	0.505541	1.65991	2.29511	2.19817	1.52204	1.74487	C3
13hcomp36060_c0_seq2.p1	K01893	NARS, asnS	asparaginyl-tRNA synthetase [EC:6.1.1.22]	0	2.64867	2.60961	2.79393	1.92311	1.87566	2.62255	2.67159	2.78312	2.58687	C3
13hcomp36653_c0_seq1.p1	K14561	IMP4	U3 small nucleolar ribonucleoprotein protein IMP4	0	2.75437	2.30801	1.88716	0.09521	-0.261833	3.20216	2.52694	2.09146	1.63538	C3
13hcomp38771_c1_seq1.p1	#N/A	#N/A	#N/A	0	2.30823	1.69579	1.76972	0.129582	1.08494	2.33274	2.00776	1.73184	1.26182	C3
13hcomp42544_c0_seq3.p1	#N/A	#N/A	#N/A	0	1.56919	1.87278	2.09493	1.63674	1.78677	1.94478	1.86169	2.00054	2.18512	C3
13hcomp42645_c0_seq1.p1	#N/A	#N/A	#N/A	0	0.957572	1.60118	2.12288	1.47082	2.25825	2.18021	2.1667	2.51186	1.92747	C3
13hcomp42697_c1_seq3.p2	#N/A	#N/A	#N/A	0	2.37538	0.553634	1.18166	1.61129	2.81457	3.13351	2.54614	2.72937	2.67966	C3
13hcomp43199_c0_seq2.p1	#N/A	#N/A	#N/A	0	2.64313	1.9767	1.72422	0.286681	1.10798	1.66846	2.78356	1.86976	1.4502	C3
13hcomp43363_c0_seq3.p1	#N/A	#N/A	#N/A	0	0.45204	1.63926	2.20874	1.62924	1.07214	1.09375	1.59565	2.04646	1.78205	C3
13hcomp45609_c0_seq2.p1	#N/A	#N/A	#N/A	0	3.56981	2.75121	3.03847	0.628165	1.08497	3.48324	3.0726	2.81153	2.30736	C3
13hcomp45664_c0_seq2.p1	#N/A	#N/A	#N/A	0	2.05385	1.81107	2.04658	1.30982	2.22976	1.72772	0.923772	1.58816	1.72271	C3
13hcomp46409_c0_seq1.p3	#N/A	#N/A	#N/A	0	1.91944	1.95118	1.95612	0.871169	1.28795	1.83402	2.0529	2.10921	1.40886	C3
13hcomp46681_c0_seq3.p2	K03253	EIF3B	translation initiation factor 3 subunit B	0	3.12329	3.03622	3.15355	1.69675	0.365717	2.28575	2.62322	2.63929	2.48296	C3
13hcomp47143_c0_seq1.p2	#N/A	#N/A	#N/A	0	0.0660522	1.08147	2.14716	2.51025	2.57307	2.1212	2.13985	2.52072	2.28005	C3
13hcomp47611_c0_seq1.p1	K14397	NUDT21, CPSF5, CFIM25	cleavage and polyadenylation specificity factor subunit 5	0	2.3183	2.08436	2.27776	1.53689	-0.0733453	1.94875	1.63289	1.59635	1.62117	C3
13hcomp47613_c1_seq1.p1	#N/A	#N/A	#N/A	0	0.446318	1.29377	1.86105	1.18423	1.76826	2.34094	2.05014	2.15699	2.14935	C3
13hcomp47989_c0_seq1.p1	#N/A	#N/A	#N/A	0	2.037	1.48822	1.36711	0.103802	2.96016	2.9491	2.80552	2.72846	2.50354	C3
13hcomp48037_c0_seq1.p1	#N/A	#N/A	#N/A	0	-0.73534	1.50141	1.97036	1.73735	2.2751	1.87716	2.17731	2.17967	1.87538	C3
13hcomp48820_c0_seq1.p1	#N/A	#N/A	#N/A	0	1.13275	1.43767	1.923	1.33753	2.55328	3.23838	2.80814	2.63291	2.58574	C3
13hcomp49148_c0_seq4.p1	#N/A	#N/A	#N/A	0	2.32213	2.2744	2.34316	1.25606	2.3346	2.96592	3.01165	2.67899	2.59725	C3
13hcomp49569_c0_seq3.p1	#N/A	#N/A	#N/A	0	1.93928	2.84095	2.72747	2.01076	-0.235547	1.18392	2.14688	1.68146	2.05461	C3
13hcomp50173_c0_seq4.p1	#N/A	#N/A	#N/A	0	1.53926	1.84719	1.991	1.47363	0.923872	1.92054	2.09987	2.00255	1.69118	C3
13hcomp50369_c0_seq1.p1	#N/A	#N/A	#N/A	0	0.609333	1.26176	1.41705	1.90787	2.91932	2.67112	2.60303	2.27851	2.27643	C3
13hcomp50911_c0_seq3.p1	#N/A	#N/A	#N/A	0	1.96025	2.43712	2.9938	2.04922	1.48833	1.3863	2.08563	2.29368	1.75389	C3
13hcomp52220_c0_seq2.p1	K05285	PIGN	phosphatidylinositol glycan, class N [EC:2.7.-.-]	0	0.669177	1.84941	1.96137	1.03781	2.13272	1.74864	1.49031	1.8248	1.13199	C3
13hcomp52440_c0_seq2.p1	#N/A	#N/A	#N/A	0	3.62915	3.49547	3.74924	2.22874	0.2202	3.08371	3.71277	3.30977	2.75315	C3
13hcomp53129_c0_seq1.p1	#N/A	#N/A	#N/A	0	2.04292	1.66695	1.41145	0.667965	1.23971	2.48761	2.70316	2.03973	1.77927	C3
13hcomp53582_c0_seq1.p1	#N/A	#N/A	#N/A	0	2.12766	1.0024	1.2066	0.397817	1.66956	1.95563	1.3078	1.52555	1.27499	C3
13hcomp53860_c0_seq6.p1	#N/A	#N/A	#N/A	0	1.92152	1.1088	1.5228	0.899281	1.8604	2.38396	2.02733	1.96022	2.13283	C3
13hcomp54015_c0_seq3.p1	K05665	ABCC1	ATP-binding cassette, subfamily C (CFTR/MRP), member 1 [EC:7.6.2.3]	0	2.40942	1.20675	1.68452	1.08998	2.1188	2.53202	1.75393	1.69757	1.39538	C3
13hcomp54263_c0_seq8.p3	K02516	PRMT5, HSL7	type II protein arginine methyltransferase [EC:2.1.1.320]	0	2.30033	1.98446	1.62277	0.450516	0.0681636	2.17271	2.07747	1.76063	1.71131	C3
13hcomp54498_c0_seq1.p1	#N/A	#N/A	#N/A	0	1.34835	1.62233	2.02814	1.58222	1.83312	1.19445	1.59875	2.08988	2.14794	C3
13hcomp54626_c0_seq1.p1	#N/A	#N/A	#N/A	0	1.29213	1.8316	2.00817	1.64075	1.49816	1.64364	1.83859	1.71446	1.79348	C3
13hcomp54781_c0_seq1.p1	K09667	OGT	protein O-GlcNAc transferase [EC:2.4.1.255]	0	0.813604	2.12616	2.60058	2.43925	1.96074	1.376	1.28688	1.9977	1.85517	C3
13hcomp55788_c0_seq6.p1	#N/A	#N/A	#N/A	0	1.86747	1.73282	1.93261	1.22232	0.286826	1.75462	1.89678	1.71366	2.24989	C3
13hcomp55819_c3_seq1.p2	#N/A	#N/A	#N/A	0	1.84021	2.27198	2.99974	2.41786	1.71565	1.79187	1.93571	2.243	2.26941	C3
13hcomp55993_c0_seq3.p1	#N/A	#N/A	#N/A	0	0.311992	1.78388	2.12038	1.8606	0.913159	1.33777	1.4409	1.97196	1.44003	C3
13hcomp56162_c0_seq3.p1	K15728	LPIN	phosphatidate phosphatase LPIN [EC:3.1.3.4]	0	0.757047	1.58953	1.52197	1.94775	1.93598	1.89443	1.7711	2.13715	1.98285	C3
13hcomp56225_c0_seq8.p1	#N/A	#N/A	#N/A	0	1.59723	2.31606	2.62846	2.07849	0.588632	0.930551	1.58702	1.85705	1.82151	C3
13hcomp56280_c0_seq1.p3	#N/A	#N/A	#N/A	0	3.84049	4.06298	4.1508	3.17198	0.373751	2.16596	2.81	2.67652	2.02174	C3
13hcomp56280_c1_seq1.p2	#N/A	#N/A	#N/A	0	3.18559	3.09513	3.0927	2.18447	0.837894	1.63542	1.92756	1.63412	1.35264	C3
13hcomp56597_c0_seq3.p1	#N/A	#N/A	#N/A	0	1.06748	2.11642	2.40594	1.76821	1.55016	1.51222	1.34042	1.68887	2.09466	C3
13hcomp56655_c1_seq7.p1	#N/A	#N/A	#N/A	0	1.50277	1.97722	2.16162	1.61814	0.992368	1.17642	1.88291	1.90816	1.94993	C3
13hcomp57325_c0_seq1.p1	#N/A	#N/A	#N/A	0	2.41184	2.97324	2.79426	0.917518	0.585844	1.93981	3.21772	2.8912	2.22633	C3
13hcomp57673_c1_seq2.p1	#N/A	#N/A	#N/A	0	3.22315	1.98718	2.47753	1.84811	0.96695	2.29728	2.19359	2.648	2.56589	C3
13hcomp57761_c0_seq1.p2	K02938	RP-L8e, RPL8	large subunit ribosomal protein L8e	0	2.16704	2.93469	2.86914	2.56748	1.65034	1.99856	3.0272	3.00028	2.86584	C3
13hcomp57808_c0_seq1.p2	K02883	RP-L18e, RPL18	large subunit ribosomal protein L18e	0	1.90362	2.57896	2.47887	2.23512	0.362823	1.08598	2.45695	2.46483	2.37213	C3
13hcomp57833_c0_seq1.p2	K02983	RP-S30e, RPS30	small subunit ribosomal protein S30e	0	1.74572	2.63639	2.51314	2.41315	1.58215	1.96758	3.09193	3.10157	2.91365	C3
13hcomp57835_c0_seq1.p2	K02993	RP-S7e, RPS7	small subunit ribosomal protein S7e	0	2.64456	3.22713	3.18309	2.78788	1.03743	2.07645	3.4783	3.49857	3.25964	C3
13hcomp57836_c0_seq1.p2	K02995	RP-S8e, RPS8	small subunit ribosomal protein S8e	0	2.22511	2.93265	2.90215	2.71668	1.13877	1.73994	3.06148	3.12948	3.04321	C3
13hcomp57837_c0_seq1.p2	K02932	RP-L5e, RPL5	large subunit ribosomal protein L5e	0	1.91927	2.471	2.41457	2.09428	1.96836	2.04568	2.95136	2.90309	2.80519	C3
13hcomp57856_c0_seq1.p2	#N/A	#N/A	#N/A	0	2.4218	0.283275	0.805013	0.278384	1.58616	2.02336	1.42868	1.43865	1.23388	C3
13hcomp58110_c0_seq1.p1	K07901	RAB8A, MEL	Ras-related protein Rab-8A	0	0.940118	1.60642	2.15723	1.79085	1.4254	1.8922	1.56225	1.63683	1.03491	C3
13hcomp58185_c0_seq1.p1	K00162	PDHB, pdhB	pyruvate dehydrogenase E1 component beta subunit [EC:1.2.4.1]	0	0.609774	1.71513	2.09034	1.94485	2.16392	1.91312	2.00487	2.25771	2.22812	C3
13hcomp58897_c0_seq1.p1	K03242	EIF2S3	translation initiation factor 2 subunit 3	0	1.87875	2.05938	2.30757	1.86798	-0.149511	1.25442	1.59686	1.97025	1.85288	C3
13hcomp59209_c0_seq1.p1	K10380	ANK	ankyrin	0	1.966	2.1627	2.28146	1.95638	2.13835	2.1046	2.69926	2.87283	2.78117	C3
13hcomp59340_c0_seq1.p1	#N/A	#N/A	#N/A	0	0.749134	2.25553	2.76068	2.73213	1.54087	1.4477	2.37654	2.8225	2.86022	C3
13hcomp59466_c0_seq2.p1	#N/A	#N/A	#N/A	0	1.60254	1.8978	2.05636	1.33856	1.95526	2.12501	2.12855	1.9531	2.23027	C3
13hcomp59911_c0_seq1.p2	#N/A	#N/A	#N/A	0	1.37524	2.27686	2.4683	2.08391	0.832246	1.08862	1.9349	1.39811	1.70966	C3
13hcomp61322_c0_seq1.p1	#N/A	#N/A	#N/A	0	2.23959	0.375456	1.14611	1.614	2.4879	2.38739	1.68967	2.04778	1.93692	C3
13hcomp61535_c0_seq1.p6	K03251	EIF3D	translation initiation factor 3 subunit D	0	2.13981	1.95344	2.1989	1.0323	0.208998	1.32619	1.81088	2.22843	1.73458	C3
13hcomp61549_c0_seq1.p2	K05850	ATP2B	P-type Ca2+ transporter type 2B [EC:7.2.2.10]	0	0.869357	1.83665	2.49547	2.10966	1.05876	1.25245	1.97903	2.62294	2.18766	C3
13hcomp61569_c0_seq1.p1	K10739	RFA2, RPA2	replication factor A2	0	0.411623	2.74698	3.25786	2.28689	1.78123	1.70228	1.72608	2.15525	1.91686	C3
13hcomp61571_c0_seq1.p4	#N/A	#N/A	#N/A	0	2.00245	2.06611	2.48191	1.81323	1.34522	2.05368	2.51868	2.51892	2.54844	C3
13hcomp62420_c0_seq1.p1	K03846	ALG9	alpha-1,2-mannosyltransferase [EC:2.4.1.259 2.4.1.261]	0	-1.29953	1.13381	1.691	2.04496	3.11506	2.90667	2.10006	2.5884	2.46648	C3
13hcomp62423_c0_seq1.p1	#N/A	#N/A	#N/A	0	2.82507	3.04167	3.17257	2.4846	0.47753	2.10323	2.67292	2.70974	2.60156	C3
13hcomp63551_c0_seq1.p2	#N/A	#N/A	#N/A	0	1.66803	1.6672	2.02623	1.2	1.63948	2.0602	2.07536	1.68428	1.58644	C3
13hcomp63825_c0_seq1.p1	K03644	lipA	lipoyl synthase [EC:2.8.1.8]	0	2.55225	1.83703	2.10701	1.23866	2.706	2.90202	2.35333	2.17456	2.1054	C3
13hcomp64016_c0_seq1.p1	#N/A	#N/A	#N/A	0	1.37105	1.58904	2.10284	1.59048	0.972087	1.89267	1.62505	1.4767	1.61018	C3
13hcomp64317_c0_seq1.p1	#N/A	#N/A	#N/A	0	2.5311	2.1192	2.57801	2.11603	2.38048	2.80123	2.57589	2.59835	2.40605	C3
13hcomp64511_c0_seq1.p2	K18461	WASH1	WAS protein family homolog 1	0	-0.0343612	2.24731	2.85277	2.60842	2.82431	2.43526	2.19969	2.08521	2.1496	C3
13hcomp65882_c0_seq1.p1	K06674	SMC2	structural maintenance of chromosome 2	0	-1.36267	1.38081	2.69329	2.73876	1.86799	1.51398	1.07364	1.44778	1.45958	C3
13hcomp66694_c0_seq1.p1	#N/A	#N/A	#N/A	0	0.823611	1.55525	1.92649	1.75476	1.92161	1.64446	1.98195	1.98621	1.77944	C3
13hcomp67907_c0_seq1.p3	#N/A	#N/A	#N/A	0	-1.07357	-0.0402731	1.61952	1.9843	2.45657	1.77527	1.87082	1.92189	1.80442	C3
13hcomp69454_c0_seq1.p1	K01823	idi, IDI	isopentenyl-diphosphate Delta-isomerase [EC:5.3.3.2]	0	1.89744	1.75837	2.34842	1.6046	1.59431	1.97015	2.32465	2.70292	2.18318	C3
13hcomp71662_c0_seq1.p1	#N/A	#N/A	#N/A	0	1.6232	1.86563	2.14842	1.51433	2.87673	2.96171	2.29586	2.47848	2.53757	C3
13hcomp80662_c0_seq1.p1	#N/A	#N/A	#N/A	0	2.67665	2.3296	2.34678	0.571544	1.22483	2.55276	2.31307	2.0927	1.94028	C3
13hcomp8365_c0_seq1.p1	#N/A	#N/A	#N/A	0	1.42933	2.06883	1.64441	1.66055	1.44804	1.7405	1.66521	1.94211	2.53371	C3
13hcomp86178_c0_seq1.p1	#N/A	#N/A	#N/A	0	2.12563	2.26968	2.37533	1.56795	1.33058	1.97888	2.7	2.06888	2.71585	C3
13hcomp9042_c0_seq2.p1	K11152	RDH11	retinol dehydrogenase 11 [EC:1.1.1.300]	0	2.39884	2.65942	2.71429	1.92035	0.903106	2.11353	1.85255	2.45123	2.10883	C3
1hcomp15497_c0_seq1.p1	#N/A	#N/A	#N/A	0	1.93448	1.08004	1.41601	0.847035	1.7369	2.36014	1.75222	1.87473	1.59836	C3
1hcomp17801_c0_seq2.p1	K14572	MDN1, REA1	midasin	0	3.35028	2.3078	1.57224	0.146085	1.48764	1.79569	3.2377	2.45056	1.67536	C3
1hcomp18097_c0_seq1.p1	K03247	EIF3H	translation initiation factor 3 subunit H	0	2.47994	2.65935	2.67924	1.7269	1.40154	2.28551	2.63769	2.75127	2.48163	C3
1hcomp18928_c0_seq1.p1	#N/A	#N/A	#N/A	0	3.21331	2.81687	2.89992	1.81345	1.7676	2.88472	2.54868	2.66979	2.57528	C3
1hcomp20084_c0_seq2.p1	#N/A	#N/A	#N/A	0	1.74446	2.23899	2.39988	2.04301	1.54119	2.24468	2.63163	3.03874	2.75304	C3
1hcomp20103_c0_seq2.p1	#N/A	#N/A	#N/A	0	2.81279	3.02246	3.25938	2.05953	1.4456	2.03354	2.66297	2.9472	2.49193	C3
1hcomp20797_c0_seq1.p3	#N/A	#N/A	#N/A	0	3.4248	1.61456	2.08951	1.50492	1.92205	2.86474	1.77992	2.08621	1.946	C3
1hcomp20954_c0_seq1.p1	#N/A	#N/A	#N/A	0	1.9972	1.94218	1.97712	1.43865	2.45328	2.44283	2.34336	2.39745	2.3953	C3
1hcomp21064_c0_seq1.p2	#N/A	#N/A	#N/A	0	3.04849	2.30267	1.95153	0.473158	1.39583	2.38235	2.50979	1.94276	1.74738	C3
1hcomp21477_c0_seq1.p4	K14550	UTP10, HEATR1	U3 small nucleolar RNA-associated protein 10	0	3.82915	3.08245	2.59972	0.58394	0.758156	2.28215	2.56045	1.71661	0.621208	C3
1hcomp21734_c0_seq1.p1	#N/A	#N/A	#N/A	0	2.53274	2.55814	2.58383	1.47392	0.638794	1.5579	2.13	2.02291	1.84586	C3
1hcomp22109_c0_seq1.p1	#N/A	#N/A	#N/A	0	2.94916	2.28518	1.63266	-0.0276162	1.14078	3.31362	3.24226	2.42325	2.38985	C3
1hcomp22478_c1_seq1.p2	#N/A	#N/A	#N/A	0	1.34507	1.70898	2.01003	1.60923	1.73258	1.92027	2.54973	2.74858	2.25754	C3
1hcomp22774_c0_seq1.p2	#N/A	#N/A	#N/A	0	3.0752	3.0421	3.04917	1.37569	0.195622	1.64508	2.1189	2.5737	1.94776	C3
1hcomp22832_c0_seq1.p1	K02868	RP-L11e, RPL11	large subunit ribosomal protein L11e	0	2.69211	3.24814	3.16636	2.76985	0.963834	2.22183	3.47759	3.56275	3.4724	C3
1hcomp23004_c1_seq1.p1	#N/A	#N/A	#N/A	0	2.37709	1.45199	0.852289	-0.953329	0.777852	2.00723	2.11879	1.53166	1.50914	C3
1hcomp24481_c0_seq2.p1	#N/A	#N/A	#N/A	0	2.02523	-0.496574	-0.0975181	-0.393912	2.65092	3.09939	2.79053	2.74784	2.37446	C3
1hcomp25232_c0_seq1.p1	#N/A	#N/A	#N/A	0	2.84787	2.06241	1.86029	0.392009	2.13658	2.97021	3.31584	2.19217	2.55443	C3
1hcomp25799_c0_seq1.p1	K03260	EIF4G	translation initiation factor 4G	0	2.44437	2.47415	2.63144	1.34642	1.26591	2.13819	2.61552	2.48958	2.19495	C3
1hcomp25911_c0_seq1.p1	#N/A	#N/A	#N/A	0	1.67434	2.49548	3.04217	2.86147	2.23913	2.65096	2.60707	2.90678	2.59184	C3
1hcomp27495_c0_seq1.p2	#N/A	#N/A	#N/A	0	1.96845	1.68035	1.13407	0.680664	2.48871	3.02115	2.84552	2.44099	2.52642	C3
1hcomp27732_c0_seq1.p1	#N/A	#N/A	#N/A	0	2.68277	2.2742	2.19374	0.788374	1.86511	2.7575	2.81296	2.1381	2.07272	C3
1hcomp27865_c0_seq1.p2	#N/A	#N/A	#N/A	0	2.43798	0.48926	0.913758	0.174886	3.14376	2.99136	2.32456	2.04491	1.90623	C3
1hcomp28294_c0_seq1.p1	#N/A	#N/A	#N/A	0	2.21349	0.892761	1.4686	0.697351	2.37242	2.72899	1.99157	2.00838	1.72093	C3
1hcomp28770_c0_seq1.p1	K12823	DDX5, DBP2	ATP-dependent RNA helicase DDX5/DBP2 [EC:3.6.4.13]	0	2.91455	1.6521	1.55234	-0.563367	-0.278574	2.96878	2.33895	1.7968	1.07431	C3
1hcomp29036_c0_seq1.p1	#N/A	#N/A	#N/A	0	3.48311	0.881874	2.87381	0.855646	2.75389	3.43337	2.60268	2.32367	1.81306	C3
1hcomp29179_c0_seq1.p1	K02978	RP-S27e, RPS27	small subunit ribosomal protein S27e	0	2.11064	1.91579	1.81629	0.783283	1.21851	2.57195	2.90249	2.91241	2.90107	C3
1hcomp29497_c0_seq1.p1	K03005	RPA49, POLR1E	DNA-directed RNA polymerase I subunit RPA49	0	2.66214	2.51394	2.56231	1.57522	1.54671	3.03623	3.08889	3.23587	3.13704	C3
1hcomp29530_c1_seq1.p2	#N/A	#N/A	#N/A	0	1.93942	1.6558	2.01837	0.92547	1.34846	2.22999	2.07483	2.00326	1.66301	C3
1hcomp30001_c1_seq1.p1	K12811	DDX46, PRP5	ATP-dependent RNA helicase DDX46/PRP5 [EC:3.6.4.13]	0	1.64756	1.41522	1.94387	1.29878	1.4079	1.86169	1.84373	2.14305	1.73327	C3
1hcomp30141_c0_seq1.p1	K01597	MVD, mvaD	diphosphomevalonate decarboxylase [EC:4.1.1.33]	0	2.57554	2.12644	2.4156	1.0606	0.899825	2.08719	2.23132	2.28135	2.42688	C3
1hcomp30620_c0_seq1.p1	#N/A	#N/A	#N/A	0	2.9395	0.454281	1.21	0.530711	2.15439	2.913	1.59821	1.75523	1.44741	C3
1hcomp30647_c0_seq2.p1	K09420	MYB, C-MYB	transcriptional activator Myb	0	1.9839	1.38557	1.11423	0.584302	1.75872	1.9313	2.27974	1.74137	1.64665	C3
1hcomp30908_c0_seq2.p1	#N/A	#N/A	#N/A	0	1.53812	1.79524	2.01738	1.3544	1.11279	1.75562	1.54266	1.58628	1.76538	C3
1hcomp30977_c0_seq1.p1	#N/A	#N/A	#N/A	0	1.89398	1.33685	1.29643	0.37545	0.889937	1.56672	1.57612	1.61894	1.41941	C3
1hcomp31035_c0_seq2.p1	#N/A	#N/A	#N/A	0	2.02983	2.1299	2.48241	1.5216	0.799905	1.27615	1.84003	1.83985	1.56215	C3
1hcomp31068_c0_seq2.p1	#N/A	#N/A	#N/A	0	3.27584	2.27559	1.71918	0.261287	1.04013	2.15839	2.26738	0.560662	0.69749	C3
1hcomp31365_c0_seq1.p1	#N/A	#N/A	#N/A	0	1.06943	2.10657	2.39284	1.7019	2.01478	2.51246	2.6206	2.45219	2.29024	C3
1hcomp31366_c0_seq1.p2	#N/A	#N/A	#N/A	0	1.92715	0.563875	0.659226	0.395675	1.42863	1.97089	1.45831	1.54803	1.65087	C3
1hcomp32013_c0_seq1.p3	#N/A	#N/A	#N/A	0	2.42379	2.17156	2.54	1.8212	1.89826	2.07191	2.58551	2.51112	2.6416	C3
1hcomp33542_c0_seq1.p1	K00297	metF, MTHFR	methylenetetrahydrofolate reductase (NADPH) [EC:1.5.1.20]	0	3.38019	2.4586	2.55022	1.06624	0.703403	2.36947	2.2274	2.35086	2.22897	C3
1hcomp35296_c0_seq2.p1	K14285	NXT1_2, P15	NTF2-related export protein 1/2	0	1.85041	1.7502	1.77832	1.01995	1.67219	2.71721	2.10133	2.19784	2.60114	C3
1hcomp36243_c0_seq1.p1	#N/A	#N/A	#N/A	0	1.66314	2.57214	2.77345	2.62833	1.80887	1.72611	2.60992	2.54317	2.49276	C3
1hcomp36625_c0_seq1.p1	#N/A	#N/A	#N/A	0	1.54779	1.90541	2.07298	1.49704	2.16246	1.37416	2.11284	2.05182	1.99598	C3
1hcomp36828_c0_seq1.p2	#N/A	#N/A	#N/A	0	0.547894	1.71493	2.1491	1.58768	1.23334	2.0468	2.48187	2.35893	2.24299	C3
1hcomp37011_c0_seq1.p2	#N/A	#N/A	#N/A	0	0.543375	1.76481	2.19194	0.894324	1.96418	2.28895	2.44914	2.02877	2.48483	C3
1hcomp37980_c0_seq1.p1	K15779	PGM2	phosphoglucomutase / phosphopentomutase [EC:5.4.2.2 5.4.2.7]	0	3.11918	2.13293	2.15395	1.15972	1.72136	3.02327	3.38748	3.15976	3.17965	C3
1hcomp38059_c0_seq1.p1	K13368	HSD17B2	17beta-estradiol 17-dehydrogenase / 3alpha(17beta)-hydroxysteroid dehydrogenase (NAD+) [EC:1.1.1.62 1.1.1.239]	0	1.65397	2.55793	2.80462	2.18086	2.27104	2.07541	2.69139	2.49758	2.78999	C3
1hcomp39834_c0_seq1.p2	#N/A	#N/A	#N/A	0	5.02624	3.66024	2.78046	-0.137046	-0.67097	3.78075	2.83856	1.08538	1.32462	C3
1hcomp39844_c0_seq1.p1	K14554	UTP21, WDR36	U3 small nucleolar RNA-associated protein 21	0	3.80316	2.82413	2.3491	0.0947101	1.72184	3.25116	2.79613	2.07071	1.73722	C3
1hcomp39939_c0_seq2.p1	K00058	serA, PHGDH	D-3-phosphoglycerate dehydrogenase / 2-oxoglutarate reductase [EC:1.1.1.95 1.1.1.399]	0	1.63451	2.17072	2.21103	1.83426	3.19427	2.7741	2.28392	2.46305	2.65588	C3
1hcomp40083_c0_seq3.p2	K21682	PNO	pyruvate dehydrogenase (NADP+) / aquacobalamin reductase (NADPH) [EC:1.2.1.51 1.16.1.5]	0	1.60936	3.11495	3.09385	2.7458	0.336358	0.450588	2.48034	2.47449	2.56237	C3
1hcomp40318_c0_seq1.p2	#N/A	#N/A	#N/A	0	1.15898	2.08718	2.12124	2.03645	1.28601	1.27794	2.11331	2.24176	2.24759	C3
1hcomp40591_c1_seq1.p2	K10206	E2.6.1.83	LL-diaminopimelate aminotransferase [EC:2.6.1.83]	0	1.6585	2.43136	2.67705	2.25974	2.25185	2.37372	2.98625	2.93993	3.03411	C3
1hcomp41043_c1_seq1.p1	K00472	P4HA	prolyl 4-hydroxylase [EC:1.14.11.2]	0	2.44045	2.45358	2.54016	2.29958	1.06873	1.12559	1.75436	1.5638	1.18152	C3
1hcomp41099_c0_seq1.p2	#N/A	#N/A	#N/A	0	2.02613	1.65455	2.05201	1.27489	1.68564	1.39977	1.63032	1.57932	1.60728	C3
1hcomp41216_c0_seq3.p1	#N/A	#N/A	#N/A	0	3.21177	2.42087	1.75045	-0.189288	0.582324	2.22429	2.57518	1.46731	1.15452	C3
1hcomp41448_c0_seq1.p1	#N/A	#N/A	#N/A	0	2.23619	2.1463	1.95267	0.33892	1.73284	2.36284	2.52172	2.64944	2.04659	C3
1hcomp41589_c0_seq1.p2	#N/A	#N/A	#N/A	0	2.18732	1.3467	1.54961	0.391229	1.48947	1.86227	2.30099	1.26484	1.6672	C3
1hcomp41615_c0_seq1.p1	#N/A	#N/A	#N/A	0	1.62614	2.15221	2.08656	1.87976	1.5839	2.5792	2.83686	3.0282	2.92997	C3
1hcomp42016_c0_seq1.p2	#N/A	#N/A	#N/A	0	0.54664	1.94178	2.04862	1.90681	2.64098	2.42447	2.37464	2.08028	2.15894	C3
1hcomp42584_c0_seq1.p1	K00717	FUT8	glycoprotein 6-alpha-L-fucosyltransferase [EC:2.4.1.68]	0	-0.234629	1.81832	1.92712	1.67409	2.22502	2.44729	1.57586	1.9491	2.40835	C3
1hcomp42811_c0_seq1.p1	#N/A	#N/A	#N/A	0	1.59791	1.61946	1.78662	1.56799	0.843826	1.93775	2.22035	2.47423	2.05564	C3
1hcomp43246_c0_seq3.p2	#N/A	#N/A	#N/A	0	0.62927	1.69716	1.96314	1.66423	2.74622	2.41353	2.90158	2.58307	2.61175	C3
1hcomp43290_c0_seq2.p1	K12890	SFRS1, ASF, SF2	splicing factor, arginine/serine-rich 1	0	1.33528	1.97417	2.29224	1.637	1.45101	1.07126	1.19845	1.33682	1.33073	C3
1hcomp43800_c0_seq3.p1	#N/A	#N/A	#N/A	0	1.44149	1.84576	1.42545	1.17858	1.13388	1.81303	1.94206	0.022358	1.83169	C3
1hcomp43990_c0_seq1.p1	K02606	ORC4	origin recognition complex subunit 4	0	1.46498	2.61925	2.60569	1.6776	0.571927	0.418785	1.9148	2.57526	2.34162	C3
1hcomp44940_c1_seq1.p2	K14572	MDN1, REA1	midasin	0	2.92582	1.87918	1.31467	0.383211	0.794875	2.14547	2.92155	1.85418	1.86042	C3
1hcomp45184_c0_seq1.p2	K13624	CP	ceruloplasmin [EC:1.16.3.1]	0	2.39955	2.94575	2.73212	1.19129	2.78355	2.43364	2.67653	2.87407	2.51015	C3
1hcomp45222_c0_seq2.p2	#N/A	#N/A	#N/A	0	1.55538	1.6572	2.11426	1.24379	0.782455	1.56531	1.3882	2.27926	1.77605	C3
1hcomp45355_c0_seq8.p1	#N/A	#N/A	#N/A	0	2.742	2.61028	2.26006	1.39332	1.0997	2.53486	2.97151	2.54693	2.64661	C3
1hcomp45368_c0_seq1.p1	#N/A	#N/A	#N/A	0	2.38161	2.08841	2.29476	1.54398	1.73221	2.30343	2.41025	2.21098	2.05628	C3
1hcomp45487_c2_seq2.p1	K02210	MCM7, CDC47	DNA replication licensing factor MCM7 [EC:3.6.4.12]	0	2.031	3.05959	3.28435	1.67735	0.741596	0.786067	2.24038	3.18582	2.64859	C3
1hcomp45490_c0_seq2.p1	K14569	BMS1	ribosome biogenesis protein BMS1	0	4.074	3.10103	2.62636	0.658413	-0.838211	2.73283	2.66049	1.39226	0.687516	C3
1hcomp46017_c0_seq1.p1	#N/A	#N/A	#N/A	0	0.981864	1.60667	1.91117	1.43613	1.80858	1.94856	2.43901	2.56839	1.64952	C3
1hcomp46280_c0_seq2.p1	#N/A	#N/A	#N/A	0	1.97349	1.73424	1.5055	0.755633	1.88233	3.11146	3.11014	2.46957	2.62718	C3
1hcomp46655_c0_seq1.p1	#N/A	#N/A	#N/A	0	2.20985	2.54106	2.82938	1.91637	1.06286	2.02646	2.36934	2.39158	1.87744	C3
1hcomp46696_c0_seq2.p1	#N/A	#N/A	#N/A	0	1.37003	1.74911	1.94754	1.77091	2.45108	2.37348	2.4194	2.24718	2.35026	C3
1hcomp46722_c0_seq1.p1	K12881	THOC4, ALY	THO complex subunit 4	0	1.47274	2.63869	3.06743	2.64937	1.51261	1.73796	2.33168	2.41125	2.30439	C3
1hcomp46911_c0_seq1.p1	K05853	ATP2A	P-type Ca2+ transporter type 2A [EC:7.2.2.10]	0	1.93284	2.27519	2.76481	2.13573	2.37157	2.30097	2.49778	2.66881	2.47892	C3
1hcomp46914_c0_seq2.p1	K03030	PSMD14, RPN11, POH1	26S proteasome regulatory subunit N11	0	0.4889	1.33424	1.92711	1.4188	2.22953	1.97315	2.25018	2.24375	2.05784	C3
1hcomp47054_c0_seq2.p4	K12900	FUSIP1	FUS-interacting serine-arginine-rich protein 1	0	2.3115	3.22483	3.75378	3.24472	2.19562	2.65111	1.88248	2.53301	2.27876	C3
1hcomp47948_c0_seq1.p3	#N/A	#N/A	#N/A	0	0.218848	2.35971	3.0569	2.91222	1.56363	1.62609	2.5768	2.61521	2.6178	C3
1hcomp48204_c0_seq2.p1	#N/A	#N/A	#N/A	0	1.74937	1.60339	2.32434	2.00829	1.71552	1.58548	2.17922	2.54577	2.38932	C3
1hcomp48490_c0_seq2.p1	K11434	PRMT1	type I protein arginine methyltransferase [EC:2.1.1.319]	0	2.99871	2.66022	2.74789	0.989573	0.582438	2.58729	2.56614	2.69357	2.41514	C3
1hcomp48501_c0_seq1.p1	K10365	CAPZB	capping protein (actin filament) muscle Z-line, beta	0	1.55083	1.68803	2.31972	2.00869	2.19505	2.62192	2.55707	2.62191	2.55189	C3
1hcomp48728_c0_seq2.p1	#N/A	#N/A	#N/A	0	2.47658	1.79416	2.07616	0.421036	1.86193	2.66024	2.02122	2.00557	1.48795	C3
1hcomp49570_c0_seq2.p1	#N/A	#N/A	#N/A	0	4.81558	3.60658	2.86775	0.596111	-1.06592	2.96228	3.37687	1.59024	0.96332	C3
1hcomp49615_c0_seq2.p1	#N/A	#N/A	#N/A	0	-0.119917	1.99683	2.58712	2.46559	0.559922	0.896675	1.93606	1.9965	2.33572	C3
1hcomp49618_c0_seq1.p1	#N/A	#N/A	#N/A	0	2.4737	0.63156	1.07998	0.599559	2.86859	3.79902	2.54046	2.39515	2.32476	C3
1hcomp50349_c0_seq8.p1	#N/A	#N/A	#N/A	0	2.86629	3.61304	3.66039	3.83578	1.14416	0.736806	1.99943	1.81601	1.5794	C3
1hcomp50972_c0_seq1.p1	#N/A	#N/A	#N/A	0	1.54367	2.02275	2.49375	2.20003	2.8045	2.78232	2.327	2.63129	3.01505	C3
1hcomp51217_c0_seq2.p1	K02154	ATPeV0A, ATP6N	V-type H+-transporting ATPase subunit a	0	1.99229	2.34134	2.83179	2.15052	1.25633	1.98867	2.05235	1.9809	1.4151	C3
1hcomp51777_c0_seq4.p1	K06027	NSF, SEC18	vesicle-fusing ATPase [EC:3.6.4.6]	0	0.737906	1.9791	1.98596	1.6008	1.07935	1.53929	2.33286	2.34581	2.42903	C3
1hcomp51833_c1_seq1.p1	#N/A	#N/A	#N/A	0	2.48882	2.57639	2.83262	1.52984	0.74725	2.13798	2.34188	2.30232	1.87158	C3
1hcomp51937_c0_seq1.p1	#N/A	#N/A	#N/A	0	3.18891	2.07481	2.39713	1.57643	1.35184	3.21824	2.23823	2.32824	1.74374	C3
1hcomp51978_c0_seq6.p1	K03248	EIF3G	translation initiation factor 3 subunit G	0	2.08267	2.09087	2.1273	1.10814	0.958505	1.38268	1.93314	1.74274	1.64588	C3
1hcomp51980_c1_seq2.p1	K20223	IPO7, RANBP7	importin-7	0	3.64475	2.99261	2.91175	0.314719	0.551524	3.0629	2.45551	2.35443	1.44001	C3
1hcomp52264_c0_seq2.p1	#N/A	#N/A	#N/A	0	3.08297	1.15369	1.69894	1.12067	1.77115	2.75691	1.35794	1.71572	0.82336	C3
1hcomp52383_c0_seq1.p1	K03351	APC4	anaphase-promoting complex subunit 4	0	1.0327	1.7799	1.89408	1.45419	0.573055	1.03956	1.34905	1.8008	1.99109	C3
1hcomp52394_c2_seq1.p2	#N/A	#N/A	#N/A	0	2.7372	1.86139	1.07566	-0.328967	1.91534	2.16777	2.62251	2.10784	1.33096	C3
1hcomp52508_c2_seq2.p1	#N/A	#N/A	#N/A	0	0.967855	2.16767	2.24082	1.4208	1.04487	1.08236	2.51036	2.68585	2.8253	C3
1hcomp52748_c0_seq11.p1	#N/A	#N/A	#N/A	0	1.40484	1.58379	1.92418	1.13667	2.78366	2.68331	2.25481	2.15633	2.5439	C3
1hcomp52777_c0_seq2.p1	#N/A	#N/A	#N/A	0	4.27566	3.25448	2.84402	0.539808	-0.170463	3.01685	3.25596	2.10404	1.63206	C3
1hcomp53512_c0_seq13.p1	#N/A	#N/A	#N/A	0	2.33311	2.08139	2.08572	0.685795	-0.344108	1.91358	2.01402	2.13917	1.77158	C3
1hcomp53532_c0_seq3.p2	K02936	RP-L7Ae, RPL7A	large subunit ribosomal protein L7Ae	0	2.23758	2.78021	2.69567	2.32163	1.18473	1.78022	2.88497	2.8867	2.68076	C3
1hcomp53959_c0_seq1.p1	#N/A	#N/A	#N/A	0	1.91628	1.96766	2.08162	1.00483	1.42009	1.52424	1.50616	1.67033	2.59251	C3
1hcomp54398_c1_seq7.p2	#N/A	#N/A	#N/A	0	2.4721	1.51329	1.71804	0.700503	1.36006	1.98386	1.27781	1.38887	0.665519	C3
1hcomp54511_c0_seq1.p1	K11340	ACTL6A, INO80K	actin-like protein 6A	0	1.69023	2.29227	2.68707	1.9073	2.31667	2.70592	2.60999	2.82597	2.70319	C3
1hcomp54846_c0_seq1.p1	K12822	RBM25, S164	RNA-binding protein 25	0	1.42852	1.84319	1.45211	0.661607	1.85406	1.58406	1.42874	2.05478	0.917313	C3
1hcomp54953_c1_seq2.p1	#N/A	#N/A	#N/A	0	3.70209	2.79802	3.20369	1.21732	1.61137	2.79384	2.29322	2.16649	1.91765	C3
1hcomp55033_c0_seq20.p3	#N/A	#N/A	#N/A	0	1.26172	1.27982	1.79895	1.47783	2.23702	1.88293	2.38241	2.24188	1.78208	C3
1hcomp55053_c0_seq7.p1	#N/A	#N/A	#N/A	0	2.15789	2.28491	2.04684	1.66088	0.740484	2.81453	3.58493	3.49331	3.56013	C3
1hcomp55215_c2_seq3.p1	#N/A	#N/A	#N/A	0	0.393314	1.94196	2.15335	1.68425	2.02798	2.29794	2.54315	2.97809	2.90027	C3
1hcomp55325_c0_seq1.p1	#N/A	#N/A	#N/A	0	0.525922	1.23406	1.70044	1.92016	1.6127	1.36335	2.03205	1.23573	2.01127	C3
1hcomp55463_c0_seq1.p1	#N/A	#N/A	#N/A	0	3.45385	2.12875	1.56652	-0.0655015	-0.0331439	1.9622	2.27448	1.77365	0.920399	C3
1hcomp55596_c0_seq1.p1	#N/A	#N/A	#N/A	0	1.14507	1.95861	1.2843	1.15577	0.781742	0.583306	2.99944	2.40498	2.17917	C3
1hcomp55599_c0_seq3.p1	#N/A	#N/A	#N/A	0	3.18831	2.98651	3.01116	2.1081	1.14618	1.83474	1.92614	1.67748	1.30052	C3
1hcomp55701_c1_seq1.p1	K10534	NR	nitrate reductase (NAD(P)H) [EC:1.7.1.1 1.7.1.2 1.7.1.3]	0	0.966263	1.14404	2.27228	0.983867	3.23777	1.69338	1.82363	1.44714	2.44639	C3
1hcomp55832_c1_seq13.p1	#N/A	#N/A	#N/A	0	1.90777	1.53851	1.23232	0.433533	0.867803	1.90681	1.93516	1.58032	1.27112	C3
1hcomp55834_c0_seq2.p1	#N/A	#N/A	#N/A	0	2.12282	1.63279	1.65874	1.11685	1.74394	2.09327	1.88716	2.05361	1.56242	C3
1hcomp56088_c2_seq4.p1	#N/A	#N/A	#N/A	0	1.48672	2.297	2.54896	1.65828	2.34241	1.93742	2.91345	3.07035	2.95108	C3
1hcomp56152_c1_seq2.p1	#N/A	#N/A	#N/A	0	3.22106	2.0112	2.33259	1.72606	0.444237	1.4232	1.47886	2.10911	1.82125	C3
1hcomp56228_c0_seq2.p1	K03778	ldhA	D-lactate dehydrogenase [EC:1.1.1.28]	0	1.53889	2.5657	2.9595	2.11883	2.0211	3.0513	2.96681	3.06843	2.43232	C3
1hcomp56306_c0_seq1.p1	#N/A	#N/A	#N/A	0	1.97453	1.68999	1.24413	0.041605	2.47191	2.82214	3.07501	3.11052	2.85913	C3
1hcomp56642_c2_seq2.p1	#N/A	#N/A	#N/A	0	1.31696	2.10403	2.23165	1.81821	2.24597	2.7512	1.9918	1.84688	2.16836	C3
1hcomp56681_c2_seq15.p1	#N/A	#N/A	#N/A	0	1.95996	2.73002	2.82199	2.24771	0.269557	1.75988	2.26477	2.66919	2.36661	C3
1hcomp56757_c2_seq1.p1	#N/A	#N/A	#N/A	0	3.66144	2.66938	2.63958	0.225448	0.344917	2.41602	1.79327	1.13745	0.646322	C3
1hcomp56782_c0_seq1.p2	#N/A	#N/A	#N/A	0	2.44294	0.271311	0.810616	0.236535	1.67717	2.06826	1.47484	1.44956	1.24194	C3
1hcomp56823_c0_seq1.p3	K02877	RP-L15e, RPL15	large subunit ribosomal protein L15e	0	2.14734	2.72877	2.57401	2.35073	1.75745	1.98614	2.67069	2.62342	2.61643	C3
1hcomp56848_c0_seq1.p2	K02951	RP-S12e, RPS12	small subunit ribosomal protein S12e	0	1.40356	2.32138	2.26994	2.09193	1.42781	1.63681	2.83385	3.05712	3.03727	C3
1hcomp56859_c0_seq1.p2	K02985	RP-S3e, RPS3	small subunit ribosomal protein S3e	0	2.1379	2.64188	2.50986	2.08027	0.385894	1.11018	2.34673	2.28725	2.20397	C3
1hcomp56860_c0_seq1.p2	K02866	RP-L10e, RPL10	large subunit ribosomal protein L10e	0	1.54187	2.20437	2.16775	1.85205	0.308967	0.875438	2.17253	2.12067	2.01927	C3
1hcomp56873_c0_seq1.p1	K02976	RP-S26e, RPS26	small subunit ribosomal protein S26e	0	1.98284	2.61321	2.62932	2.2642	0.927419	1.48528	2.55595	2.56172	2.36381	C3
1hcomp56891_c0_seq1.p2	K02875	RP-L14e, RPL14	large subunit ribosomal protein L14e	0	1.98143	2.63066	2.49464	2.3366	1.62793	1.9902	3.28093	3.2858	3.20983	C3
1hcomp56892_c0_seq1.p2	K02873	RP-L13e, RPL13	large subunit ribosomal protein L13e	0	1.97379	2.45633	2.33915	2.01988	0.241119	1.11653	2.15092	2.0067	1.91735	C3
1hcomp56927_c0_seq1.p2	K02901	RP-L27e, RPL27	large subunit ribosomal protein L27e	0	1.71195	2.40333	2.33754	2.0703	1.31435	1.75424	2.90146	2.92208	2.81163	C3
1hcomp56931_c0_seq1.p2	K02925	RP-L3e, RPL3	large subunit ribosomal protein L3e	0	2.16795	2.44431	2.33803	1.8617	0.648734	1.32141	2.00504	1.83587	1.85125	C3
1hcomp56937_c0_seq1.p1	K14563	NOP1, FBL	rRNA 2'-O-methyltransferase fibrillarin [EC:2.1.1.-]	0	3.69952	3.08311	2.66075	0.761072	1.41142	2.53367	2.5976	1.991	1.62523	C3
1hcomp56951_c0_seq1.p1	K02872	RP-L13Ae, RPL13A	large subunit ribosomal protein L13Ae	0	2.16662	2.92043	2.81376	2.55562	1.85686	2.21361	3.25781	3.17123	3.13489	C3
1hcomp56952_c0_seq1.p1	K02900	RP-L27Ae, RPL27A	large subunit ribosomal protein L27Ae	0	1.65139	2.50528	2.53039	2.28714	0.845281	1.53797	3.13478	3.21274	3.11612	C3
1hcomp56965_c0_seq1.p2	K02937	RP-L7e, RPL7	large subunit ribosomal protein L7e	0	2.14002	2.50612	2.57256	1.99519	-0.0415274	1.51968	2.50697	2.49313	2.34312	C3
1hcomp56972_c0_seq1.p2	K02977	RP-S27Ae, RPS27A	small subunit ribosomal protein S27Ae	0	1.57921	2.22792	2.02266	1.77355	1.17992	1.57708	2.80985	2.63761	2.59926	C3
1hcomp56984_c0_seq1.p1	K02885	RP-L19e, RPL19	large subunit ribosomal protein L19e	0	2.05499	2.78881	2.75351	2.3204	0.340837	1.44462	2.90778	2.7935	2.64617	C3
1hcomp56988_c0_seq1.p2	K02962	RP-S17e, RPS17	small subunit ribosomal protein S17e	0	2.23822	3.21818	3.16787	3.0379	0.698871	2.05801	3.63267	3.71539	3.69555	C3
1hcomp57006_c0_seq1.p1	K02941	RP-LP0, RPLP0	large subunit ribosomal protein LP0	0	1.94798	2.90492	2.85443	2.56613	1.56635	1.71358	2.65287	2.52305	2.44773	C3
1hcomp57059_c0_seq1.p2	K02896	RP-L24e, RPL24	large subunit ribosomal protein L24e	0	1.51193	2.26436	2.0868	1.97344	0.043795	1.02443	2.57234	2.65752	2.5595	C3
1hcomp57150_c0_seq1.p1	#N/A	#N/A	#N/A	0	2.91625	2.33186	2.43398	0.937345	1.80559	2.42648	2.26894	2.37807	2.07746	C3
1hcomp57181_c0_seq1.p2	#N/A	#N/A	#N/A	0	1.95466	0.215162	0.18022	0.364928	2.75495	2.89659	2.44638	2.4804	2.44717	C3
1hcomp57304_c0_seq1.p2	#N/A	#N/A	#N/A	0	3.10578	2.34703	1.9612	0.510989	1.10798	2.02295	2.10248	1.51683	1.45006	C3
1hcomp57546_c0_seq1.p1	K02155	ATPeV0C, ATP6L	V-type H+-transporting ATPase 16kDa proteolipid subunit	0	0.581821	1.54064	1.93067	1.84537	1.82519	1.64671	1.87177	1.91901	1.81118	C3
1hcomp57667_c0_seq1.p2	#N/A	#N/A	#N/A	0	4.06152	2.62905	1.50427	-0.156452	0.767942	3.64541	2.67559	1.5604	1.02525	C3
1hcomp57673_c0_seq1.p1	K00797	speE, SRM	spermidine synthase [EC:2.5.1.16]	0	2.77018	2.64732	2.53752	1.76116	0.566228	1.79013	1.86463	1.54095	1.66206	C3
1hcomp57703_c0_seq1.p1	K01915	glnA, GLUL	glutamine synthetase [EC:6.3.1.2]	0	0.579962	2.11965	2.81634	2.76212	2.11384	2.04934	1.87076	1.92737	2.07039	C3
1hcomp57733_c0_seq1.p1	K13137	STRAP, UNRIP	serine-threonine kinase receptor-associated protein	0	2.49529	2.2092	2.15233	0.676561	1.15057	2.02183	2.17863	2.31663	1.91561	C3
1hcomp57748_c0_seq1.p3	#N/A	#N/A	#N/A	0	3.52801	2.72991	1.92745	-0.192257	2.08626	3.03801	3.16641	2.14977	1.94648	C3
1hcomp57871_c0_seq1.p1	K03252	EIF3C	translation initiation factor 3 subunit C	0	3.52068	3.44008	3.5989	1.97669	0.963723	2.93325	3.25498	3.32344	3.03428	C3
1hcomp57896_c0_seq1.p3	K02896	RP-L24e, RPL24	large subunit ribosomal protein L24e	0	2.94173	2.28359	1.57872	-0.315427	0.902827	2.32372	2.42782	1.39376	1.20891	C3
1hcomp57905_c0_seq1.p1	K14538	NUG1, GNL3	nuclear GTP-binding protein	0	4.62229	3.5982	2.66175	0.229456	0.201281	3.17584	3.49945	1.98942	1.62794	C3
1hcomp58022_c0_seq1.p1	K03242	EIF2S3	translation initiation factor 2 subunit 3	0	1.8137	2.09432	2.36075	1.99232	0.0817649	1.09628	1.64931	2.0098	1.82825	C3
1hcomp58050_c0_seq1.p1	#N/A	#N/A	#N/A	0	3.93525	2.973	1.90084	0.104584	0.497915	2.7782	2.53833	1.66483	0.933154	C3
1hcomp58060_c0_seq1.p1	#N/A	#N/A	#N/A	0	3.47431	2.6647	2.24623	0.568144	0.759294	2.22385	2.08831	1.33182	1.05569	C3
1hcomp58075_c0_seq1.p2	K03250	EIF3E, INT6	translation initiation factor 3 subunit E	0	2.79948	2.90372	3.02063	1.90673	0.666353	2.05112	2.5464	2.72103	2.46267	C3
1hcomp58301_c0_seq1.p1	#N/A	#N/A	#N/A	0	2.48464	0.584643	1.11017	1.02519	2.24204	2.83672	2.34547	2.41989	2.07777	C3
1hcomp58314_c0_seq1.p1	#N/A	#N/A	#N/A	0	3.72446	3.00917	3.04216	0.667159	1.48847	3.68273	3.08811	3.05606	2.36768	C3
1hcomp58339_c0_seq1.p1	K09486	HYOU1	hypoxia up-regulated 1	0	1.12031	1.66209	2.0435	1.73448	1.22467	1.0918	1.86932	2.09807	2.14067	C3
1hcomp58366_c0_seq1.p1	K07253	MIF	phenylpyruvate tautomerase [EC:5.3.2.1]	0	2.40837	2.25463	2.27288	1.78718	2.45341	2.65861	2.65596	2.57729	2.71792	C3
1hcomp58402_c0_seq1.p1	#N/A	#N/A	#N/A	0	4.37529	2.49074	2.57632	-0.308412	0.30975	2.44362	2.2531	3.71104	3.09486	C3
1hcomp58548_c0_seq1.p2	K11086	SNRPB, SMB	small nuclear ribonucleoprotein B and B'	0	1.57487	1.91731	2.10978	1.64226	1.54141	1.56001	1.63699	1.83486	1.74767	C3
1hcomp58665_c0_seq1.p1	#N/A	#N/A	#N/A	0	2.4961	2.08422	1.43875	-0.311154	1.06452	1.89834	2.15117	1.65503	1.03105	C3
1hcomp58792_c0_seq1.p2	K14568	EMG1, NEP1	rRNA small subunit pseudouridine methyltransferase Nep1 [EC:2.1.1.260]	0	3.57254	3.13987	2.89485	1.29609	1.45665	3.52806	3.46735	3.1369	2.15378	C3
1hcomp58810_c0_seq1.p1	K03249	EIF3F	translation initiation factor 3 subunit F	0	2.25704	2.32604	2.52827	1.44408	0.256003	2.00118	2.50483	2.69228	2.27752	C3
1hcomp58827_c0_seq1.p2	#N/A	#N/A	#N/A	0	2.8814	2.71849	2.52763	0.798166	1.19196	1.71106	1.4174	1.59903	1.65172	C3
1hcomp59190_c0_seq1.p1	#N/A	#N/A	#N/A	0	4.4105	3.45947	2.4192	0.438191	-0.148315	2.84196	3.04688	1.14154	0.904406	C3
1hcomp59329_c0_seq1.p1	K11094	SNRPB2	U2 small nuclear ribonucleoprotein B''	0	1.86492	2.23675	2.43495	1.68279	2.30237	2.3143	2.36981	2.46991	2.36275	C3
1hcomp59352_c0_seq1.p1	#N/A	#N/A	#N/A	0	1.8158	2.94531	3.28743	3.03412	2.78522	2.5906	2.69897	2.70597	2.27863	C3
1hcomp59381_c0_seq1.p2	#N/A	#N/A	#N/A	0	2.16961	2.21642	2.17906	1.01118	0.583482	1.91882	1.71517	1.88577	1.38212	C3
1hcomp59673_c0_seq1.p1	#N/A	#N/A	#N/A	0	3.62161	2.62572	2.16251	-0.629011	0.567547	2.89254	2.5164	1.31219	1.06252	C3
1hcomp59790_c0_seq1.p3	K00869	E2.7.1.36, MVK, mvaK1	mevalonate kinase [EC:2.7.1.36]	0	2.22251	1.97303	2.26425	1.55914	1.34119	2.24033	1.96544	1.94071	1.64469	C3
1hcomp60035_c0_seq1.p1	K01887	RARS, argS	arginyl-tRNA synthetase [EC:6.1.1.19]	0	1.79178	1.84244	2.16027	1.47239	1.88228	2.19652	2.68288	2.70371	2.76375	C3
1hcomp60158_c0_seq1.p1	#N/A	#N/A	#N/A	0	3.75635	3.00203	2.38918	0.476305	1.84131	3.58311	3.5501	2.40401	2.4504	C3
1hcomp60435_c0_seq1.p3	#N/A	#N/A	#N/A	0	2.46074	1.67826	1.52713	0.351451	2.65095	2.84225	2.67804	2.16255	2.31923	C3
1hcomp60491_c0_seq1.p3	K12592	C1D, LRP1	exosome complex protein LRP1	0	2.09228	1.56425	1.49012	0.545757	1.96274	2.2128	2.28084	2.17064	2.18917	C3
1hcomp60600_c0_seq1.p1	#N/A	#N/A	#N/A	0	4.47341	3.42955	3.03714	0.709111	1.83166	4.29513	3.68668	1.80597	2.68549	C3
1hcomp60611_c0_seq1.p1	#N/A	#N/A	#N/A	0	2.41274	1.81024	1.724	1.25312	2.78846	3.12557	2.83586	2.41782	2.55579	C3
1hcomp60690_c0_seq1.p1	#N/A	#N/A	#N/A	0	2.01313	2.01341	1.98893	0.923382	0.487389	1.69672	1.7025	1.81675	1.7407	C3
1hcomp60748_c0_seq1.p4	#N/A	#N/A	#N/A	0	2.83427	2.49483	2.18657	0.628949	2.14039	2.8123	2.88896	2.50114	1.96495	C3
1hcomp61069_c0_seq1.p1	#N/A	#N/A	#N/A	0	3.16778	2.82127	2.86189	1.49961	1.0465	2.12897	2.00683	1.49463	2.01546	C3
1hcomp61548_c0_seq1.p2	K10703	HACD, PHS1, PAS2	very-long-chain (3R)-3-hydroxyacyl-CoA dehydratase [EC:4.2.1.134]	0	2.10686	2.55323	2.81587	2.41929	1.92361	2.15702	2.26006	2.31969	2.05937	C3
1hcomp61757_c0_seq1.p2	K02735	PSMB3	20S proteasome subunit beta 3 [EC:3.4.25.1]	0	0.629531	1.4196	1.99125	1.42872	1.73613	1.87597	2.25972	2.42595	2.17869	C3
1hcomp62047_c0_seq1.p1	K07179	RIOK2	RIO kinase 2 [EC:2.7.11.1]	0	3.38636	2.73361	2.40836	0.705273	2.35636	3.34968	3.04596	2.18573	2.01664	C3
1hcomp62718_c0_seq1.p1	#N/A	#N/A	#N/A	0	1.9939	1.59949	1.60082	1.17601	1.79582	2.15287	2.03109	2.32526	1.89167	C3
1hcomp62755_c0_seq1.p1	K12893	SFRS4_5_6	splicing factor, arginine/serine-rich 4/5/6	0	1.36565	1.63156	1.99028	1.3765	0.956563	1.41291	1.5688	1.38932	1.3413	C3
1hcomp63610_c0_seq1.p2	K14559	MPP10	U3 small nucleolar RNA-associated protein MPP10	0	3.47279	2.6014	1.91512	-0.0360819	-0.0183654	3.209	2.60017	1.11028	0.931566	C3
1hcomp63748_c0_seq1.p1	K06698	PSME3	proteasome activator subunit 3 (PA28 gamma)	0	2.34935	2.18522	2.27579	1.15752	0.835437	1.93776	2.29753	2.44551	2.35673	C3
1hcomp63988_c0_seq1.p1	#N/A	#N/A	#N/A	0	2.02355	1.75256	1.78262	0.966792	2.06376	2.08523	2.36367	1.98424	2.42947	C3
1hcomp64347_c0_seq1.p1	#N/A	#N/A	#N/A	0	2.30492	1.55717	1.39586	0.191649	0.884352	2.48378	2.10181	1.65805	1.29624	C3
1hcomp64998_c0_seq1.p2	#N/A	#N/A	#N/A	0	1.98451	2.24194	2.5366	1.81809	0.991215	1.62335	1.61618	1.96434	1.81413	C3
1hcomp65406_c0_seq1.p1	#N/A	#N/A	#N/A	0	1.72877	2.03423	2.24509	1.67857	1.32453	1.97363	1.96287	2.47944	2.30902	C3
1hcomp65852_c0_seq1.p1	#N/A	#N/A	#N/A	0	2.48338	1.81695	1.52001	-0.178619	0.422037	2.2983	2.33375	1.51406	0.587934	C3
1hcomp66438_c0_seq1.p1	K12598	MTR4, SKIV2L2	ATP-dependent RNA helicase DOB1 [EC:3.6.4.13]	0	3.22777	2.28549	2.10933	0.541085	0.233075	2.32153	2.48596	1.64368	1.26958	C3
1hcomp68320_c0_seq1.p1	#N/A	#N/A	#N/A	0	2.23633	1.95201	1.89747	0.0155468	2.44348	2.91986	2.96322	2.54804	2.84184	C3
1hcomp69567_c0_seq2.p1	#N/A	#N/A	#N/A	0	0.701255	1.93342	1.88915	1.46884	3.0417	2.57832	2.6015	2.55337	3.03049	C3
1hcomp77073_c0_seq1.p2	#N/A	#N/A	#N/A	0	1.36652	1.72731	1.89773	1.14957	0.716573	2.15207	1.84682	1.55071	1.53916	C3
1hcomp79746_c0_seq1.p2	#N/A	#N/A	#N/A	0	1.45376	1.62526	1.84957	1.25488	0.997333	2.51657	1.92413	1.95917	2.14351	C3
1hcomp8446_c0_seq2.p1	#N/A	#N/A	#N/A	0	1.1713	1.90706	1.97178	1.02744	1.21988	1.49157	3.1991	3.36599	3.03169	C3
6hcomp10319_c0_seq2.p1	#N/A	#N/A	#N/A	0	0.754266	1.67697	1.9262	1.71178	3.00827	2.65728	2.50683	2.6679	2.61375	C3
6hcomp10654_c0_seq1.p1	K01054	MGLL	acylglycerol lipase [EC:3.1.1.23]	0	1.61681	2.62368	2.41317	2.06321	0.638034	1.3804	2.36223	2.21133	2.22826	C3
6hcomp10702_c0_seq1.p1	#N/A	#N/A	#N/A	0	2.53355	2.29758	2.35988	1.38051	0.870276	1.83517	2.67658	2.00874	2.41753	C3
6hcomp10705_c0_seq1.p1	#N/A	#N/A	#N/A	0	1.21416	2.50027	2.71319	2.15497	2.47781	2.53578	2.8172	3.04765	2.86654	C3
6hcomp11146_c1_seq1.p1	K00472	P4HA	prolyl 4-hydroxylase [EC:1.14.11.2]	0	2.29678	2.54532	2.40613	2.37513	1.88358	1.10528	2.0806	2.11029	1.32439	C3
6hcomp11232_c0_seq1.p1	K00472	P4HA	prolyl 4-hydroxylase [EC:1.14.11.2]	0	2.75011	2.66685	2.20065	1.73105	2.19196	1.87855	2.91357	2.6118	3.00748	C3
6hcomp11439_c0_seq1.p1	#N/A	#N/A	#N/A	0	3.45907	2.685	2.57333	2.00387	1.62463	2.76839	2.30943	2.35183	2.02594	C3
6hcomp11460_c0_seq1.p1	#N/A	#N/A	#N/A	0	-0.168421	1.87826	2.36152	2.28996	1.06354	0.841815	1.10094	1.79616	1.84818	C3
6hcomp11711_c1_seq1.p1	#N/A	#N/A	#N/A	0	2.51683	3.26672	3.03224	1.26149	1.73626	2.52574	3.75963	3.1056	2.74376	C3
6hcomp12005_c0_seq1.p2	#N/A	#N/A	#N/A	0	3.2578	1.42821	1.70479	1.17646	1.68568	2.82335	2.06431	2.16377	1.73122	C3
6hcomp12338_c0_seq1.p1	K14564	NOP56	nucleolar protein 56	0	2.83386	2.60764	2.30737	1.03203	0.0770835	1.74886	2.2535	1.60565	1.3378	C3
6hcomp12702_c1_seq1.p2	K11130	NOP10, NOLA3	H/ACA ribonucleoprotein complex subunit 3	0	1.73064	1.80312	1.93293	1.47143	1.93658	2.18677	2.38401	2.34279	2.33983	C3
6hcomp12744_c0_seq2.p2	#N/A	#N/A	#N/A	0	0.986618	1.69861	1.8842	0.834219	1.71487	2.24954	2.27891	1.8556	2.1187	C3
6hcomp13158_c0_seq1.p2	#N/A	#N/A	#N/A	0	1.6871	2.03753	2.42517	1.79521	1.78527	2.01818	1.97215	1.81459	2.30265	C3
6hcomp13362_c0_seq1.p1	#N/A	#N/A	#N/A	0	2.53033	1.98412	2.43725	1.09118	1.29575	1.92457	2.41897	2.65975	2.43762	C3
6hcomp13376_c0_seq1.p1	K00799	GST, gst	glutathione S-transferase [EC:2.5.1.18]	0	1.48961	1.34959	2.13132	2.01817	2.44177	2.4905	2.56006	2.31239	2.56752	C3
6hcomp13684_c0_seq1.p2	#N/A	#N/A	#N/A	0	3.16317	2.74707	3.14219	1.65076	1.30661	2.92582	2.89635	3.11899	2.738	C3
6hcomp13869_c0_seq1.p1	K10798	PARP	poly [ADP-ribose] polymerase [EC:2.4.2.30]	0	0.440516	3.04633	3.4761	2.32014	1.52644	1.33709	1.03338	1.34525	1.89798	C3
6hcomp14077_c0_seq1.p2	#N/A	#N/A	#N/A	0	2.58198	1.86826	1.98535	0.111679	1.87068	2.85464	2.55287	2.04588	1.67376	C3
6hcomp14166_c0_seq1.p2	K10771	APEX1	AP endonuclease 1 [EC:4.2.99.18]	0	0.154432	1.77371	2.14144	1.51156	2.04638	1.99688	1.86044	2.52723	2.09049	C3
6hcomp15976_c0_seq1.p1	#N/A	#N/A	#N/A	0	0.0448686	1.18024	1.60853	2.1128	1.94712	2.06603	2.09171	2.12993	2.96506	C3
6hcomp18980_c0_seq1.p1	K00383	GSR, gor	glutathione reductase (NADPH) [EC:1.8.1.7]	0	1.60276	2.23145	2.46871	1.8906	1.27629	1.75186	2.26873	2.51067	2.5446	C3
6hcomp19222_c0_seq2.p8	K03113	EIF1, SUI1	translation initiation factor 1	0	1.69314	2.06897	1.94808	1.45908	2.20356	2.1891	2.48787	2.57251	2.59605	C3
6hcomp19791_c0_seq1.p1	#N/A	#N/A	#N/A	0	2.08741	1.78447	1.80875	1.21661	1.83227	1.68579	1.33306	1.0967	1.37423	C3
6hcomp20195_c0_seq1.p1	#N/A	#N/A	#N/A	0	0.603811	2.8476	3.66515	3.61277	1.0625	1.30777	2.96744	3.45454	3.37928	C3
6hcomp20620_c0_seq1.p1	#N/A	#N/A	#N/A	0	2.25556	2.66955	2.73105	2.33354	0.667756	1.07087	2.10015	2.33969	2.10545	C3
6hcomp23914_c0_seq1.p2	K01889	FARSA, pheS	phenylalanyl-tRNA synthetase alpha chain [EC:6.1.1.20]	0	1.84265	2.25933	2.42061	1.74914	0.685251	1.42321	1.62737	1.83236	1.58096	C3
6hcomp26613_c0_seq1.p1	#N/A	#N/A	#N/A	0	2.65697	2.62083	2.77061	1.46358	2.13194	2.30165	2.30353	2.00026	1.88227	C3
6hcomp26718_c1_seq2.p1	#N/A	#N/A	#N/A	0	1.46158	2.0563	2.55893	1.87316	1.03044	1.37631	1.51053	1.74661	1.95048	C3
6hcomp27034_c0_seq1.p1	#N/A	#N/A	#N/A	0	2.69785	2.5628	2.5702	1.19984	-0.103283	1.9297	2.1491	2.27204	1.98199	C3
6hcomp27737_c0_seq1.p2	#N/A	#N/A	#N/A	0	3.02119	2.33029	1.81286	0.133527	0.301535	2.67799	2.38543	1.61128	1.49356	C3
6hcomp27916_c0_seq2.p1	#N/A	#N/A	#N/A	0	2.3161	1.67288	1.42697	0.256058	1.07614	2.0478	1.84848	1.25333	1.49827	C3
6hcomp29654_c0_seq2.p1	#N/A	#N/A	#N/A	0	1.20293	1.75598	1.80229	1.34178	1.62478	1.9799	2.34955	2.77351	2.74976	C3
6hcomp30000_c0_seq1.p1	#N/A	#N/A	#N/A	0	3.10327	3.51573	3.64778	2.34265	0.823356	2.07472	2.98555	2.85993	2.66276	C3
6hcomp32678_c0_seq1.p2	#N/A	#N/A	#N/A	0	1.73761	1.81978	1.91712	1.88667	2.20051	2.53323	2.37453	2.28771	1.82485	C3
6hcomp32689_c0_seq2.p1	K07466	RFA1, RPA1, rpa	replication factor A1	0	1.09389	3.44547	4.15849	2.7989	1.72161	1.19157	0.901441	1.80637	1.95958	C3
6hcomp32726_c0_seq3.p2	K14397	NUDT21, CPSF5, CFIM25	cleavage and polyadenylation specificity factor subunit 5	0	2.03202	2.23281	2.17687	1.13515	1.50774	1.64157	2.28806	1.81771	2.03508	C3
6hcomp32740_c0_seq1.p1	K14552	NAN1, UTP17, WDR75	NET1-associated nuclear protein 1 (U3 small nucleolar RNA-associated protein 17)	0	2.07913	2.01772	1.99886	0.802396	0.442116	2.50257	2.11632	2.01901	2.31571	C3
6hcomp32764_c0_seq2.p1	K00849	galK	galactokinase [EC:2.7.1.6]	0	2.07548	0.911552	1.41716	0.806002	1.49912	2.57209	1.89715	1.87785	1.5062	C3
6hcomp32943_c0_seq1.p1	#N/A	#N/A	#N/A	0	2.11894	1.59366	0.859899	-0.244749	1.27706	2.90674	1.92992	1.82421	1.83749	C3
6hcomp32959_c0_seq1.p1	K18465	MRT43, SWIP	WASH complex subunit 7	0	1.75244	2.20363	2.13896	1.48385	1.05519	2.35421	2.25258	2.08296	1.72876	C3
6hcomp33012_c1_seq1.p1	K14555	UTP13, TBL3	U3 small nucleolar RNA-associated protein 13	0	4.1853	3.24396	2.65251	0.561825	1.45134	3.75512	3.62243	2.50086	2.49578	C3
6hcomp33027_c0_seq1.p2	#N/A	#N/A	#N/A	0	1.63882	1.73197	2.08659	1.30055	1.78967	1.70262	2.16527	2.32872	2.60279	C3
6hcomp33146_c0_seq1.p1	#N/A	#N/A	#N/A	0	0.628023	3.14241	3.54279	3.08655	1.39088	1.2451	2.67113	3.0577	3.05787	C3
6hcomp33154_c0_seq1.p1	K05677	ABCD3, PMP70	ATP-binding cassette, subfamily D (ALD), member 3	0	0.508856	1.80521	1.97619	1.44491	1.41263	1.02604	1.42188	2.02862	1.98051	C3
6hcomp33268_c1_seq1.p2	#N/A	#N/A	#N/A	0	2.43902	2.13081	2.12238	0.971005	2.90594	3.10697	2.88855	2.55447	2.3729	C3
6hcomp33386_c1_seq1.p2	#N/A	#N/A	#N/A	0	3.05692	3.12623	3.17079	1.77729	0.650899	2.0093	2.62174	2.98313	2.07594	C3
6hcomp33457_c0_seq1.p3	K12900	FUSIP1	FUS-interacting serine-arginine-rich protein 1	0	2.25433	3.11628	3.73441	3.38933	2.03046	2.26975	1.74059	1.96039	2.0195	C3
6hcomp33550_c0_seq1.p1	K21682	PNO	pyruvate dehydrogenase (NADP+) / aquacobalamin reductase (NADPH) [EC:1.2.1.51 1.16.1.5]	0	1.63342	3.35461	3.20867	2.99178	0.216108	0.373624	2.39496	2.31885	2.60937	C3
6hcomp33628_c1_seq1.p1	#N/A	#N/A	#N/A	0	2.29182	2.52924	2.70364	2.08463	0.630186	1.75147	1.84375	1.98741	1.63314	C3
6hcomp33884_c0_seq1.p3	#N/A	#N/A	#N/A	0	1.96078	1.41017	1.59634	0.371102	0.907396	1.39215	2.30683	1.47207	1.52092	C3
6hcomp34073_c0_seq1.p1	K12524	thrA	bifunctional aspartokinase / homoserine dehydrogenase 1 [EC:2.7.2.4 1.1.1.3]	0	2.24348	2.18661	2.195	1.357	0.0924692	2.22461	2.03664	2.04291	1.89649	C3
6hcomp34636_c1_seq3.p1	K01897	ACSL, fadD	long-chain acyl-CoA synthetase [EC:6.2.1.3]	0	0.662607	1.16308	1.9527	0.94054	2.05932	2.56473	3.38494	2.88935	1.66592	C3
6hcomp34697_c0_seq1.p3	#N/A	#N/A	#N/A	0	1.38502	2.4392	2.84647	2.67029	1.56331	2.13395	2.32058	2.55053	2.49631	C3
6hcomp35020_c0_seq1.p2	#N/A	#N/A	#N/A	0	0.738838	1.57036	1.82436	1.63335	2.16701	2.36329	2.4177	2.46427	2.35474	C3
6hcomp35044_c0_seq2.p1	#N/A	#N/A	#N/A	0	2.11718	1.7561	1.51018	0.730618	1.15123	1.9479	1.93679	1.68862	1.14548	C3
6hcomp35114_c0_seq1.p1	K04371	ERK, MAPK1_3	mitogen-activated protein kinase 1/3 [EC:2.7.11.24]	0	1.8874	2.25696	2.16044	1.47647	1.95754	2.62252	1.93072	2.74137	2.18469	C3
6hcomp35235_c0_seq1.p1	K20607	MKK3	mitogen-activated protein kinase kinase 3 [EC:2.7.12.2]	0	0.866825	2.48054	2.71789	2.15711	1.79963	1.44908	1.45333	2.07914	2.49518	C3
6hcomp35294_c0_seq2.p1	K03240	EIF2B5	translation initiation factor eIF-2B subunit epsilon	0	2.08164	2.08402	2.15623	1.33331	0.0144674	1.77915	2.17465	1.82333	1.70039	C3
6hcomp37732_c0_seq1.p1	#N/A	#N/A	#N/A	0	0.467038	2.17336	1.92379	2.07438	1.74533	1.55237	1.50042	1.58856	2.078	C3
6hcomp37796_c0_seq1.p1	#N/A	#N/A	#N/A	0	0.705552	2.36679	2.25242	1.54448	0.839174	1.07954	1.47918	1.38258	1.81712	C3
6hcomp38575_c0_seq1.p2	#N/A	#N/A	#N/A	0	2.70846	1.84062	1.27669	-0.635019	1.37335	2.2173	2.48498	1.90406	1.59125	C3
6hcomp40603_c0_seq1.p1	#N/A	#N/A	#N/A	0	1.13037	1.73319	1.99269	1.30822	2.01632	1.96163	1.94625	2.91847	2.58503	C3
6hcomp41480_c0_seq1.p2	K14457	MOGAT2, MGAT2	2-acylglycerol O-acyltransferase 2 [EC:2.3.1.22]	0	1.5388	1.97079	1.75176	1.69025	2.27288	2.23398	2.27448	2.78027	2.69746	C3
6hcomp42104_c0_seq3.p1	#N/A	#N/A	#N/A	0	3.03632	2.11542	1.65403	-0.321749	0.894517	3.18783	2.7204	2.41462	1.77691	C3
6hcomp42476_c0_seq1.p1	K04960	ITPR3	inositol 1,4,5-triphosphate receptor type 3	0	1.30526	1.73235	1.94344	1.30041	1.34422	1.96461	2.186	1.83357	2.21422	C3
6hcomp42496_c0_seq1.p2	K01689	ENO, eno	enolase [EC:4.2.1.11]	0	0.475503	1.71652	2.0232	1.69778	2.42087	2.20642	2.59623	2.66733	2.63136	C3
6hcomp43271_c0_seq1.p2	#N/A	#N/A	#N/A	0	1.42136	1.72753	2.22053	1.66626	2.40696	2.17322	2.44645	2.23752	2.19154	C3
6hcomp43401_c0_seq1.p1	#N/A	#N/A	#N/A	0	1.74684	2.12055	2.26661	1.93903	1.74113	2.4432	1.90288	2.21397	1.90656	C3
6hcomp43633_c0_seq1.p1	#N/A	#N/A	#N/A	0	2.2409	2.00923	2.02221	0.699921	1.49617	2.37478	2.50912	1.83887	1.82334	C3
6hcomp43676_c0_seq1.p1	K20182	VPS33A	vacuolar protein sorting-associated protein 33A	0	1.27232	2.16218	2.66282	1.96747	2.24801	2.74523	2.64596	2.54195	2.48985	C3
6hcomp43936_c0_seq3.p2	K00999	CDIPT	CDP-diacylglycerol--inositol 3-phosphatidyltransferase [EC:2.7.8.11]	0	0.579281	1.52432	1.77723	1.92268	3.41511	2.88791	2.20232	2.554	2.32174	C3
6hcomp43973_c1_seq1.p1	#N/A	#N/A	#N/A	0	1.64245	1.98789	2.25768	1.69315	0.117052	1.51837	2.10562	1.90454	1.99284	C3
6hcomp44134_c0_seq1.p1	#N/A	#N/A	#N/A	0	3.25254	2.54721	2.01274	-0.263631	1.96267	2.83266	2.78889	2.21958	1.36715	C3
6hcomp44406_c0_seq1.p1	#N/A	#N/A	#N/A	0	2.17514	2.11912	2.28996	1.3488	1.14873	1.50931	2.23583	2.14513	1.45641	C3
6hcomp44437_c0_seq2.p2	#N/A	#N/A	#N/A	0	2.9712	3.21568	3.36235	2.00453	1.52068	2.69397	3.5351	3.38835	2.71867	C3
6hcomp45317_c0_seq1.p1	#N/A	#N/A	#N/A	0	1.74351	2.18299	2.55575	1.9938	1.45892	1.89752	2.0093	2.23132	1.89577	C3
6hcomp45966_c1_seq2.p1	#N/A	#N/A	#N/A	0	3.29471	2.66879	2.22227	0.427159	1.24875	3.68047	3.41061	2.86167	2.56462	C3
6hcomp46364_c0_seq1.p1	#N/A	#N/A	#N/A	0	1.55217	1.84167	2.088	1.77815	1.27984	1.87157	1.98284	2.01595	1.95313	C3
6hcomp46461_c0_seq5.p2	K03260	EIF4G	translation initiation factor 4G	0	1.93407	2.13256	2.25621	1.29207	0.918837	1.65782	2.32775	1.98512	2.25289	C3
6hcomp46529_c0_seq1.p1	K10684	UBLE1A, SAE1	ubiquitin-like 1-activating enzyme E1 A [EC:6.2.1.45]	0	1.24821	1.77063	1.91151	1.35931	0.854702	1.12567	1.60656	1.80609	1.73662	C3
6hcomp46586_c0_seq1.p2	#N/A	#N/A	#N/A	0	0.991349	2.01867	2.07278	1.66219	2.01042	1.7813	2.77861	2.818	2.9732	C3
6hcomp46630_c0_seq1.p2	K02328	POLD2	DNA polymerase delta subunit 2	0	1.54764	2.47342	2.7196	1.61174	0.471169	1.74042	1.71645	2.30894	2.20056	C3
6hcomp46671_c0_seq1.p1	K10752	RBBP4, HAT2, CAF1, MIS16	histone-binding protein RBBP4	0	1.61846	1.4184	1.91363	1.12618	1.23945	1.36928	1.58243	1.99415	1.83945	C3
6hcomp47229_c0_seq5.p1	#N/A	#N/A	#N/A	0	3.67152	0.871144	3.01026	1.16639	2.41681	3.72568	2.32292	2.42822	2.42384	C3
6hcomp47245_c0_seq4.p1	#N/A	#N/A	#N/A	0	2.33571	1.95185	1.57422	0.573838	0.817973	1.75439	2.47596	1.75803	1.40663	C3
6hcomp47247_c0_seq1.p1	K14565	NOP58	nucleolar protein 58	0	3.85129	3.74056	3.33044	2.09698	0.348502	2.19761	2.9328	2.4191	2.02147	C3
6hcomp47269_c1_seq2.p1	#N/A	#N/A	#N/A	0	4.84651	3.47701	2.59082	-0.0699653	-1.38782	3.62194	2.51916	1.0398	0.803021	C3
6hcomp47619_c0_seq1.p1	#N/A	#N/A	#N/A	0	3.33123	2.67599	2.3924	0.506163	1.02728	1.68132	2.22196	1.19166	1.33483	C3
6hcomp48274_c0_seq3.p1	K07253	MIF	phenylpyruvate tautomerase [EC:5.3.2.1]	0	2.4317	2.21006	2.05257	1.61256	1.693	2.10699	2.3657	1.83403	2.37794	C3
6hcomp48299_c1_seq1.p1	#N/A	#N/A	#N/A	0	1.72511	1.97114	1.82627	1.45233	1.06951	0.924103	1.21963	2.21986	1.56689	C3
6hcomp49505_c0_seq1.p2	#N/A	#N/A	#N/A	0	1.63586	1.7793	1.91005	1.46853	2.36859	2.46025	2.5617	2.616	2.62109	C3
6hcomp49596_c0_seq2.p1	#N/A	#N/A	#N/A	0	0.677245	2.50974	2.82068	2.15207	2.16908	1.15043	2.13016	1.66307	2.30261	C3
6hcomp49647_c0_seq1.p1	#N/A	#N/A	#N/A	0	1.04855	1.92249	1.49699	0.956548	2.37745	1.79007	2.80347	2.72344	2.86779	C3
6hcomp49691_c0_seq1.p1	#N/A	#N/A	#N/A	0	2.69438	2.35169	2.0273	0.63723	1.76451	2.94209	2.84482	2.90346	2.6915	C3
6hcomp49880_c0_seq2.p1	K05275	E1.1.1.65	pyridoxine 4-dehydrogenase [EC:1.1.1.65]	0	1.31237	1.81711	2.02045	1.42922	0.948585	1.58346	2.20531	1.7931	1.78208	C3
6hcomp50040_c0_seq1.p3	#N/A	#N/A	#N/A	0	2.212	1.31749	1.16484	-0.0720699	2.22396	2.87652	3.24509	2.87875	2.40889	C3
6hcomp50679_c0_seq1.p1	#N/A	#N/A	#N/A	0	2.74013	2.52337	2.66673	1.37607	-0.241689	1.3711	1.89004	1.88471	2.24686	C3
6hcomp51268_c1_seq6.p1	K12890	SFRS1, ASF, SF2	splicing factor, arginine/serine-rich 1	0	1.61915	2.31114	2.47533	1.95781	1.26396	1.19219	1.46444	1.65169	1.34277	C3
6hcomp51938_c0_seq1.p1	#N/A	#N/A	#N/A	0	1.51102	1.89083	1.95712	1.37636	0.93898	2.13331	2.56786	3.01583	2.63923	C3
6hcomp52071_c0_seq2.p1	#N/A	#N/A	#N/A	0	4.02448	2.78653	2.07536	0.0119553	0.268481	2.24692	2.75692	1.63595	1.55318	C3
6hcomp52287_c0_seq1.p1	#N/A	#N/A	#N/A	0	2.12212	2.20267	2.45745	1.35381	2.17652	2.11711	2.69755	2.67731	2.39401	C3
6hcomp52853_c0_seq4.p1	#N/A	#N/A	#N/A	0	1.9455	1.19309	1.2269	0.449836	1.49152	2.09112	1.66377	1.66087	1.45152	C3
6hcomp53305_c0_seq8.p1	#N/A	#N/A	#N/A	0	3.46335	2.69053	2.6735	0.998361	1.84944	3.45148	3.32602	2.73446	2.33865	C3
6hcomp53368_c0_seq1.p1	#N/A	#N/A	#N/A	0	2.78211	2.00972	1.76457	0.0512645	1.0979	2.01952	2.61751	1.64064	1.29805	C3
6hcomp53595_c0_seq3.p1	K08289	purT	phosphoribosylglycinamide formyltransferase 2 [EC:2.1.2.2]	0	0.427742	1.79796	2.05246	1.83446	0.623885	1.09175	1.60353	2.00537	1.91776	C3
6hcomp53607_c0_seq1.p1	#N/A	#N/A	#N/A	0	2.81689	2.57409	2.38988	0.887764	-0.607207	1.64323	1.89578	1.60655	2.01334	C3
6hcomp53689_c0_seq1.p3	#N/A	#N/A	#N/A	0	1.09532	2.64038	2.84834	2.57347	1.52081	1.54776	2.22426	2.24934	2.11778	C3
6hcomp53775_c0_seq2.p1	#N/A	#N/A	#N/A	0	0.528348	1.96855	2.46607	2.22637	2.04252	1.25338	1.99008	1.44859	2.08232	C3
6hcomp53824_c2_seq2.p2	#N/A	#N/A	#N/A	0	0.502243	2.2577	2.17021	2.17072	2.29684	2.39664	0.905566	1.98763	2.45676	C3
6hcomp53854_c1_seq13.p1	K02180	BUB3	cell cycle arrest protein BUB3	0	1.90232	2.44626	2.62513	1.72258	1.43835	2.08155	1.94378	2.01941	1.94086	C3
6hcomp54315_c0_seq3.p1	K14153	thiDE	hydroxymethylpyrimidine kinase / phosphomethylpyrimidine kinase / thiamine-phosphate diphosphorylase [EC:2.7.1.49 2.7.4.7 2.5.1.3]	0	1.4169	1.78679	2.01297	1.66307	2.04838	2.93554	1.87713	2.45716	2.36646	C3
6hcomp54319_c0_seq4.p1	K02154	ATPeV0A, ATP6N	V-type H+-transporting ATPase subunit a	0	1.30441	1.64129	2.08712	1.48371	1.06063	1.2713	1.5306	1.47138	1.3358	C3
6hcomp54477_c0_seq3.p1	K17917	SNX1_2	sorting nexin-1/2	0	1.91223	1.88797	2.08522	0.875577	1.0474	2.08627	1.71686	2.37606	2.26495	C3
6hcomp54556_c0_seq1.p1	#N/A	#N/A	#N/A	0	2.3815	2.30669	2.55764	1.09119	1.69218	2.50715	2.66749	2.45661	2.35471	C3
6hcomp54597_c0_seq2.p2	K02936	RP-L7Ae, RPL7A	large subunit ribosomal protein L7Ae	0	2.15702	2.81037	2.7328	2.37723	1.17024	1.85269	2.97336	2.92568	2.80634	C3
6hcomp54602_c0_seq3.p1	K00029	E1.1.1.40, maeB	malate dehydrogenase (oxaloacetate-decarboxylating)(NADP+) [EC:1.1.1.40]	0	1.58784	2.14371	2.62843	2.01237	1.05738	2.03463	2.38853	2.78609	2.64739	C3
6hcomp54699_c2_seq4.p3	#N/A	#N/A	#N/A	0	3.70886	2.60358	1.83381	-0.300794	1.18937	2.66436	2.33609	1.45912	1.36994	C3
6hcomp54704_c0_seq3.p1	#N/A	#N/A	#N/A	0	3.01902	3.67808	3.7527	3.93283	1.49756	0.710426	1.94923	2.10272	1.88671	C3
6hcomp54860_c0_seq3.p1	#N/A	#N/A	#N/A	0	1.44454	2.21584	2.43421	2.08408	1.06078	1.84112	1.14079	2.02133	1.35312	C3
6hcomp55701_c0_seq1.p2	#N/A	#N/A	#N/A	0	1.93253	1.56527	1.84205	1.00285	0.185691	1.34857	1.50193	2.03503	1.76037	C3
6hcomp56488_c1_seq1.p2	#N/A	#N/A	#N/A	0	3.6934	3.44159	3.48412	2.42448	1.00773	2.20176	2.2618	2.06385	1.49578	C3
6hcomp56712_c1_seq9.p1	#N/A	#N/A	#N/A	0	2.0897	1.59656	1.77828	1.29912	2.62987	2.7592	2.89639	2.56991	2.52865	C3
6hcomp57119_c1_seq2.p1	K10807	RRM1	ribonucleoside-diphosphate reductase subunit M1 [EC:1.17.4.1]	0	1.77143	1.59871	1.94172	1.34746	2.34916	2.81789	2.44935	2.73806	2.47129	C3
6hcomp57130_c2_seq1.p1	#N/A	#N/A	#N/A	0	1.12748	2.15922	2.3344	1.4654	0.513012	0.735121	1.85276	2.32947	2.24687	C3
6hcomp57341_c1_seq3.p2	#N/A	#N/A	#N/A	0	2.18404	0.446006	1.2603	1.4725	2.40755	2.50353	2.44775	2.46896	2.5152	C3
6hcomp57442_c0_seq4.p1	K09667	OGT	protein O-GlcNAc transferase [EC:2.4.1.255]	0	1.87438	1.70963	1.25856	0.869408	2.06499	2.63273	2.34637	2.18906	2.34524	C3
6hcomp57577_c0_seq1.p1	#N/A	#N/A	#N/A	0	0.880549	1.95713	3.92676	3.86243	2.06083	2.52634	2.00198	2.73343	2.01528	C3
6hcomp57577_c3_seq1.p1	#N/A	#N/A	#N/A	0	0.730942	1.29157	3.08362	2.94685	1.24906	2.35253	2.02769	1.76845	2.19919	C3
6hcomp57789_c0_seq4.p1	#N/A	#N/A	#N/A	0	1.33105	2.22942	2.57691	2.22607	0.683435	1.06202	1.86649	2.78847	2.88933	C3
6hcomp57804_c1_seq1.p2	#N/A	#N/A	#N/A	0	2.96628	2.45347	2.27046	0.057539	0.883514	2.60818	2.12061	1.86527	1.38566	C3
6hcomp57868_c0_seq15.p1	#N/A	#N/A	#N/A	0	2.63352	2.80151	2.93829	2.16833	1.01664	3.2954	2.42509	2.26656	2.3424	C3
6hcomp58014_c0_seq2.p1	#N/A	#N/A	#N/A	0	1.74435	1.91338	1.85828	1.18462	2.74544	2.50341	2.36597	1.74782	2.43071	C3
6hcomp58298_c0_seq1.p1	#N/A	#N/A	#N/A	0	4.03801	3.46896	3.94787	3.03818	1.36355	2.45408	2.78173	2.49434	1.92728	C3
6hcomp58304_c0_seq1.p3	K02882	RP-L18Ae, RPL18A	large subunit ribosomal protein L18Ae	0	2.28864	3.14976	3.07762	2.8463	0.951495	1.88891	3.13856	3.0717	3.01828	C3
6hcomp58340_c0_seq1.p1	K02889	RP-L21e, RPL21	large subunit ribosomal protein L21e	0	2.336	3.03015	2.97732	2.63997	1.95256	2.32471	3.19893	3.17017	3.13101	C3
6hcomp58370_c0_seq1.p1	K02947	RP-S10e, RPS10	small subunit ribosomal protein S10e	0	1.87936	2.78138	2.67586	2.54917	0.718073	1.38516	2.83517	2.92588	2.77569	C3
6hcomp58427_c0_seq1.p3	K02973	RP-S23e, RPS23	small subunit ribosomal protein S23e	0	1.33328	2.10165	2.10045	1.97714	1.16683	1.43567	2.4681	2.47458	2.39698	C3
6hcomp58468_c0_seq1.p1	K02891	RP-L22e, RPL22	large subunit ribosomal protein L22e	0	2.35683	2.81965	2.81074	2.43576	0.923898	2.28898	3.12143	3.11609	2.90487	C3
6hcomp58477_c0_seq1.p2	#N/A	#N/A	#N/A	0	1.94308	2.61049	2.72244	2.00907	-0.0221786	1.05774	2.61908	2.51936	2.07991	C3
6hcomp58493_c0_seq1.p1	K02974	RP-S24e, RPS24	small subunit ribosomal protein S24e	0	2.38199	3.09998	3.0734	2.79641	1.25196	2.29295	3.58847	3.61372	3.50562	C3
6hcomp58563_c0_seq1.p1	K01845	hemL	glutamate-1-semialdehyde 2,1-aminomutase [EC:5.4.3.8]	0	1.80242	2.25604	2.58912	2.56959	1.97668	1.74986	2.49209	2.37075	2.48049	C3
6hcomp58651_c0_seq1.p1	K07508	ACAA2	acetyl-CoA acyltransferase 2 [EC:2.3.1.16]	0	1.93655	3.32457	3.05761	2.02482	1.85049	1.70367	3.04435	3.21585	3.09221	C3
6hcomp59102_c0_seq1.p1	#N/A	#N/A	#N/A	0	2.92426	2.37392	2.12301	0.638624	1.514	2.31573	2.94244	2.46721	2.04825	C3
6hcomp59205_c0_seq1.p1	K00797	speE, SRM	spermidine synthase [EC:2.5.1.16]	0	2.7653	2.72208	2.5638	1.79382	0.485186	1.80501	1.74994	1.79958	1.5757	C3
6hcomp59272_c0_seq1.p1	K03242	EIF2S3	translation initiation factor 2 subunit 3	0	1.98755	2.30442	2.54261	2.02923	0.179222	1.1702	1.80803	2.08509	2.04757	C3
6hcomp59283_c0_seq1.p1	K02728	PSMA4	20S proteasome subunit alpha 3 [EC:3.4.25.1]	0	0.610723	1.67693	2.14865	1.8825	2.11519	1.8341	2.33212	2.50053	2.43716	C3
6hcomp59350_c0_seq1.p1	K01881	PARS, proS	prolyl-tRNA synthetase [EC:6.1.1.15]	0	2.60192	2.57101	2.60681	1.52019	-0.272902	1.33857	2.02718	2.03282	1.88707	C3
6hcomp59482_c0_seq1.p1	K02149	ATPeV1D, ATP6M	V-type H+-transporting ATPase subunit D	0	1.31129	2.61912	3.08654	2.84961	1.45065	1.95609	2.51941	2.66576	2.61161	C3
6hcomp59508_c0_seq1.p1	K03252	EIF3C	translation initiation factor 3 subunit C	0	3.12741	3.14329	3.33994	1.77478	0.624534	2.44054	2.8086	2.7586	2.59261	C3
6hcomp59515_c0_seq1.p2	K12450	RHM	UDP-glucose 4,6-dehydratase [EC:4.2.1.76]	0	0.977424	1.7133	2.00007	1.90721	1.43526	1.4109	1.82161	1.75461	1.55127	C3
6hcomp59904_c0_seq1.p1	#N/A	#N/A	#N/A	0	1.21412	1.78826	1.97358	1.71592	1.01456	1.79284	2.15136	2.12747	2.31519	C3
6hcomp59910_c0_seq1.p2	K02155	ATPeV0C, ATP6L	V-type H+-transporting ATPase 16kDa proteolipid subunit	0	0.651365	1.50133	2.01315	1.83248	2.66282	2.44032	2.49229	2.49714	2.58313	C3
6hcomp59913_c0_seq1.p1	#N/A	#N/A	#N/A	0	2.97837	2.04643	1.65444	-0.259808	1.17953	2.75312	2.51805	2.03706	1.45096	C3
6hcomp60118_c0_seq1.p2	K01872	AARS, alaS	alanyl-tRNA synthetase [EC:6.1.1.7]	0	2.34657	2.63156	2.78888	2.15881	0.0591094	1.34887	2.23579	2.29545	2.25277	C3
6hcomp60628_c0_seq1.p4	#N/A	#N/A	#N/A	0	0.218477	1.9698	2.56982	2.60996	2.34654	1.76098	2.08397	2.74472	2.94587	C3
6hcomp60779_c0_seq1.p1	K02729	PSMA5	20S proteasome subunit alpha 5 [EC:3.4.25.1]	0	0.668625	1.44645	1.93693	1.55868	1.31891	1.41281	2.14764	2.37719	2.35072	C3
6hcomp60833_c0_seq1.p2	K11088	SNRPD3, SMD3	small nuclear ribonucleoprotein D3	0	1.24257	1.71222	2.12268	1.70444	2.00324	2.32289	2.70169	2.8443	2.55333	C3
6hcomp60859_c0_seq1.p1	#N/A	#N/A	#N/A	0	0.798015	1.79245	2.03595	1.72582	2.89165	2.63072	2.53481	2.68063	2.52179	C3
6hcomp60882_c0_seq1.p1	K10534	NR	nitrate reductase (NAD(P)H) [EC:1.7.1.1 1.7.1.2 1.7.1.3]	0	0.888567	1.14602	2.30304	0.992687	3.29317	1.78456	1.83896	1.62494	2.57621	C3
6hcomp60892_c0_seq1.p2	#N/A	#N/A	#N/A	0	4.36565	3.09567	2.20649	-0.0602777	0.137915	2.89509	2.45381	0.911272	0.264231	C3
6hcomp60937_c0_seq1.p2	K01892	HARS, hisS	histidyl-tRNA synthetase [EC:6.1.1.21]	0	2.39338	1.98762	2.18305	0.771937	0.806663	2.05065	2.21906	1.76379	1.75404	C3
6hcomp60950_c0_seq1.p1	#N/A	#N/A	#N/A	0	1.02958	1.93087	2.32444	2.03605	1.50558	1.81528	1.73819	1.75766	1.69061	C3
6hcomp61063_c0_seq1.p1	K01868	TARS, thrS	threonyl-tRNA synthetase [EC:6.1.1.3]	0	2.47104	2.79625	3.01197	2.08336	1.18255	2.21092	2.78346	2.70618	2.52941	C3
6hcomp61231_c0_seq1.p1	K01875	SARS, serS	seryl-tRNA synthetase [EC:6.1.1.11]	0	2.48572	2.67778	3.00763	2.24753	0.834537	2.2344	3.0068	3.14243	3.03823	C3
6hcomp61536_c0_seq1.p1	K01945	purD	phosphoribosylamine---glycine ligase [EC:6.3.4.13]	0	1.71272	1.81732	2.09423	1.20628	1.30117	1.59764	2.12296	2.70105	2.35006	C3
6hcomp61759_c0_seq1.p1	#N/A	#N/A	#N/A	0	1.5513	1.90435	2.3039	1.40666	1.43484	2.22239	1.78322	1.72571	1.90994	C3
6hcomp61872_c0_seq2.p1	#N/A	#N/A	#N/A	0	4.21444	3.12619	2.39825	-0.0607043	0.327536	3.13765	2.55077	1.0742	0.803569	C3
6hcomp62492_c0_seq1.p2	K14652	ribBA	3,4-dihydroxy 2-butanone 4-phosphate synthase / GTP cyclohydrolase II [EC:4.1.99.12 3.5.4.25]	0	2.78733	2.19567	2.1174	0.466476	1.75292	2.78541	2.33844	2.14252	2.13452	C3
6hcomp62592_c0_seq1.p1	#N/A	#N/A	#N/A	0	1.65923	2.25306	2.16208	2.15383	0.980836	1.14045	1.57163	2.17611	1.97168	C3
6hcomp63101_c0_seq1.p1	K00326	E1.6.2.2	cytochrome-b5 reductase [EC:1.6.2.2]	0	2.68597	2.45929	3.04698	1.58755	2.4213	3.09319	2.69813	3.01739	2.41669	C3
6hcomp64089_c0_seq1.p2	#N/A	#N/A	#N/A	0	1.82071	2.64754	2.61117	0.664634	2.45418	2.46329	2.58928	2.82636	2.3458	C3
6hcomp64308_c0_seq1.p1	#N/A	#N/A	#N/A	0	1.71927	2.13162	2.1497	1.52014	1.46238	2.04717	1.99718	2.25414	1.73712	C3
6hcomp64730_c0_seq1.p1	#N/A	#N/A	#N/A	0	0.903327	1.72981	1.91962	1.83629	1.73097	1.71407	1.92559	2.25686	2.37349	C3
6hcomp65089_c0_seq1.p3	#N/A	#N/A	#N/A	0	1.18596	2.66183	2.88504	1.98759	1.96724	1.95819	1.4089	1.45519	1.88263	C3
6hcomp65508_c0_seq1.p1	#N/A	#N/A	#N/A	0	1.08476	2.18796	2.84149	2.16144	1.67343	2.22194	2.66327	2.99274	2.91555	C3
6hcomp66153_c0_seq1.p3	#N/A	#N/A	#N/A	0	0.823883	2.27473	2.54968	2.17708	2.66975	2.68842	2.73751	2.55648	2.33484	C3
6hcomp66914_c0_seq1.p2	#N/A	#N/A	#N/A	0	0.579932	1.95868	2.34634	1.46994	1.65472	1.39293	1.75899	1.79512	2.1147	C3
6hcomp67252_c0_seq1.p2	#N/A	#N/A	#N/A	0	2.65042	2.10069	1.44109	0.12922	0.913947	2.55593	2.05513	1.65666	0.851152	C3
6hcomp68702_c0_seq1.p1	#N/A	#N/A	#N/A	0	1.94476	2.03609	2.15758	0.902331	1.25361	1.9692	1.99347	1.96812	1.93812	C3
6hcomp69298_c0_seq1.p1	#N/A	#N/A	#N/A	0	1.66869	1.90311	2.48268	1.96006	1.73245	2.9388	2.73274	2.61434	2.90939	C3
6hcomp69352_c0_seq1.p1	#N/A	#N/A	#N/A	0	3.09714	2.17482	1.72625	0.312832	1.96441	3.31758	3.16863	2.70137	2.00809	C3
6hcomp69597_c0_seq1.p1	#N/A	#N/A	#N/A	0	0.602859	1.54276	1.99192	1.83088	2.5387	2.25385	1.99427	2.13222	2.37907	C3
6hcomp69765_c0_seq1.p2	#N/A	#N/A	#N/A	0	1.89174	1.99621	2.25744	2.20328	1.4509	1.72694	1.26355	1.69783	2.19283	C3
6hcomp69823_c0_seq1.p2	#N/A	#N/A	#N/A	0	0.83512	1.91315	1.31839	1.79842	0.488842	1.35466	1.73994	1.73705	1.87178	C3
6hcomp69859_c0_seq1.p2	#N/A	#N/A	#N/A	0	2.07555	1.89118	2.15156	1.21805	2.11243	2.27758	2.74998	2.33101	2.57502	C3
6hcomp71790_c0_seq1.p1	#N/A	#N/A	#N/A	0	1.74399	1.71165	1.96025	1.24428	1.352	1.79247	2.30243	2.67952	2.48746	C3
6hcomp71899_c0_seq1.p1	#N/A	#N/A	#N/A	0	2.05836	2.07282	1.85185	0.9539	0.835169	2.67294	1.49542	1.05212	1.54861	C3
6hcomp72606_c0_seq1.p2	#N/A	#N/A	#N/A	0	0.448451	1.92366	2.27014	1.56674	2.1392	2.56	1.69376	2.37808	1.93041	C3
6hcomp7264_c0_seq1.p1	K00547	mmuM, BHMT2	homocysteine S-methyltransferase [EC:2.1.1.10]	0	2.00429	1.73302	1.64467	0.818706	1.18631	1.69956	1.48806	1.44866	1.56589	C3
6hcomp7275_c0_seq1.p1	#N/A	#N/A	#N/A	0	2.14657	1.72457	1.67941	0.582167	1.28797	3.26131	3.52914	3.02575	2.67083	C3
6hcomp76000_c0_seq1.p1	K10364	CAPZA	capping protein (actin filament) muscle Z-line, alpha	0	1.66579	1.75584	2.02036	1.35522	2.38416	2.44533	2.34482	2.14335	2.50159	C3
6hcomp7600_c0_seq1.p2	K03134	TAF10	transcription initiation factor TFIID subunit 10	0	1.56786	1.61685	2.00771	1.30863	2.09932	2.96897	2.42847	2.07362	2.4311	C3
0hcomp129584_c0_seq1.p1	#N/A	#N/A	#N/A	0	2.51489	2.03652	1.86366	1.21492	-0.0123921	1.63116	1.18437	0.625129	-1.07509	C4
0hcomp15418_c0_seq2.p2	#N/A	#N/A	#N/A	0	2.00034	1.55936	1.21077	0.8801	0.526709	0.393295	-0.128039	0.610456	-0.238765	C4
0hcomp25270_c0_seq1.p1	#N/A	#N/A	#N/A	0	0.658933	1.18823	1.90895	2.00054	0.799889	0.921903	1.38331	1.24767	0.71926	C4
0hcomp26127_c0_seq1.p2	#N/A	#N/A	#N/A	0	1.20939	1.88982	3.47551	2.28704	-0.956272	1.60595	-0.295952	-0.343515	-1.24027	C4
0hcomp29342_c0_seq1.p1	K08765	CPT1A	carnitine O-palmitoyltransferase 1, liver isoform [EC:2.3.1.21]	0	-0.0618185	2.07546	2.1704	1.72442	-0.0930553	0.0769192	2.16653	2.19574	1.92928	C4
0hcomp30246_c1_seq1.p2	#N/A	#N/A	#N/A	0	1.88776	0.913764	1.17044	0.52449	1.29672	1.22127	1.48243	1.05744	1.32222	C4
0hcomp30491_c0_seq1.p1	#N/A	#N/A	#N/A	0	2.10565	1.53174	1.87681	0.667329	0.592171	1.83098	1.3029	1.4735	0.620467	C4
0hcomp31547_c0_seq1.p4	#N/A	#N/A	#N/A	0	3.07393	2.76551	2.6816	1.18696	-0.441053	1.48005	1.59452	1.19625	1.39897	C4
0hcomp33181_c0_seq1.p1	#N/A	#N/A	#N/A	0	3.49443	2.54334	2.13259	-0.185662	-0.512846	2.27871	1.98022	0.799374	0.733137	C4
0hcomp34509_c0_seq1.p2	#N/A	#N/A	#N/A	0	2.1523	1.21444	1.48479	0.7886	-0.0490397	-0.503176	0.337755	-0.636359	-0.172824	C4
0hcomp39335_c0_seq4.p1	#N/A	#N/A	#N/A	0	3.34628	2.24298	1.67198	-0.217298	-0.254127	1.84377	1.97946	0.401308	-0.181989	C4
0hcomp40123_c0_seq2.p2	K12447	USP	UDP-sugar pyrophosphorylase [EC:2.7.7.64]	0	1.14518	1.71677	1.95297	1.68492	-0.359186	0.31932	1.01436	1.11758	1.00246	C4
0hcomp42122_c0_seq1.p4	K12890	SFRS1, ASF, SF2	splicing factor, arginine/serine-rich 1	0	1.61776	2.30205	2.35334	1.9068	0.468435	0.280337	1.2177	0.963064	0.890008	C4
0hcomp42515_c0_seq1.p1	K12823	DDX5, DBP2	ATP-dependent RNA helicase DDX5/DBP2 [EC:3.6.4.13]	0	2.81168	1.62842	0.908926	-0.893369	-1.87096	1.22954	0.939455	-0.459121	-0.784285	C4
0hcomp42515_c1_seq1.p1	#N/A	#N/A	#N/A	0	2.97349	1.87055	0.878903	-0.926629	-2.48608	1.24027	1.25224	-0.157013	-0.649812	C4
0hcomp43431_c0_seq1.p3	#N/A	#N/A	#N/A	0	2.02423	1.17584	1.04462	0.202153	1.13609	2.14121	1.28334	1.03657	1.2382	C4
0hcomp44920_c0_seq1.p1	#N/A	#N/A	#N/A	0	-0.78842	1.806	1.96281	1.36681	-0.821094	-0.0188007	0.244615	1.07835	1.07884	C4
0hcomp46076_c0_seq1.p1	#N/A	#N/A	#N/A	0	2.09893	1.63543	1.53706	0.617079	0.392482	1.14055	1.90774	1.55384	1.58217	C4
0hcomp47336_c0_seq4.p1	#N/A	#N/A	#N/A	0	1.33861	1.73073	1.95519	0.848909	-0.0497328	0.655052	0.77099	1.23863	0.754267	C4
0hcomp47836_c1_seq3.p1	#N/A	#N/A	#N/A	0	-0.268824	1.66777	2.32702	2.23474	0.236736	0.580943	1.6434	1.66945	1.63334	C4
0hcomp49009_c0_seq3.p1	#N/A	#N/A	#N/A	0	1.87481	2.124	2.30059	1.33018	0.703955	0.426836	1.78853	1.72266	1.22209	C4
0hcomp50630_c0_seq1.p1	K01495	GCH1, folE	GTP cyclohydrolase IA [EC:3.5.4.16]	0	0.411088	0.98133	1.38749	1.93373	1.14125	1.08096	0.747216	0.761735	1.44134	C4
0hcomp50842_c1_seq2.p2	#N/A	#N/A	#N/A	0	2.73119	2.01497	1.9321	-0.231528	-0.494912	1.28757	1.6178	1.14457	0.923807	C4
0hcomp51157_c0_seq2.p1	#N/A	#N/A	#N/A	0	0.889465	1.33963	1.68675	1.97957	-0.237308	0.3487	-0.153389	0.394073	0.60098	C4
0hcomp51827_c1_seq3.p2	K03257	EIF4A	translation initiation factor 4A	0	2.05845	1.97708	1.985	1.30641	-0.236723	1.09314	1.69128	1.69629	1.51408	C4
0hcomp52489_c2_seq1.p1	K06067	HDAC1_2	histone deacetylase 1/2 [EC:3.5.1.98]	0	1.62098	1.81712	1.92622	0.887529	-1.82535	-0.0256763	0.847917	1.25695	1.04185	C4
0hcomp53204_c0_seq2.p1	#N/A	#N/A	#N/A	0	1.75397	1.72254	1.87192	1.21709	0.158197	1.14033	1.52641	1.5167	1.71491	C4
0hcomp53382_c1_seq2.p1	#N/A	#N/A	#N/A	0	2.38779	0.220758	0.747855	0.290158	1.85473	2.36651	0.78382	0.966288	1.19963	C4
0hcomp53382_c2_seq4.p1	#N/A	#N/A	#N/A	0	2.13254	0.27577	0.551723	-0.374644	1.08372	1.69145	0.818521	0.923681	0.610844	C4
0hcomp53386_c0_seq3.p1	#N/A	#N/A	#N/A	0	2.10256	1.85169	1.69412	0.712996	-1.35206	-0.267756	0.674402	0.452381	0.506913	C4
0hcomp53673_c0_seq1.p1	#N/A	#N/A	#N/A	0	1.46222	1.9906	2.62671	0.135305	-2.53044	0.503099	-2.03966	-1.42007	-1.26799	C4
0hcomp53859_c0_seq3.p1	#N/A	#N/A	#N/A	0	2.20585	2.36411	2.56374	1.80243	-3.34162	-0.38119	-0.439869	-0.685371	-1.08782	C4
0hcomp53902_c1_seq2.p1	K01873	VARS, valS	valyl-tRNA synthetase [EC:6.1.1.9]	0	1.68903	1.92352	1.9683	1.16069	-0.106439	0.697343	1.9267	1.61566	0.829206	C4
0hcomp53902_c4_seq1.p1	K01873	VARS, valS	valyl-tRNA synthetase [EC:6.1.1.9]	0	1.94566	2.01413	2.14798	1.15491	-0.157456	1.41269	2.04889	1.39714	1.58654	C4
0hcomp54120_c0_seq6.p3	#N/A	#N/A	#N/A	0	2.05675	0.973036	0.435919	-0.620639	-0.345022	0.310349	0.195156	-0.11181	-0.417739	C4
0hcomp54377_c0_seq3.p1	#N/A	#N/A	#N/A	0	0.932911	1.18685	2.11988	1.37545	1.27745	1.20224	1.54448	1.5541	0.740912	C4
0hcomp54575_c0_seq4.p1	K05665	ABCC1	ATP-binding cassette, subfamily C (CFTR/MRP), member 1 [EC:7.6.2.3]	0	2.23166	1.23252	0.9077	0.5159	0.412625	0.801247	0.561786	0.671511	0.57428	C4
0hcomp54779_c0_seq1.p1	K03231	EEF1A	elongation factor 1-alpha	0	2.76833	2.58334	2.49103	1.82108	-0.284693	1.00528	1.7761	1.47685	1.41199	C4
0hcomp57798_c0_seq1.p2	#N/A	#N/A	#N/A	0	1.81438	2.05346	2.55252	2.07052	0.824263	1.02035	1.3513	1.57877	1.0949	C4
0hcomp9272_c0_seq1.p1	#N/A	#N/A	#N/A	0	2.09352	1.16228	0.769688	0.193343	-0.740604	-1.42587	-0.92497	-0.744696	-1.07672	C4
0hcomp9374_c0_seq1.p1	K14571	RIX7, NVL	ribosome biogenesis ATPase	0	2.78506	1.67414	1.30043	-0.328179	0.288961	1.25842	0.808465	0.324184	0.159525	C4
12hcomp11269_c0_seq1.p1	#N/A	#N/A	#N/A	0	1.36515	1.81973	1.96201	1.17286	0.107924	0.187165	0.788512	1.2061	0.86391	C4
12hcomp14198_c0_seq1.p2	#N/A	#N/A	#N/A	0	-1.06506	1.14345	1.8759	1.8709	0.427546	1.14734	0.849831	0.187263	1.21844	C4
12hcomp16007_c0_seq1.p1	K08736	MSH3	DNA mismatch repair protein MSH3	0	0.419137	1.77678	2.13743	1.23612	0.266391	-0.568086	0.716228	1.06789	1.30948	C4
12hcomp17271_c0_seq2.p1	#N/A	#N/A	#N/A	0	0.592866	1.85304	2.33919	2.26469	0.636756	0.47241	1.47522	1.62884	1.83714	C4
12hcomp18777_c0_seq1.p2	#N/A	#N/A	#N/A	0	1.66568	2.14722	2.85317	0.902305	-0.931517	0.41248	-0.199419	-0.594948	-1.41109	C4
12hcomp18819_c0_seq1.p1	K01772	hemH, FECH	protoporphyrin/coproporphyrin ferrochelatase [EC:4.99.1.1 4.99.1.9]	0	2.30156	1.08708	1.73495	2.02017	0.728721	1.97165	0.445844	1.17266	0.137489	C4
12hcomp20100_c0_seq1.p1	#N/A	#N/A	#N/A	0	1.59859	2.21076	2.35941	1.88381	-1.05848	-0.985934	-0.832618	0.0790602	-0.747867	C4
12hcomp20690_c0_seq1.p1	#N/A	#N/A	#N/A	0	3.17817	2.25591	1.70923	-0.328213	-1.06738	2.00711	1.24903	0.216346	0.242796	C4
12hcomp20811_c0_seq1.p1	#N/A	#N/A	#N/A	0	2.52187	-0.381798	0.0529271	-1.03305	1.62508	2.3271	1.26082	1.26482	0.945498	C4
12hcomp22610_c0_seq1.p1	#N/A	#N/A	#N/A	0	0.952718	1.43402	1.94518	1.59438	1.42944	0.92896	1.36174	1.24979	1.27912	C4
12hcomp26138_c0_seq1.p1	#N/A	#N/A	#N/A	0	3.21979	2.55198	2.14303	-0.112753	-0.205973	2.17427	1.7164	0.707314	0.621154	C4
12hcomp27028_c0_seq1.p1	#N/A	#N/A	#N/A	0	4.23975	3.00533	2.08712	-0.339463	-2.25625	1.37777	1.40455	0.203741	-0.649858	C4
12hcomp29037_c0_seq1.p1	#N/A	#N/A	#N/A	0	1.96682	1.45706	1.53055	1.13139	0.95417	0.9577	0.898951	0.595238	1.12853	C4
12hcomp29480_c0_seq2.p2	#N/A	#N/A	#N/A	0	1.94706	1.17463	0.903041	-0.135722	-0.749131	0.715927	0.880407	0.416204	-0.226427	C4
12hcomp30825_c0_seq1.p3	K06676	BRRN1, BRN1, CAPH	condensin complex subunit 2	0	-0.604091	0.862857	1.70583	2.02451	-0.192532	0.0034223	0.258941	0.145446	0.986076	C4
12hcomp31437_c0_seq1.p2	#N/A	#N/A	#N/A	0	1.52175	1.60038	1.8511	0.964638	1.29256	1.36625	1.22939	1.26882	1.36173	C4
12hcomp35328_c0_seq2.p1	#N/A	#N/A	#N/A	0	0.902738	2.11593	2.23588	1.90952	0.820868	0.596715	0.714945	1.31079	1.7435	C4
12hcomp35924_c0_seq2.p1	#N/A	#N/A	#N/A	0	2.02795	2.14142	1.90896	1.03193	-1.6911	0.397026	1.16931	0.834017	0.414687	C4
12hcomp36749_c1_seq1.p2	#N/A	#N/A	#N/A	0	3.37011	2.24687	1.51026	-0.129366	-0.309427	2.63211	1.98123	0.540738	0.288552	C4
12hcomp37089_c0_seq1.p1	#N/A	#N/A	#N/A	0	4.53723	3.43667	2.26838	0.504472	-2.93007	3.00919	2.98887	1.35174	0.522143	C4
12hcomp39598_c0_seq1.p1	#N/A	#N/A	#N/A	0	1.66512	1.89637	2.17097	1.53716	-0.514122	0.959192	1.53394	1.46261	1.24978	C4
12hcomp39795_c0_seq1.p1	#N/A	#N/A	#N/A	0	-1.55395	0.694351	2.18229	2.6963	-1.72109	-0.431397	-1.19872	-0.593867	0.206716	C4
12hcomp40296_c0_seq1.p1	#N/A	#N/A	#N/A	0	1.01869	1.60955	2.10037	1.65051	-0.338123	0.300591	1.03676	1.29718	1.3441	C4
12hcomp40920_c0_seq1.p2	K02555	MIH1	M-phase inducer tyrosine phosphatase [EC:3.1.3.48]	0	-0.0594391	1.66036	3.19633	3.02019	0.85695	0.647644	-0.834627	-0.338768	-0.721957	C4
12hcomp42014_c0_seq3.p1	#N/A	#N/A	#N/A	0	0.749287	1.40856	1.87846	1.23851	1.44998	1.14363	0.768971	1.73841	1.41391	C4
12hcomp44409_c0_seq4.p1	K00548	metH, MTR	5-methyltetrahydrofolate--homocysteine methyltransferase [EC:2.1.1.13]	0	1.94252	1.63276	1.3515	0.173294	-0.0905133	0.043274	0.820079	0.586966	-0.488303	C4
12hcomp46396_c0_seq4.p1	#N/A	#N/A	#N/A	0	0.10648	2.18023	2.19667	2.23223	1.00561	1.30807	1.2474	1.64573	0.938578	C4
12hcomp47244_c0_seq1.p1	#N/A	#N/A	#N/A	0	0.721885	2.61435	2.96323	1.76524	0.706404	0.777037	1.01882	1.11389	1.95943	C4
12hcomp47819_c0_seq1.p1	#N/A	#N/A	#N/A	0	2.36085	1.4703	1.02852	-0.398619	-1.65358	1.27452	0.389748	-0.185353	-0.0825891	C4
12hcomp48210_c0_seq2.p1	#N/A	#N/A	#N/A	0	-0.415773	0.305574	2.83216	3.04322	-0.223913	-2.74168	-1.97799	-2.59312	-2.04282	C4
12hcomp48614_c1_seq2.p1	#N/A	#N/A	#N/A	0	2.09044	1.41399	1.34888	0.885738	-1.28613	-0.455658	0.175841	0.147407	-0.52689	C4
12hcomp48828_c0_seq3.p1	#N/A	#N/A	#N/A	0	3.28501	2.91552	2.8391	1.28616	-1.92008	1.65979	1.84543	1.4586	1.70468	C4
12hcomp48940_c0_seq2.p1	#N/A	#N/A	#N/A	0	1.10824	1.85834	2.06147	1.83259	-0.534858	0.258211	0.800419	1.06311	0.684171	C4
12hcomp49398_c1_seq4.p2	#N/A	#N/A	#N/A	0	1.43721	1.90668	2.13503	1.61515	-0.45091	-0.907226	0.93052	1.31881	1.10283	C4
12hcomp49708_c0_seq2.p1	K06943	NOG1	nucleolar GTP-binding protein	0	3.74638	2.68836	1.71147	-0.767011	-0.387321	2.58779	2.1012	0.843195	0.486878	C4
12hcomp50348_c0_seq3.p1	K06675	SMC4	structural maintenance of chromosome 4	0	0.423068	2.17989	3.63066	3.55932	1.14234	0.3537	0.142313	0.80714	1.69756	C4
12hcomp50510_c0_seq2.p1	K02320	POLA1	DNA polymerase alpha subunit A [EC:2.7.7.7]	0	0.472297	2.34963	2.8376	2.01595	-0.378754	0.67402	-0.106396	0.824323	0.947641	C4
12hcomp50678_c0_seq3.p1	#N/A	#N/A	#N/A	0	2.15302	1.69698	1.89926	0.355489	-1.27737	1.91521	1.3227	1.81464	1.24453	C4
12hcomp51676_c0_seq4.p1	K02178	BUB1	checkpoint serine/threonine-protein kinase [EC:2.7.11.1]	0	-0.501351	1.56625	3.35056	3.49042	1.11999	0.499063	0.715773	0.507661	1.58338	C4
12hcomp52013_c0_seq1.p1	#N/A	#N/A	#N/A	0	0.18095	-0.475442	1.33277	1.91957	-1.3051	-0.235118	-0.999699	-1.7131	-2.28956	C4
12hcomp52421_c1_seq1.p2	#N/A	#N/A	#N/A	0	1.95202	0.153916	-0.0640593	-0.735777	0.183083	0.340248	0.22473	-0.415997	-0.331749	C4
12hcomp53416_c0_seq8.p1	#N/A	#N/A	#N/A	0	0.688702	1.98561	1.95853	1.49735	0.546803	-0.102915	1.18816	1.45904	1.89911	C4
12hcomp53605_c0_seq3.p1	#N/A	#N/A	#N/A	0	0.596591	1.53599	2.13722	1.34155	0.115218	-0.0125105	0.834668	0.76949	0.729473	C4
12hcomp53745_c1_seq8.p1	K00029	E1.1.1.40, maeB	malate dehydrogenase (oxaloacetate-decarboxylating)(NADP+) [EC:1.1.1.40]	0	0.779529	1.90215	1.94748	1.59525	0.594477	0.493319	1.28487	1.55219	1.67154	C4
12hcomp53749_c1_seq4.p1	#N/A	#N/A	#N/A	0	3.06733	2.4566	2.00201	0.323827	0.191682	1.75584	1.84604	1.05783	1.38935	C4
12hcomp54019_c0_seq5.p1	#N/A	#N/A	#N/A	0	-0.0900474	0.446043	1.83701	1.82283	1.79337	0.344636	1.36195	0.747205	0.868629	C4
12hcomp54026_c0_seq1.p1	#N/A	#N/A	#N/A	0	0.784141	1.25795	1.49138	1.9221	-2.84484	-1.44812	-2.84484	-1.86231	-1.99109	C4
12hcomp54059_c0_seq3.p1	K05665	ABCC1	ATP-binding cassette, subfamily C (CFTR/MRP), member 1 [EC:7.6.2.3]	0	2.08553	1.29437	0.936639	0.675756	0.471074	0.788827	1.02205	0.696008	0.654148	C4
12hcomp54183_c1_seq1.p2	#N/A	#N/A	#N/A	0	1.01104	1.98137	1.74618	0.834011	-1.41158	-1.4342	0.176831	0.609751	1.07655	C4
12hcomp54494_c0_seq5.p1	#N/A	#N/A	#N/A	0	2.06439	1.27338	0.796088	-0.0682844	1.27342	1.67836	1.69525	1.23766	0.940791	C4
12hcomp54536_c0_seq1.p1	K11450	KDM1A, AOF2, LSD1	lysine-specific histone demethylase 1A [EC:1.-.-.-]	0	-0.661524	1.5172	2.16118	2.60835	1.56095	0.780036	0.429688	0.647312	0.703969	C4
12hcomp54809_c0_seq2.p1	#N/A	#N/A	#N/A	0	1.78774	1.96428	2.26091	1.48995	-2.65946	-0.995157	-1.25275	-1.51865	-1.78808	C4
12hcomp55288_c0_seq1.p1	#N/A	#N/A	#N/A	0	0.381373	1.32124	2.57335	2.83574	1.82198	0.929412	1.11068	0.375378	1.51853	C4
12hcomp55312_c3_seq4.p1	#N/A	#N/A	#N/A	0	1.97405	2.51768	3.00811	1.94353	-0.794683	0.7227	0.999666	2.41888	0.8418	C4
12hcomp55382_c0_seq2.p1	K00486	KMO	kynurenine 3-monooxygenase [EC:1.14.13.9]	0	2.38559	2.15951	2.53849	2.19218	0.0134819	1.13973	1.00459	1.10732	1.57367	C4
12hcomp55529_c0_seq5.p1	#N/A	#N/A	#N/A	0	0.43131	1.98327	1.56606	1.94907	0.18357	-0.749764	1.1724	0.574728	0.988502	C4
12hcomp55661_c0_seq1.p1	#N/A	#N/A	#N/A	0	2.17605	1.60742	1.20571	-0.898249	-1.05402	1.54079	0.925575	0.472419	-0.124412	C4
12hcomp55777_c1_seq5.p1	#N/A	#N/A	#N/A	0	1.60453	1.87607	1.89251	1.00322	0.117708	0.0238259	0.362949	0.380438	1.204	C4
12hcomp56163_c0_seq9.p1	#N/A	#N/A	#N/A	0	2.55612	0.763041	1.10382	0.505505	1.00752	2.15302	-0.40388	0.659726	0.138097	C4
12hcomp56477_c2_seq27.p1	#N/A	#N/A	#N/A	0	0.637137	0.862596	2.43707	2.80723	-3.65521	-0.86617	-1.38618	-2.67268	-1.61986	C4
12hcomp56540_c0_seq4.p1	#N/A	#N/A	#N/A	0	1.8752	2.44778	2.9425	0.239341	-1.98655	2.35461	1.32547	-0.0732349	-3.21879	C4
12hcomp56626_c1_seq4.p1	K04739	PRKAR	cAMP-dependent protein kinase regulator	0	2.06566	1.45289	1.13731	0.535762	-1.09534	-1.43024	-0.639674	-0.514504	-0.37268	C4
12hcomp56653_c0_seq1.p1	#N/A	#N/A	#N/A	0	2.28299	1.96478	2.44633	1.19344	-3.58936	-0.60818	-0.783656	-0.677663	-1.64791	C4
12hcomp56836_c0_seq1.p1	#N/A	#N/A	#N/A	0	1.70218	2.37395	2.43917	2.12027	-0.292235	0.37794	1.43744	1.52273	1.35598	C4
12hcomp56904_c0_seq1.p1	#N/A	#N/A	#N/A	0	1.20299	2.12551	2.6458	2.21574	-0.115404	1.02521	1.09289	1.09909	1.25152	C4
12hcomp56925_c0_seq1.p1	K07936	RAN	GTP-binding nuclear protein Ran	0	1.26468	1.81408	2.01975	1.67722	-0.376558	0.432065	1.53159	1.85039	1.65497	C4
12hcomp57441_c0_seq1.p1	K01641	E2.3.3.10	hydroxymethylglutaryl-CoA synthase [EC:2.3.3.10]	0	0.830133	1.78504	2.08237	1.82283	0.580309	0.603997	0.436138	0.200681	0.403711	C4
12hcomp57501_c0_seq1.p1	#N/A	#N/A	#N/A	0	1.14807	2.71615	3.23834	3.28811	-0.989394	-2.19074	0.675446	1.85398	1.88199	C4
12hcomp59911_c0_seq1.p1	#N/A	#N/A	#N/A	0	-1.14321	0.578093	2.11344	2.26238	0.760753	0.143076	-0.113576	-0.289175	0.322898	C4
12hcomp61488_c0_seq1.p3	K08739	MLH3	DNA mismatch repair protein MLH3	0	1.82789	1.8416	1.91768	1.55049	-0.99754	-1.31376	-0.438603	0.272874	-0.305979	C4
12hcomp65146_c0_seq1.p1	K21776	LIN54	protein lin-54	0	-0.304375	1.32804	2.0327	2.38165	0.817138	0.91906	0.752098	0.957923	1.12552	C4
12hcomp67385_c0_seq1.p2	#N/A	#N/A	#N/A	0	1.95286	1.38102	1.29198	-0.112778	0.55063	1.90663	1.53822	0.69011	0.430215	C4
12hcomp67765_c0_seq1.p1	#N/A	#N/A	#N/A	0	3.54236	2.28601	1.47285	-0.447647	-1.68547	2.02833	1.29948	0.118573	-0.513596	C4
12hcomp71088_c0_seq1.p1	#N/A	#N/A	#N/A	0	0.742095	1.90031	2.07489	0.972614	-0.154713	-0.686772	1.10064	1.09375	1.10481	C4
12hcomp71734_c0_seq1.p2	#N/A	#N/A	#N/A	0	0.221162	0.673542	1.39377	1.98653	1.49194	1.07362	0.994572	0.91196	0.907667	C4
12hcomp72268_c0_seq1.p1	#N/A	#N/A	#N/A	0	4.2126	3.23569	2.31536	0.295829	-0.377048	3.12193	2.31986	0.525501	0.488662	C4
12hcomp73170_c0_seq1.p1	#N/A	#N/A	#N/A	0	-0.541332	1.08408	1.90143	1.06501	-0.0415446	-1.16293	-1.49537	-0.376922	-0.845666	C4
12hcomp73879_c0_seq1.p1	#N/A	#N/A	#N/A	0	0.313428	1.07727	1.88347	1.60743	0.134151	-0.193662	0.39961	0.591632	0.177629	C4
12hcomp9425_c0_seq1.p1	#N/A	#N/A	#N/A	0	2.8147	2.41899	2.40827	1.03729	0.410535	1.29383	1.34779	0.804133	0.721072	C4
13hcomp101794_c0_seq1.p1	#N/A	#N/A	#N/A	0	0.662382	1.8206	1.71603	0.70983	0.224413	0.594416	0.661796	1.35292	0.923475	C4
13hcomp17575_c0_seq2.p1	#N/A	#N/A	#N/A	0	1.18157	1.55626	2.14732	1.5995	0.647581	1.24778	1.38905	1.19549	0.779587	C4
13hcomp21014_c0_seq1.p2	K12837	U2AF2	splicing factor U2AF 65 kDa subunit	0	1.34794	1.74727	2.00901	1.39614	0.775854	0.980831	1.24238	1.33836	1.1506	C4
13hcomp22155_c0_seq1.p1	K14563	NOP1, FBL	rRNA 2'-O-methyltransferase fibrillarin [EC:2.1.1.-]	0	2.74708	2.27848	1.94049	0.736408	0.310763	1.68301	1.59414	0.764885	0.684192	C4
13hcomp24276_c0_seq1.p1	K02605	ORC3	origin recognition complex subunit 3	0	2.48092	3.64807	3.90099	2.60072	0.500262	-0.186115	0.617366	1.83146	1.90337	C4
13hcomp28649_c0_seq1.p1	K01433	purU	formyltetrahydrofolate deformylase [EC:3.5.1.10]	0	-0.0583903	0.979967	0.940566	2.07267	-0.06603	-0.132268	0.822218	1.50359	1.36718	C4
13hcomp30055_c0_seq1.p1	#N/A	#N/A	#N/A	0	2.05735	1.6818	1.5549	0.0191535	-0.160626	1.69043	1.69221	1.12889	1.24759	C4
13hcomp30284_c0_seq1.p1	#N/A	#N/A	#N/A	0	-0.161845	1.77291	2.19376	2.17955	-0.0578533	-1.02319	0.436313	1.51935	1.64108	C4
13hcomp30924_c0_seq1.p3	#N/A	#N/A	#N/A	0	-0.337153	1.67656	2.03855	2.24469	1.44341	1.46492	1.23437	0.787567	0.680268	C4
13hcomp32482_c0_seq1.p1	#N/A	#N/A	#N/A	0	0.613466	1.62913	2.20798	2.12187	0.845883	0.911609	1.22359	1.40756	1.06351	C4
13hcomp34428_c0_seq2.p2	#N/A	#N/A	#N/A	0	3.09164	1.99113	1.29618	-0.573313	-1.65899	2.21814	0.826557	-0.581179	-0.183671	C4
13hcomp36904_c0_seq1.p1	#N/A	#N/A	#N/A	0	1.48763	1.95402	1.616	0.749848	0.78934	0.108692	0.854308	0.738116	1.19011	C4
13hcomp40734_c0_seq2.p2	K09489	HSPA4	heat shock 70kDa protein 4	0	2.05647	1.74795	2.24312	1.51345	-0.614639	0.871559	1.37464	1.24624	0.566071	C4
13hcomp41077_c0_seq2.p1	#N/A	#N/A	#N/A	0	0.26014	1.49444	1.87167	1.41339	-1.2145	0.496559	1.48223	1.50618	1.21944	C4
13hcomp41671_c0_seq1.p1	#N/A	#N/A	#N/A	0	-0.385913	1.35774	3.14669	2.82242	-0.0467457	-0.479598	-1.11464	-1.69583	-0.443975	C4
13hcomp41735_c1_seq1.p1	#N/A	#N/A	#N/A	0	1.35197	2.00345	1.7222	1.56607	-0.0012581	0.463171	1.16735	1.25305	1.26589	C4
13hcomp42886_c0_seq2.p1	#N/A	#N/A	#N/A	0	-1.11981	1.57432	2.2817	2.45175	0.847631	0.25536	0.399052	1.4938	1.16813	C4
13hcomp43256_c0_seq1.p1	#N/A	#N/A	#N/A	0	3.51987	2.36562	1.6851	0.263405	-0.59803	1.76337	1.50946	0.335524	-0.355749	C4
13hcomp43796_c0_seq2.p1	#N/A	#N/A	#N/A	0	1.91442	1.07232	1.04765	0.0197206	-0.586124	0.339272	0.378176	-1.62279	0.372882	C4
13hcomp46748_c0_seq16.p1	#N/A	#N/A	#N/A	0	0.729629	1.91932	2.30085	1.80256	0.262198	0.176577	1.21568	1.46797	2.0575	C4
13hcomp49915_c0_seq1.p1	#N/A	#N/A	#N/A	0	0.380157	1.61783	2.00244	1.69284	0.83694	0.941958	1.43966	1.81806	1.09624	C4
13hcomp50509_c0_seq1.p1	K09753	CCR	cinnamoyl-CoA reductase [EC:1.2.1.44]	0	2.90039	2.36552	2.30136	0.866053	-0.519415	0.82792	0.0635267	0.772391	0.0816877	C4
13hcomp50602_c0_seq2.p1	K06639	CDC14	cell division cycle 14 [EC:3.1.3.16 3.1.3.48]	0	1.20716	1.92968	1.08646	0.405905	-0.764897	-0.889306	-0.581302	-1.10278	-1.96457	C4
13hcomp51379_c0_seq3.p1	#N/A	#N/A	#N/A	0	0.158616	1.9763	2.01596	2.28385	-0.731987	-0.630734	-0.348041	0.370351	-0.709139	C4
13hcomp51903_c0_seq1.p1	#N/A	#N/A	#N/A	0	0.200473	1.88793	2.03863	1.42915	1.05043	0.189987	0.849365	1.56092	0.867117	C4
13hcomp51999_c0_seq2.p1	K11594	DDX3X, bel	ATP-dependent RNA helicase DDX3X [EC:3.6.4.13]	0	2.05933	1.72628	1.8545	1.15638	-0.065679	1.09951	1.06993	1.05938	1.09208	C4
13hcomp52053_c0_seq1.p1	#N/A	#N/A	#N/A	0	0.00640832	-0.111538	1.6472	2.02404	-0.0901576	0.1542	0.165753	-0.425742	0.317366	C4
13hcomp52982_c0_seq2.p1	#N/A	#N/A	#N/A	0	1.98378	2.24469	2.44645	1.4615	0.360369	1.22305	0.76526	-0.0660995	0.528937	C4
13hcomp54459_c0_seq1.p2	K03257	EIF4A	translation initiation factor 4A	0	2.00132	1.88942	1.88108	1.15241	-0.196955	0.902308	1.62166	1.60758	1.54076	C4
13hcomp54475_c0_seq3.p1	#N/A	#N/A	#N/A	0	2.293	1.42406	0.92952	-0.729636	0.598128	1.73979	2.08689	1.48778	0.906193	C4
13hcomp55843_c0_seq12.p1	#N/A	#N/A	#N/A	0	1.81514	2.02859	1.93286	1.96908	0.290936	0.400894	0.554138	0.229748	0.880046	C4
13hcomp55863_c0_seq1.p1	#N/A	#N/A	#N/A	0	-0.857651	0.961557	3.60379	3.74675	0.480334	-0.429487	-1.11424	-0.818605	0.0395221	C4
13hcomp55911_c1_seq7.p1	#N/A	#N/A	#N/A	0	2.64743	2.64135	3.00604	1.67122	-0.392604	2.764	2.16484	1.63616	-0.759606	C4
13hcomp55974_c0_seq1.p1	#N/A	#N/A	#N/A	0	1.51091	1.87543	1.58102	1.40277	-0.226206	-0.506027	-0.0979668	-0.416886	-0.421268	C4
13hcomp56110_c1_seq6.p1	#N/A	#N/A	#N/A	0	0.0551357	1.81354	2.16284	1.58553	1.10306	0.914105	0.886657	0.136108	0.336642	C4
13hcomp56408_c0_seq4.p1	K12823	DDX5, DBP2	ATP-dependent RNA helicase DDX5/DBP2 [EC:3.6.4.13]	0	2.81622	2.09426	2.29535	0.632929	-0.240744	1.40513	0.961098	0.861313	0.827318	C4
13hcomp56578_c0_seq2.p1	#N/A	#N/A	#N/A	0	1.90644	1.59655	1.11995	-0.171884	0.89505	2.10714	1.48159	0.565175	1.38615	C4
13hcomp56889_c0_seq2.p1	#N/A	#N/A	#N/A	0	0.522276	1.23017	3.12147	2.86994	-0.633794	1.02323	0.110757	1.27533	0.343847	C4
13hcomp56901_c2_seq2.p2	#N/A	#N/A	#N/A	0	2.5859	1.16351	0.876102	-0.0487251	0.347373	0.0321803	-0.0536123	-0.31254	-0.128971	C4
13hcomp56932_c0_seq2.p1	K00486	KMO	kynurenine 3-monooxygenase [EC:1.14.13.9]	0	2.23521	2.31044	2.53742	2.38375	0.661517	1.6323	0.167027	1.15895	0.905156	C4
13hcomp56944_c0_seq3.p4	K01915	glnA, GLUL	glutamine synthetase [EC:6.3.1.2]	0	0.195391	1.90177	2.98223	2.49451	-0.594619	0.151538	0.926979	1.50854	1.17501	C4
13hcomp56944_c1_seq2.p1	K01915	glnA, GLUL	glutamine synthetase [EC:6.3.1.2]	0	0.352556	2.21796	3.19775	2.75361	-1.336	0.0438969	1.08066	1.58742	1.43256	C4
13hcomp57208_c1_seq3.p1	#N/A	#N/A	#N/A	0	2.22708	1.81263	1.85594	0.632515	-1.17367	2.08614	1.26452	1.8131	1.12333	C4
13hcomp57258_c0_seq2.p1	#N/A	#N/A	#N/A	0	0.815555	1.89367	2.09692	1.99109	0.513802	0.438358	1.20941	1.21558	1.69525	C4
13hcomp57275_c2_seq4.p1	#N/A	#N/A	#N/A	0	1.1935	2.09699	1.93373	1.50116	0.196272	0.923228	1.45305	1.593	1.6825	C4
13hcomp57759_c0_seq1.p1	K03234	EEF2	elongation factor 2	0	1.92074	2.11342	2.18208	1.58032	-1.23356	0.185338	0.976333	0.764165	0.654702	C4
13hcomp58359_c0_seq1.p2	K00281	GLDC, gcvP	glycine dehydrogenase [EC:1.4.4.2]	0	2.11948	1.14036	2.10993	1.61465	-0.483475	1.27734	0.942068	1.25085	0.599913	C4
13hcomp58369_c0_seq1.p2	K02145	ATPeV1A, ATP6A	V-type H+-transporting ATPase subunit A [EC:7.1.2.2]	0	0.214079	2.00958	2.53086	2.39235	-0.824479	-0.852915	0.652762	0.908481	0.787502	C4
13hcomp60253_c0_seq1.p1	#N/A	#N/A	#N/A	0	-0.710283	1.16154	2.65266	2.81736	-0.845428	-0.233856	-0.950833	-0.700766	-0.609067	C4
13hcomp60304_c0_seq1.p1	#N/A	#N/A	#N/A	0	-0.106883	1.97362	2.25474	2.02489	0.42366	0.490889	1.37592	1.88845	1.88447	C4
13hcomp62067_c0_seq1.p2	#N/A	#N/A	#N/A	0	0.0816487	0.739728	2.22279	2.86143	0.354275	0.248152	0.20058	0.188223	0.318465	C4
13hcomp62622_c0_seq1.p1	#N/A	#N/A	#N/A	0	-0.0288377	1.59943	2.09847	2.43373	-0.250824	-0.386437	0.557447	0.605538	1.11889	C4
13hcomp64640_c0_seq1.p1	K00889	PIP5K	1-phosphatidylinositol-4-phosphate 5-kinase [EC:2.7.1.68]	0	0.351086	0.651018	1.38988	2.04235	-0.862939	-1.06899	-1.94744	-2.01767	-2.0692	C4
13hcomp65481_c0_seq1.p1	#N/A	#N/A	#N/A	0	0.961928	2.05668	2.36998	1.6807	0.979814	-0.0803515	0.643044	1.75492	1.62071	C4
13hcomp67107_c0_seq1.p1	#N/A	#N/A	#N/A	0	1.61722	1.93517	2.13942	1.22552	0.472699	0.969792	1.29034	1.41043	1.61402	C4
13hcomp68438_c0_seq1.p1	#N/A	#N/A	#N/A	0	0.955058	0.821464	1.69777	2.1559	-1.53278	-0.402661	-0.680245	-0.957122	0.133114	C4
13hcomp69490_c0_seq1.p1	K09420	MYB, C-MYB	transcriptional activator Myb	0	-0.48738	0.297418	1.47071	2.00735	-2.37953	-1.39043	-0.924617	-0.656537	-0.506879	C4
13hcomp9738_c0_seq2.p2	K13577	SLC25A10, DIC	solute carrier family 25 (mitochondrial dicarboxylate transporter), member 10	0	2.6402	2.87696	3.00589	1.80224	0.724048	0.923344	1.22491	1.10762	1.37548	C4
1hcomp10677_c0_seq1.p1	#N/A	#N/A	#N/A	0	2.10447	1.80883	1.4925	0.428518	0.720714	1.58812	1.65058	1.55208	1.24691	C4
1hcomp19691_c0_seq2.p2	#N/A	#N/A	#N/A	0	2.53544	1.66645	0.706332	-0.345718	0.340976	1.68253	1.88721	0.505934	0.633715	C4
1hcomp19814_c1_seq2.p2	#N/A	#N/A	#N/A	0	3.14006	2.80548	2.7782	1.23367	-2.18923	0.730465	1.57223	0.995408	0.843588	C4
1hcomp19964_c0_seq1.p3	K01873	VARS, valS	valyl-tRNA synthetase [EC:6.1.1.9]	0	2.27343	2.05098	2.16071	1.09882	-0.473029	1.10838	1.08526	1.51002	0.755969	C4
1hcomp20538_c0_seq1.p1	K06943	NOG1	nucleolar GTP-binding protein	0	3.72387	2.64487	1.75787	-0.849725	-0.429917	2.71008	2.32871	0.615638	0.465917	C4
1hcomp22601_c0_seq1.p2	#N/A	#N/A	#N/A	0	3.10924	3.12123	3.14932	1.9011	0.0448038	1.26687	1.34729	1.38919	0.745466	C4
1hcomp22797_c0_seq1.p1	K14556	DIP2, UTP12, WDR3	U3 small nucleolar RNA-associated protein 12	0	2.88387	1.94643	1.29922	-0.327234	1.02097	1.54191	1.61982	0.961795	0.970599	C4
1hcomp24870_c0_seq2.p2	#N/A	#N/A	#N/A	0	2.05874	2.51519	2.98132	2.48672	1.09278	1.06819	1.02496	0.89358	1.00548	C4
1hcomp25765_c0_seq1.p1	#N/A	#N/A	#N/A	0	1.6472	2.33991	2.84785	0.489568	-2.69928	0.688338	-1.38474	-0.0118674	-0.958576	C4
1hcomp27388_c0_seq1.p1	#N/A	#N/A	#N/A	0	3.32395	2.58079	2.23985	0.085537	-0.787499	1.7129	2.10481	1.68637	1.42	C4
1hcomp27895_c0_seq1.p1	#N/A	#N/A	#N/A	0	2.86113	2.00944	1.73589	-0.0698572	0.0142556	1.01473	1.76583	0.881843	0.692555	C4
1hcomp28446_c0_seq2.p2	K01535	PMA1, PMA2	H+-transporting ATPase [EC:7.1.2.1]	0	1.26629	1.80743	2.16918	2.24609	0.813934	-0.00144254	-0.687445	-0.134825	-0.672031	C4
1hcomp28463_c0_seq2.p3	#N/A	#N/A	#N/A	0	2.02901	1.18676	1.06703	-0.444159	0.249494	1.63344	0.704463	0.542603	0.387676	C4
1hcomp29389_c1_seq1.p1	#N/A	#N/A	#N/A	0	2.02445	2.26594	1.83656	1.39072	0.680884	1.44947	1.53603	1.29396	1.18993	C4
1hcomp29395_c0_seq1.p1	K01251	E3.3.1.1, ahcY	adenosylhomocysteinase [EC:3.3.1.1]	0	3.71252	2.53727	2.82577	0.28641	-1.09497	1.57826	0.880867	0.853064	0.189828	C4
1hcomp30158_c1_seq1.p2	K14571	RIX7, NVL	ribosome biogenesis ATPase	0	2.74003	1.82781	1.4239	-0.661423	0.41088	1.75531	1.2262	0.769488	0.304609	C4
1hcomp30450_c0_seq1.p1	#N/A	#N/A	#N/A	0	3.55477	2.52116	2.00678	0.107401	-0.349721	2.02347	1.88429	0.602996	0.576457	C4
1hcomp30478_c0_seq1.p1	K11594	DDX3X, bel	ATP-dependent RNA helicase DDX3X [EC:3.6.4.13]	0	2.09045	1.67113	2.03413	1.24397	-0.494779	0.987052	1.13515	1.32065	1.24095	C4
1hcomp30850_c0_seq1.p2	#N/A	#N/A	#N/A	0	2.39488	1.73092	0.954873	-0.517784	0.122142	1.46992	1.59408	0.731868	0.415668	C4
1hcomp30956_c0_seq1.p1	#N/A	#N/A	#N/A	0	2.59302	1.59546	1.34195	-0.361694	-0.897904	1.92023	1.79341	0.938068	0.957876	C4
1hcomp31010_c0_seq1.p5	#N/A	#N/A	#N/A	0	1.40673	1.75651	2.04788	1.72476	-0.299462	1.07344	1.01124	1.45412	0.684604	C4
1hcomp31050_c1_seq1.p1	#N/A	#N/A	#N/A	0	2.26388	1.84143	1.80732	0.58484	-0.801349	1.38326	1.90941	1.61681	1.39169	C4
1hcomp31384_c0_seq2.p2	#N/A	#N/A	#N/A	0	2.16897	1.31166	1.22915	0.466201	-0.336684	0.754778	0.306666	0.620349	0.633268	C4
1hcomp31495_c0_seq1.p1	K12820	DHX15, PRP43	pre-mRNA-splicing factor ATP-dependent RNA helicase DHX15/PRP43 [EC:3.6.4.13]	0	2.20256	1.77151	1.75161	0.238	0.261486	1.29591	1.26366	0.853982	0.513948	C4
1hcomp31650_c0_seq1.p2	#N/A	#N/A	#N/A	0	2.34167	1.94884	1.59135	0.43332	0.248683	1.3678	2.31786	1.36807	1.15101	C4
1hcomp31722_c0_seq1.p1	#N/A	#N/A	#N/A	0	2.37932	1.55226	0.642016	-0.982362	0.564407	1.48723	1.63032	0.845817	0.60379	C4
1hcomp32314_c0_seq1.p1	K03260	EIF4G	translation initiation factor 4G	0	1.93396	1.41552	1.65399	0.228215	-1.29176	0.786266	1.47103	1.57397	1.12703	C4
1hcomp36453_c0_seq2.p1	#N/A	#N/A	#N/A	0	3.54008	2.58817	1.73496	0.231412	-0.348876	2.12384	2.05676	0.962715	0.85298	C4
1hcomp37242_c1_seq1.p1	#N/A	#N/A	#N/A	0	2.01796	0.463679	0.718313	0.105036	1.36571	2.26959	1.1755	1.01641	0.422816	C4
1hcomp37909_c0_seq2.p1	#N/A	#N/A	#N/A	0	2.70189	2.11603	1.83504	-0.363341	-0.668712	1.4367	1.62364	1.43027	0.922212	C4
1hcomp38143_c0_seq1.p1	K14537	NUG2, GNL2	nuclear GTP-binding protein	0	3.26239	2.16983	1.67302	-0.0497925	-1.17432	2.60021	2.03161	1.46151	0.90639	C4
1hcomp40168_c0_seq2.p1	#N/A	#N/A	#N/A	0	2.27648	1.66027	1.3202	0.197082	-1.46931	1.06415	1.272	0.298713	1.13711	C4
1hcomp40258_c0_seq1.p1	#N/A	#N/A	#N/A	0	2.24711	2.03034	1.94811	0.825295	-1.21133	-1.5908	0.427447	-0.215033	-2.17047	C4
1hcomp40263_c0_seq3.p1	#N/A	#N/A	#N/A	0	1.99665	2.06513	2.63899	2.16339	-0.666533	1.07336	0.576451	0.98767	0.230611	C4
1hcomp40281_c1_seq1.p1	K01694	TRP	tryptophan synthase [EC:4.2.1.20]	0	2.55734	1.81132	1.72357	0.558092	-0.249267	1.16258	1.23559	1.12135	1.08621	C4
1hcomp40439_c0_seq1.p1	K00134	GAPDH, gapA	glyceraldehyde 3-phosphate dehydrogenase [EC:1.2.1.12]	0	1.52553	1.59109	1.94874	1.632	-0.643325	0.405755	0.580974	0.669028	0.120157	C4
1hcomp40533_c0_seq1.p1	K11540	CAD	carbamoyl-phosphate synthase / aspartate carbamoyltransferase / dihydroorotase [EC:6.3.5.5 2.1.3.2 3.5.2.3]	0	1.84566	1.88883	2.07863	0.668581	0.692055	1.03529	1.96504	1.52036	0.84859	C4
1hcomp40704_c0_seq2.p1	#N/A	#N/A	#N/A	0	2.49184	0.779585	1.46184	1.64205	0.741714	1.97817	0.526176	0.766518	0.575776	C4
1hcomp42875_c1_seq1.p1	#N/A	#N/A	#N/A	0	1.09223	1.69454	1.93615	1.47137	-1.68223	-0.402641	-3.09822	-0.0477535	-0.451626	C4
1hcomp43241_c0_seq1.p1	K14567	UTP14	U3 small nucleolar RNA-associated protein 14	0	3.11454	2.20796	1.53688	-0.742112	-0.519997	2.77718	2.10489	1.06974	0.747481	C4
1hcomp45811_c0_seq3.p1	#N/A	#N/A	#N/A	0	-0.976441	0.325762	1.94599	2.22356	0.00412793	-0.360694	-0.551493	-0.613601	0.309997	C4
1hcomp46577_c0_seq1.p2	#N/A	#N/A	#N/A	0	1.51936	1.34398	2.01376	1.88505	0.806892	1.6426	0.919602	1.21141	1.25223	C4
1hcomp47917_c0_seq2.p1	#N/A	#N/A	#N/A	0	0.926673	1.6842	2.03881	1.63137	0.999196	0.910097	1.29657	1.4436	0.561773	C4
1hcomp48307_c0_seq1.p1	#N/A	#N/A	#N/A	0	1.90305	2.09123	2.3357	2.37914	-0.700979	-0.357265	0.697121	0.914161	0.855579	C4
1hcomp48598_c0_seq4.p1	#N/A	#N/A	#N/A	0	2.22261	0.898551	0.974814	0.550372	0.240969	0.708733	0.345828	0.841443	-0.217323	C4
1hcomp48714_c2_seq2.p1	K02206	CDK2	cyclin-dependent kinase 2 [EC:2.7.11.22]	0	1.35548	1.64309	1.78703	1.55118	-0.142463	0.569358	1.70379	0.852994	0.555442	C4
1hcomp48821_c0_seq1.p2	#N/A	#N/A	#N/A	0	2.67024	1.98525	2.07163	1.23309	0.541013	1.49731	1.53965	1.15732	0.853221	C4
1hcomp49150_c1_seq2.p1	#N/A	#N/A	#N/A	0	1.89645	1.58721	1.58044	0.53968	-1.73027	0.340479	1.7896	2.1185	2.04851	C4
1hcomp49517_c0_seq1.p1	#N/A	#N/A	#N/A	0	2.22163	1.03852	0.728571	0.107618	0.493819	1.79295	0.747425	0.288992	0.0105954	C4
1hcomp49677_c0_seq3.p1	#N/A	#N/A	#N/A	0	2.23569	1.28176	0.82095	-0.52841	1.65716	1.67944	1.40057	1.46897	0.53276	C4
1hcomp50926_c1_seq1.p1	#N/A	#N/A	#N/A	0	2.46864	2.57481	2.23314	1.65425	-1.92203	1.26036	1.93284	1.36635	1.50063	C4
1hcomp51091_c0_seq5.p1	#N/A	#N/A	#N/A	0	2.69784	1.56812	1.35658	0.724167	0.548236	1.60557	0.524236	0.664261	0.718309	C4
1hcomp51246_c0_seq6.p1	K14539	LSG1	large subunit GTPase 1 [EC:3.6.1.-]	0	1.99065	1.08959	0.519864	-0.850218	-1.56256	1.09817	0.652517	-0.772573	-1.35252	C4
1hcomp51377_c0_seq1.p1	#N/A	#N/A	#N/A	0	0.277793	1.31358	2.88435	2.67966	0.11901	1.37801	1.05908	1.26273	0.35101	C4
1hcomp52989_c0_seq5.p1	K04427	MAP3K7, TAK1	mitogen-activated protein kinase kinase kinase 7 [EC:2.7.11.25]	0	0.646172	1.92065	2.32432	1.971	-1.88283	-0.55821	-0.774642	-1.06364	-2.15758	C4
1hcomp53381_c0_seq5.p1	K02320	POLA1	DNA polymerase alpha subunit A [EC:2.7.7.7]	0	0.49169	1.98396	2.23718	1.47231	0.211906	-0.09526	0.25232	1.17165	-0.0187246	C4
1hcomp53668_c0_seq5.p1	K00029	E1.1.1.40, maeB	malate dehydrogenase (oxaloacetate-decarboxylating)(NADP+) [EC:1.1.1.40]	0	1.08526	2.32049	2.31192	1.94255	-0.464477	0.214387	1.17863	1.54384	1.66108	C4
1hcomp53807_c0_seq6.p1	#N/A	#N/A	#N/A	0	2.13674	1.01431	0.434337	-0.621749	-1.24728	-0.562411	-0.456744	-0.76089	-1.01444	C4
1hcomp54132_c0_seq4.p1	#N/A	#N/A	#N/A	0	1.65608	1.65768	2.091	1.34138	0.400832	0.225792	1.62265	2.0222	1.96311	C4
1hcomp54153_c0_seq5.p1	#N/A	#N/A	#N/A	0	-0.396821	1.75413	2.05351	1.25773	0.861616	0.891692	1.2889	2.16155	1.37631	C4
1hcomp54292_c0_seq1.p1	#N/A	#N/A	#N/A	0	1.03079	1.66974	2.40398	2.12001	-1.22165	0.373683	-0.160904	-0.990612	-1.26286	C4
1hcomp54654_c0_seq2.p1	K08735	MSH2	DNA mismatch repair protein MSH2	0	0.510263	2.27138	2.46188	1.70538	-0.58962	-0.698998	0.150755	1.60298	1.80557	C4
1hcomp54939_c0_seq1.p2	#N/A	#N/A	#N/A	0	1.3321	1.66459	2.15541	1.76187	-0.283318	-0.501012	0.374731	0.325924	0.562006	C4
1hcomp55529_c0_seq7.p1	#N/A	#N/A	#N/A	0	2.05731	1.84091	2.02136	0.970678	-0.319509	1.76986	1.63736	1.78424	1.52081	C4
1hcomp55695_c0_seq13.p3	#N/A	#N/A	#N/A	0	1.0986	1.96948	2.13452	2.31086	-0.599558	-1.70378	-0.605883	0.978858	0.747745	C4
1hcomp56061_c1_seq2.p2	K06639	CDC14	cell division cycle 14 [EC:3.1.3.16 3.1.3.48]	0	2.16217	1.55414	1.00193	0.617125	1.40999	1.42633	0.41054	0.490675	1.51404	C4
1hcomp56084_c0_seq2.p1	#N/A	#N/A	#N/A	0	2.16087	0.992148	1.0985	0.745534	-0.679249	-2.27405	-3.10802	-0.977839	-1.96678	C4
1hcomp56406_c1_seq1.p1	#N/A	#N/A	#N/A	0	1.65637	1.38532	1.87025	1.37456	-0.0519672	1.05261	1.68923	2.04141	1.50137	C4
1hcomp56459_c0_seq6.p1	#N/A	#N/A	#N/A	0	1.39825	2.55807	2.84802	0.701594	-1.99449	2.74133	3.06495	1.42333	-1.93141	C4
1hcomp56511_c1_seq1.p2	#N/A	#N/A	#N/A	0	2.64403	1.61188	0.68711	-1.04691	-2.18524	1.02345	1.25172	-0.361947	-0.911828	C4
1hcomp56673_c0_seq6.p1	K08794	CAMK1	calcium/calmodulin-dependent protein kinase I [EC:2.7.11.17]	0	0.711583	1.8029	1.80815	1.38046	-1.70475	-1.1246	-0.950977	-1.97873	-0.991515	C4
1hcomp56712_c0_seq1.p1	#N/A	#N/A	#N/A	0	3.0377	2.25142	1.74136	-0.235144	-0.704463	1.8316	1.47808	0.454209	0.677636	C4
1hcomp56967_c0_seq2.p2	K03257	EIF4A	translation initiation factor 4A	0	2.01133	1.86568	1.83602	1.16143	-0.114381	1.04188	1.6522	1.67633	1.35643	C4
1hcomp57213_c0_seq1.p1	K14564	NOP56	nucleolar protein 56	0	2.58616	2.31497	1.99026	0.874393	-0.0404119	1.46579	1.89928	1.38309	1.0641	C4
1hcomp57530_c0_seq1.p1	K04567	KARS, lysS	lysyl-tRNA synthetase, class II [EC:6.1.1.6]	0	1.99407	2.04203	2.0887	1.46364	-0.796012	0.684636	1.09483	1.16076	0.870396	C4
1hcomp57684_c0_seq1.p1	#N/A	#N/A	#N/A	0	3.84698	2.90482	1.984	-0.530258	-1.18732	2.17514	2.33126	0.805293	0.674897	C4
1hcomp57946_c0_seq1.p1	#N/A	#N/A	#N/A	0	2.81024	2.04607	1.95756	0.02443	-0.102722	1.60936	1.47637	1.09658	0.780403	C4
1hcomp58353_c0_seq1.p1	#N/A	#N/A	#N/A	0	3.84351	1.36618	1.50081	0.408957	0.202938	2.25752	-0.0616013	-0.643301	-0.0827059	C4
1hcomp58669_c0_seq1.p1	#N/A	#N/A	#N/A	0	3.3009	2.19242	1.66965	-0.659706	-1.42345	1.74906	1.25413	-0.105705	0.138721	C4
1hcomp58919_c0_seq1.p1	K10752	RBBP4, HAT2, CAF1, MIS16	histone-binding protein RBBP4	0	1.16857	1.82356	2.04668	1.0257	-1.15922	-2.06913	-0.113472	1.0574	0.904238	C4
1hcomp59245_c0_seq1.p1	#N/A	#N/A	#N/A	0	3.08362	2.19296	1.8969	-0.186451	-0.314926	2.28182	1.77764	1.01212	0.701365	C4
1hcomp59646_c0_seq1.p1	K14550	UTP10, HEATR1	U3 small nucleolar RNA-associated protein 10	0	3.54803	2.80011	2.3756	0.124168	0.167765	1.54067	1.58999	0.935309	0.234587	C4
1hcomp59994_c0_seq1.p1	K14558	PWP2, UTP1	periodic tryptophan protein 2	0	2.38011	1.36803	0.892086	-0.501368	-0.81191	0.685274	0.523425	-0.390159	-0.522813	C4
1hcomp59999_c0_seq1.p1	#N/A	#N/A	#N/A	0	3.08254	1.65532	0.862337	-0.746087	-2.81229	2.38794	1.47536	-9.65e-05	-0.163492	C4
1hcomp60444_c0_seq1.p1	K01869	LARS, leuS	leucyl-tRNA synthetase [EC:6.1.1.4]	0	1.76589	1.75592	1.96642	1.04468	-0.464246	0.729291	1.72601	1.4132	1.46158	C4
1hcomp60481_c0_seq1.p1	#N/A	#N/A	#N/A	0	2.2656	1.3154	0.744016	-1.10555	-1.24794	0.682711	0.760677	-0.193877	-1.1217	C4
1hcomp60947_c0_seq1.p1	#N/A	#N/A	#N/A	0	2.04264	1.51956	1.42676	0.0507174	0.319562	1.67539	1.60299	0.912747	1.03196	C4
1hcomp60965_c0_seq1.p1	#N/A	#N/A	#N/A	0	3.31172	1.77336	1.1286	1.1434	0.282053	2.76342	0.307807	0.0749474	1.5027	C4
1hcomp63442_c0_seq1.p3	K02542	MCM6	DNA replication licensing factor MCM6 [EC:3.6.4.12]	0	2.06158	2.87666	2.85063	1.43661	-1.41256	-0.636998	1.34677	1.51475	1.18463	C4
1hcomp63595_c0_seq1.p1	K14573	NOP4, RBM28	nucleolar protein 4	0	2.46516	1.51054	0.872154	-0.945833	-0.64525	1.50963	1.30678	-0.221759	-0.783393	C4
1hcomp63991_c0_seq1.p2	#N/A	#N/A	#N/A	0	2.9669	2.23069	2.14706	0.364571	-0.685777	1.97247	1.6775	1.02229	0.501935	C4
1hcomp64733_c0_seq1.p2	#N/A	#N/A	#N/A	0	2.74722	2.51244	2.37519	1.54298	-1.98418	-1.53131	-2.53213	-3.57758	-1.80721	C4
1hcomp65110_c0_seq1.p1	#N/A	#N/A	#N/A	0	2.98954	1.96962	1.47269	-0.148258	0.676402	2.40938	1.99005	0.85711	0.877636	C4
1hcomp66727_c0_seq1.p2	#N/A	#N/A	#N/A	0	1.99238	1.55675	1.40949	-0.0416726	0.228848	1.69142	1.2765	0.649053	0.636538	C4
1hcomp72803_c0_seq1.p2	#N/A	#N/A	#N/A	0	1.967	1.74776	1.35958	0.616978	-1.133	0.864714	0.0696438	1.49952	1.59372	C4
6hcomp11944_c0_seq1.p1	#N/A	#N/A	#N/A	0	2.25685	1.69664	1.3078	-0.0459898	-0.200135	1.11416	1.59276	1.02426	0.235324	C4
6hcomp12102_c0_seq1.p1	#N/A	#N/A	#N/A	0	1.72575	3.05423	3.44091	3.50757	-1.25372	-1.11833	-1.88183	-1.10779	-0.973895	C4
6hcomp13045_c0_seq1.p1	#N/A	#N/A	#N/A	0	2.76464	1.17186	0.685893	-1.04838	-0.302674	0.793028	1.3439	-0.308391	0.141749	C4
6hcomp14250_c0_seq1.p1	#N/A	#N/A	#N/A	0	2.33175	2.45315	2.34406	1.99342	0.0931833	0.239401	0.230875	0.236305	0.625549	C4
6hcomp14451_c0_seq1.p2	K08734	MLH1	DNA mismatch repair protein MLH1	0	0.57288	1.79177	2.11298	1.52015	-0.172735	0.485413	0.914641	1.01934	1.04891	C4
6hcomp19455_c0_seq1.p1	#N/A	#N/A	#N/A	0	0.340456	1.75443	1.96862	2.20744	0.794157	0.651204	0.728069	1.16912	1.65455	C4
6hcomp20043_c0_seq1.p1	#N/A	#N/A	#N/A	0	0.729481	1.67563	2.19999	2.03076	-1.09467	-0.604685	-0.812066	-1.02162	-1.19507	C4
6hcomp23898_c0_seq1.p1	K10599	PRPF19, PRP19	pre-mRNA-processing factor 19 [EC:2.3.2.27]	0	1.64192	1.99426	2.22013	1.621	0.445133	0.462646	0.880373	0.849244	1.04363	C4
6hcomp23932_c0_seq1.p1	#N/A	#N/A	#N/A	0	0.475556	1.57438	1.84507	1.37986	0.769154	1.12889	0.997901	1.49204	1.87291	C4
6hcomp26439_c0_seq1.p1	#N/A	#N/A	#N/A	0	0.830329	1.45064	2.08077	1.9049	-0.650307	-0.348694	-0.405404	-0.888523	-1.50856	C4
6hcomp30535_c0_seq1.p2	#N/A	#N/A	#N/A	0	-0.361556	0.348324	1.87191	2.5236	0.779298	0.315621	-0.967269	-0.901089	-1.60421	C4
6hcomp31821_c0_seq1.p2	#N/A	#N/A	#N/A	0	0.541271	0.0743649	1.31008	2.08725	1.14318	1.30873	1.08158	0.190607	0.314846	C4
6hcomp32797_c0_seq1.p2	#N/A	#N/A	#N/A	0	-0.106688	1.92869	2.61738	2.36507	0.0398988	0.845301	0.150435	0.665625	-0.522911	C4
6hcomp33755_c1_seq1.p1	#N/A	#N/A	#N/A	0	1.11071	1.77501	1.99292	1.8312	0.0704272	-0.201594	0.957127	0.857143	1.10371	C4
6hcomp33773_c0_seq1.p1	K14571	RIX7, NVL	ribosome biogenesis ATPase	0	2.97022	1.85094	1.51753	-0.334111	1.10109	2.06977	1.73076	0.758867	0.615823	C4
6hcomp34848_c0_seq2.p1	#N/A	#N/A	#N/A	0	2.37734	1.68566	1.82861	0.121207	0.66708	1.64707	1.01106	1.64113	0.49506	C4
6hcomp34871_c0_seq1.p1	K09489	HSPA4	heat shock 70kDa protein 4	0	1.95804	1.70181	2.14344	1.38281	-0.726783	0.841674	1.09851	1.2928	0.525243	C4
6hcomp35404_c0_seq1.p1	K05672	ABCC12	ATP-binding cassette, subfamily C (CFTR/MRP), member 12	0	2.36768	1.41127	1.2809	0.732243	1.08375	0.737137	1.14463	0.704254	0.761135	C4
6hcomp40663_c0_seq1.p1	#N/A	#N/A	#N/A	0	1.3	1.65473	1.8912	1.18574	0.456105	1.69607	0.376731	1.39848	1.2498	C4
6hcomp40771_c0_seq2.p1	#N/A	#N/A	#N/A	0	1.36754	1.89522	1.85084	1.06893	-1.99321	0.873696	2.327	1.712	2.21402	C4
6hcomp41546_c0_seq1.p1	K02320	POLA1	DNA polymerase alpha subunit A [EC:2.7.7.7]	0	0.0102913	1.83042	2.19425	1.26374	-1.78959	-1.29129	-0.441532	0.588078	0.233773	C4
6hcomp42339_c0_seq1.p1	K00134	GAPDH, gapA	glyceraldehyde 3-phosphate dehydrogenase [EC:1.2.1.12]	0	1.53394	1.61712	1.9504	1.6408	-0.684554	0.4421	0.652036	0.661726	0.17287	C4
6hcomp42440_c0_seq1.p2	K01958	PC, pyc	pyruvate carboxylase [EC:6.4.1.1]	0	-0.460536	2.20839	2.36376	2.5261	-0.575736	-0.878209	1.3013	1.52986	1.84767	C4
6hcomp44340_c0_seq1.p1	K08735	MSH2	DNA mismatch repair protein MSH2	0	0.40806	1.81775	2.20051	1.55113	-0.372066	-0.846576	0.236379	0.580258	1.4035	C4
6hcomp44372_c0_seq1.p1	#N/A	#N/A	#N/A	0	0.607733	1.62037	2.22185	1.89304	1.10364	0.600447	1.06701	1.28902	1.49971	C4
6hcomp44571_c0_seq3.p1	#N/A	#N/A	#N/A	0	1.43145	1.46143	1.83941	0.649471	0.547157	1.37064	1.31466	1.361	1.527	C4
6hcomp44912_c0_seq1.p1	#N/A	#N/A	#N/A	0	1.67765	2.75759	2.74294	1.50546	0.288209	-0.000361171	0.61538	1.60618	0.824364	C4
6hcomp45657_c0_seq1.p1	K06632	WEE1	wee1-like protein kinase [EC:2.7.11.1]	0	0.430118	2.17383	2.58868	2.47569	0.528024	0.687023	0.829269	1.11098	0.605612	C4
6hcomp45665_c0_seq2.p1	K14537	NUG2, GNL2	nuclear GTP-binding protein	0	3.29844	2.2484	1.75714	-0.262606	-0.197738	2.50059	2.29128	1.1233	-0.0372888	C4
6hcomp46622_c0_seq3.p1	#N/A	#N/A	#N/A	0	1.55406	1.91473	1.59139	1.47743	-0.11526	2.27448	1.01872	1.03797	1.46307	C4
6hcomp46789_c0_seq1.p1	#N/A	#N/A	#N/A	0	0.953408	1.43887	1.90155	1.77267	0.638595	-0.231683	0.173143	0.404493	0.742216	C4
6hcomp46886_c0_seq3.p1	#N/A	#N/A	#N/A	0	1.12874	2.00918	2.07042	1.2874	-0.438622	-0.426865	0.928873	0.664674	0.53525	C4
6hcomp49404_c1_seq1.p1	#N/A	#N/A	#N/A	0	3.00626	2.00431	1.41068	-0.205617	-0.673728	2.0373	1.43924	0.563381	0.0075972	C4
6hcomp49684_c0_seq1.p1	#N/A	#N/A	#N/A	0	0.646249	1.61345	1.88176	1.95068	1.09692	1.13126	1.47749	1.04158	1.00602	C4
6hcomp50148_c0_seq1.p2	#N/A	#N/A	#N/A	0	0.122051	1.28382	1.92678	1.12306	0.364288	-0.403805	-0.389534	0.33577	0.0334241	C4
6hcomp50263_c0_seq1.p1	K03234	EEF2	elongation factor 2	0	2.23353	1.50472	1.19929	-0.425602	0.429705	1.61663	1.25581	1.35206	0.939144	C4
6hcomp50449_c0_seq1.p1	#N/A	#N/A	#N/A	0	1.50322	1.83911	1.72363	1.27134	1.31597	1.2165	1.35274	1.08556	1.01734	C4
[truncated: 710 more rows]

## Sheet: KEGG_Fig.3C
Supplementary Table2. KEGG annotation of free-living cryptomonad DEGs for Fig.3C.
ID	Cluster	1st_KEGG_category	2nd_KEGG_category	KO	Gene	KEGG_annotation
0hcomp41230_c0_seq1.p1	C1	Metabolism	Carbohydrate metabolism	K01803	TPI, tpiA	triosephosphate isomerase (TIM) [EC:5.3.1.1]
12hcomp60474_c0_seq1.p1	C1	Metabolism	Carbohydrate metabolism	K01803	TPI, tpiA	triosephosphate isomerase (TIM) [EC:5.3.1.1]
13hcomp58498_c0_seq1.p1	C1	Metabolism	Carbohydrate metabolism	K01803	TPI, tpiA	triosephosphate isomerase (TIM) [EC:5.3.1.1]
0hcomp39639_c1_seq2.p1	C1	Metabolism	Carbohydrate metabolism	K01835	pgm	phosphoglucomutase [EC:5.4.2.2]
6hcomp58752_c0_seq1.p1	C1	Metabolism	Carbohydrate metabolism	K01835	pgm	phosphoglucomutase [EC:5.4.2.2]
1hcomp31881_c0_seq1.p1	C1	Metabolism	Carbohydrate metabolism	K00434	E1.11.1.11	L-ascorbate peroxidase [EC:1.11.1.11]
0hcomp53548_c0_seq2.p2	C1	Metabolism	Carbohydrate metabolism	K13679	WAXY	granule-bound starch synthase [EC:2.4.1.242]
13hcomp46732_c0_seq4.p2	C1	Metabolism	Carbohydrate metabolism	K13679	WAXY	granule-bound starch synthase [EC:2.4.1.242]
1hcomp57303_c0_seq2.p2	C1	Metabolism	Carbohydrate metabolism	K13679	WAXY	granule-bound starch synthase [EC:2.4.1.242]
12hcomp30030_c0_seq2.p1	C1	Metabolism	Carbohydrate metabolism	K00688	PYG, glgP	glycogen phosphorylase [EC:2.4.1.1]
1hcomp20882_c0_seq1.p1	C1	Metabolism	Carbohydrate metabolism	K00688	PYG, glgP	glycogen phosphorylase [EC:2.4.1.1]
12hcomp39921_c0_seq1.p1	C1	Metabolism	Carbohydrate metabolism	K00705	malQ	4-alpha-glucanotransferase [EC:2.4.1.25]
6hcomp62839_c0_seq1.p1	C1	Metabolism	Carbohydrate metabolism	K06118	SQD1, sqdB	UDP-sulfoquinovose synthase [EC:3.13.1.1]
12hcomp57380_c0_seq1.p1	C1	Metabolism	Carbohydrate metabolism	K07511	ECHS1	enoyl-CoA hydratase [EC:4.2.1.17]
1hcomp25850_c0_seq1.p1	C1	Metabolism	Carbohydrate metabolism	K00022	HADH	3-hydroxyacyl-CoA dehydrogenase [EC:1.1.1.35]
1hcomp21765_c0_seq2.p1	C1	Metabolism	Energy metabolism	K01507	ppa	inorganic pyrophosphatase [EC:3.6.1.1]
6hcomp58413_c0_seq1.p2	C1	Metabolism	Energy metabolism	K02714	psbM	photosystem II PsbM protein
0hcomp29904_c0_seq1.p1	C1	Metabolism	Energy metabolism	K02716	psbO	photosystem II oxygen-evolving enhancer protein 1
0hcomp58763_c0_seq1.p1	C1	Metabolism	Energy metabolism	K08901	psbQ	photosystem II oxygen-evolving enhancer protein 3
1hcomp57025_c0_seq1.p2	C1	Metabolism	Energy metabolism	K02719	psbU	photosystem II PsbU protein
0hcomp40021_c0_seq1.p1	C1	Metabolism	Energy metabolism	K14332	psaO	photosystem I subunit PsaO
6hcomp58732_c0_seq2.p2	C1	Metabolism	Energy metabolism	K14332	psaO	photosystem I subunit PsaO
12hcomp45499_c0_seq1.p1	C1	Metabolism	Energy metabolism	K02641	petH	ferredoxin--NADP+ reductase [EC:1.18.1.2]
1hcomp40262_c0_seq1.p1	C1	Metabolism	Energy metabolism	K02641	petH	ferredoxin--NADP+ reductase [EC:1.18.1.2]
0hcomp47692_c0_seq2.p1	C1	Metabolism	Energy metabolism	K08907	LHCA1	light-harvesting complex I chlorophyll a/b binding protein 1
0hcomp50227_c0_seq2.p1	C1	Metabolism	Energy metabolism	K08907	LHCA1	light-harvesting complex I chlorophyll a/b binding protein 1
0hcomp61260_c0_seq1.p1	C1	Metabolism	Energy metabolism	K08907	LHCA1	light-harvesting complex I chlorophyll a/b binding protein 1
12hcomp19851_c0_seq1.p2	C1	Metabolism	Energy metabolism	K08907	LHCA1	light-harvesting complex I chlorophyll a/b binding protein 1
12hcomp28212_c0_seq1.p2	C1	Metabolism	Energy metabolism	K08907	LHCA1	light-harvesting complex I chlorophyll a/b binding protein 1
12hcomp40121_c1_seq1.p1	C1	Metabolism	Energy metabolism	K08907	LHCA1	light-harvesting complex I chlorophyll a/b binding protein 1
12hcomp49116_c1_seq4.p1	C1	Metabolism	Energy metabolism	K08907	LHCA1	light-harvesting complex I chlorophyll a/b binding protein 1
1hcomp40434_c0_seq1.p2	C1	Metabolism	Energy metabolism	K08907	LHCA1	light-harvesting complex I chlorophyll a/b binding protein 1
1hcomp40629_c0_seq2.p1	C1	Metabolism	Energy metabolism	K08907	LHCA1	light-harvesting complex I chlorophyll a/b binding protein 1
6hcomp58294_c0_seq1.p1	C1	Metabolism	Energy metabolism	K08907	LHCA1	light-harvesting complex I chlorophyll a/b binding protein 1
0hcomp43133_c1_seq1.p1	C1	Metabolism	Energy metabolism	K08910	LHCA4	light-harvesting complex I chlorophyll a/b binding protein 4
13hcomp57724_c0_seq1.p1	C1	Metabolism	Energy metabolism	K08910	LHCA4	light-harvesting complex I chlorophyll a/b binding protein 4
1hcomp40368_c0_seq5.p2	C1	Metabolism	Energy metabolism	K08910	LHCA4	light-harvesting complex I chlorophyll a/b binding protein 4
6hcomp33571_c0_seq3.p2	C1	Metabolism	Energy metabolism	K08910	LHCA4	light-harvesting complex I chlorophyll a/b binding protein 4
6hcomp61343_c0_seq1.p1	C1	Metabolism	Energy metabolism	K08910	LHCA4	light-harvesting complex I chlorophyll a/b binding protein 4
0hcomp41230_c0_seq1.p1	C1	Metabolism	Energy metabolism	K01803	TPI, tpiA	triosephosphate isomerase (TIM) [EC:5.3.1.1]
12hcomp60474_c0_seq1.p1	C1	Metabolism	Energy metabolism	K01803	TPI, tpiA	triosephosphate isomerase (TIM) [EC:5.3.1.1]
13hcomp58498_c0_seq1.p1	C1	Metabolism	Energy metabolism	K01803	TPI, tpiA	triosephosphate isomerase (TIM) [EC:5.3.1.1]
1hcomp61160_c1_seq1.p1	C1	Metabolism	Energy metabolism	K00831	serC, PSAT1	phosphoserine aminotransferase [EC:2.6.1.52]
1hcomp25850_c0_seq1.p1	C1	Metabolism	Lipid metabolism	K00022	HADH	3-hydroxyacyl-CoA dehydrogenase [EC:1.1.1.35]
12hcomp57380_c0_seq1.p1	C1	Metabolism	Lipid metabolism	K07511	ECHS1	enoyl-CoA hydratase [EC:4.2.1.17]
12hcomp57585_c0_seq1.p1	C1	Metabolism	Lipid metabolism	K10249	ELOVL4	elongation of very long chain fatty acids protein 4 [EC:2.3.1.199]
6hcomp62839_c0_seq1.p1	C1	Metabolism	Lipid metabolism	K06118	SQD1, sqdB	UDP-sulfoquinovose synthase [EC:3.13.1.1]
0hcomp39639_c1_seq2.p1	C1	Metabolism	Nucleotide metabolism	K01835	pgm	phosphoglucomutase [EC:5.4.2.2]
6hcomp58752_c0_seq1.p1	C1	Metabolism	Nucleotide metabolism	K01835	pgm	phosphoglucomutase [EC:5.4.2.2]
12hcomp58847_c0_seq1.p1	C1	Metabolism	Nucleotide metabolism	K01923	purC	phosphoribosylaminoimidazole-succinocarboxamide synthase [EC:6.3.2.6]
13hcomp30829_c0_seq1.p2	C1	Metabolism	Nucleotide metabolism	K00940	ndk, NME	nucleoside-diphosphate kinase [EC:2.7.4.6]
12hcomp59297_c0_seq1.p2	C1	Metabolism	Nucleotide metabolism	K00939	adk, AK	adenylate kinase [EC:2.7.4.3]
1hcomp21278_c0_seq1.p2	C1	Metabolism	Nucleotide metabolism	K00365	uaZ	urate oxidase [EC:1.7.3.3]
12hcomp26127_c0_seq1.p1	C1	Metabolism	Amino acid metabolism	K01755	argH, ASL	argininosuccinate lyase [EC:4.3.2.1]
1hcomp61160_c1_seq1.p1	C1	Metabolism	Amino acid metabolism	K00831	serC, PSAT1	phosphoserine aminotransferase [EC:2.6.1.52]
12hcomp57380_c0_seq1.p1	C1	Metabolism	Amino acid metabolism	K07511	ECHS1	enoyl-CoA hydratase [EC:4.2.1.17]
1hcomp25850_c0_seq1.p1	C1	Metabolism	Amino acid metabolism	K00022	HADH	3-hydroxyacyl-CoA dehydrogenase [EC:1.1.1.35]
6hcomp13324_c0_seq1.p1	C1	Metabolism	Amino acid metabolism	K01687	ilvD	dihydroxy-acid dehydratase [EC:4.2.1.9]
12hcomp59847_c0_seq1.p1	C1	Metabolism	Amino acid metabolism	K01663	HIS7	imidazole glycerol-phosphate synthase [EC:4.3.2.10]
12hcomp57380_c0_seq1.p1	C1	Metabolism	Metabolism of other amino acids	K07511	ECHS1	enoyl-CoA hydratase [EC:4.2.1.17]
12hcomp56917_c0_seq1.p1	C1	Metabolism	Metabolism of other amino acids	K00799	GST, gst	glutathione S-transferase [EC:2.5.1.18]
1hcomp31881_c0_seq1.p1	C1	Metabolism	Metabolism of other amino acids	K00434	E1.11.1.11	L-ascorbate peroxidase [EC:1.11.1.11]
12hcomp59297_c0_seq1.p2	C1	Metabolism	Metabolism of cofactors and vitamins	K00939	adk, AK	adenylate kinase [EC:2.7.4.3]
13hcomp57219_c0_seq27.p1	C1	Metabolism	Metabolism of cofactors and vitamins	K05275	E1.1.1.65	pyridoxine 4-dehydrogenase [EC:1.1.1.65]
6hcomp47310_c0_seq2.p1	C1	Metabolism	Metabolism of cofactors and vitamins	K05275	E1.1.1.65	pyridoxine 4-dehydrogenase [EC:1.1.1.65]
1hcomp61160_c1_seq1.p1	C1	Metabolism	Metabolism of cofactors and vitamins	K00831	serC, PSAT1	phosphoserine aminotransferase [EC:2.6.1.52]
1hcomp57042_c0_seq1.p3	C1	Metabolism	Metabolism of cofactors and vitamins	K06215	pdxS, pdx1	pyridoxal 5'-phosphate synthase pdxS subunit [EC:4.3.3.6]
12hcomp57737_c0_seq1.p1	C1	Metabolism	Metabolism of cofactors and vitamins	K00323	NNT	H+-translocating NAD(P) transhydrogenase [EC:1.6.1.2 7.1.1.1]
6hcomp13324_c0_seq1.p1	C1	Metabolism	Metabolism of cofactors and vitamins	K01687	ilvD	dihydroxy-acid dehydratase [EC:4.2.1.9]
6hcomp50483_c0_seq6.p1	C1	Metabolism	Metabolism of cofactors and vitamins	K11153	RDH12	retinol dehydrogenase 12 [EC:1.1.1.300]
6hcomp58528_c0_seq1.p1	C1	Metabolism	Metabolism of cofactors and vitamins	K02492	hemA	glutamyl-tRNA reductase [EC:1.2.1.70]
0hcomp52097_c2_seq1.p2	C1	Metabolism	Metabolism of cofactors and vitamins	K01599	hemE, UROD	uroporphyrinogen decarboxylase [EC:4.1.1.37]
13hcomp21278_c0_seq1.p1	C1	Metabolism	Metabolism of cofactors and vitamins	K00228	CPOX, hemF	coproporphyrinogen III oxidase [EC:1.3.3.3]
6hcomp35537_c0_seq1.p1	C1	Metabolism	Metabolism of cofactors and vitamins	K00231	PPOX, hemY	protoporphyrinogen/coproporphyrinogen III oxidase [EC:1.3.3.4 1.3.3.15]
6hcomp57090_c1_seq3.p1	C1	Metabolism	Metabolism of cofactors and vitamins	K19073	DVR	divinyl chlorophyllide a 8-vinyl-reductase [EC:1.3.1.75]
12hcomp56746_c0_seq1.p2	C1	Metabolism	Metabolism of cofactors and vitamins	K10960	chlP, bchP	geranylgeranyl diphosphate/geranylgeranyl-bacteriochlorophyllide a reductase [EC:1.3.1.83 1.3.1.111]
12hcomp64586_c0_seq1.p3	C1	Metabolism	Metabolism of cofactors and vitamins	K09833	HPT, HGGT, ubiA	homogentisate phytyltransferase / homogentisate geranylgeranyltransferase [EC:2.5.1.115 2.5.1.116]
12hcomp12580_c0_seq1.p1	C1	Metabolism	Metabolism of cofactors and vitamins	K05928	E2.1.1.95	tocopherol O-methyltransferase [EC:2.1.1.95]
12hcomp56746_c0_seq1.p2	C1	Metabolism	Metabolism of terpenoids and polyketides	K10960	chlP, bchP	geranylgeranyl diphosphate/geranylgeranyl-bacteriochlorophyllide a reductase [EC:1.3.1.83 1.3.1.111]
12hcomp38076_c0_seq1.p1	C1	Metabolism	Metabolism of terpenoids and polyketides	K02291	crtB	15-cis-phytoene synthase [EC:2.5.1.32]
1hcomp25850_c0_seq1.p1	C1	Metabolism	Metabolism of terpenoids and polyketides	K00022	HADH	3-hydroxyacyl-CoA dehydrogenase [EC:1.1.1.35]
1hcomp21278_c0_seq1.p2	C1	Metabolism	Biosynthesis of other secondary metabolites	K00365	uaZ	urate oxidase [EC:1.7.3.3]
0hcomp39639_c1_seq2.p1	C1	Metabolism	Biosynthesis of other secondary metabolites	K01835	pgm	phosphoglucomutase [EC:5.4.2.2]
6hcomp58752_c0_seq1.p1	C1	Metabolism	Biosynthesis of other secondary metabolites	K01835	pgm	phosphoglucomutase [EC:5.4.2.2]
12hcomp57380_c0_seq1.p1	C1	Metabolism	Xenobiotics biodegradation and metabolism	K07511	ECHS1	enoyl-CoA hydratase [EC:4.2.1.17]
1hcomp25850_c0_seq1.p1	C1	Metabolism	Xenobiotics biodegradation and metabolism	K00022	HADH	3-hydroxyacyl-CoA dehydrogenase [EC:1.1.1.35]
12hcomp56917_c0_seq1.p1	C1	Metabolism	Xenobiotics biodegradation and metabolism	K00799	GST, gst	glutathione S-transferase [EC:2.5.1.18]
13hcomp30829_c0_seq1.p2	C1	Metabolism	Xenobiotics biodegradation and metabolism	K00940	ndk, NME	nucleoside-diphosphate kinase [EC:2.7.4.6]
12hcomp56982_c0_seq1.p1	C1	Genetic Information Processing	Translation	K02905	RP-L29e, RPL29	large subunit ribosomal protein L29e
12hcomp21207_c0_seq1.p2	C1	Genetic Information Processing	Translation	K14407	CSTF2, RNA15	cleavage stimulation factor subunit 2
13hcomp58523_c0_seq1.p1	C1	Genetic Information Processing	Translation	K14411	MSI	RNA-binding protein Musashi
0hcomp53152_c0_seq1.p2	C1	Genetic Information Processing	Folding, sorting and degradation	K04077	groEL, HSPD1	chaperonin GroEL
13hcomp58997_c0_seq1.p1	C1	Genetic Information Processing	Folding, sorting and degradation	K04077	groEL, HSPD1	chaperonin GroEL
13hcomp23835_c0_seq1.p2	C1	Environmental Information Processing	Signal transduction	K04564	SOD2	superoxide dismutase, Fe-Mn family [EC:1.15.1.1]
6hcomp62596_c0_seq1.p1	C1	Environmental Information Processing	Signal transduction	K04564	SOD2	superoxide dismutase, Fe-Mn family [EC:1.15.1.1]
13hcomp30829_c0_seq1.p2	C1	Environmental Information Processing	Signal transduction	K00940	ndk, NME	nucleoside-diphosphate kinase [EC:2.7.4.6]
0hcomp39560_c1_seq1.p1	C1	Environmental Information Processing	Signal transduction	K05863	SLC25A4S, ANT	solute carrier family 25 (mitochondrial adenine nucleotide translocator), member 4/5/6/31
1hcomp56990_c0_seq1.p2	C1	Environmental Information Processing	Signal transduction	K05863	SLC25A4S, ANT	solute carrier family 25 (mitochondrial adenine nucleotide translocator), member 4/5/6/31
6hcomp13698_c0_seq1.p2	C1	Environmental Information Processing	Signal transduction	K05863	SLC25A4S, ANT	solute carrier family 25 (mitochondrial adenine nucleotide translocator), member 4/5/6/31
13hcomp23835_c0_seq1.p2	C1	Cellular Processes	Transport and catabolism	K04564	SOD2	superoxide dismutase, Fe-Mn family [EC:1.15.1.1]
6hcomp62596_c0_seq1.p1	C1	Cellular Processes	Transport and catabolism	K04564	SOD2	superoxide dismutase, Fe-Mn family [EC:1.15.1.1]
0hcomp39560_c1_seq1.p1	C1	Cellular Processes	Cell growth and death	K05863	SLC25A4S, ANT	solute carrier family 25 (mitochondrial adenine nucleotide translocator), member 4/5/6/31
1hcomp56990_c0_seq1.p2	C1	Cellular Processes	Cell growth and death	K05863	SLC25A4S, ANT	solute carrier family 25 (mitochondrial adenine nucleotide translocator), member 4/5/6/31
6hcomp13698_c0_seq1.p2	C1	Cellular Processes	Cell growth and death	K05863	SLC25A4S, ANT	solute carrier family 25 (mitochondrial adenine nucleotide translocator), member 4/5/6/31
12hcomp30030_c0_seq2.p1	C1	Cellular Processes	Cell growth and death	K00688	PYG, glgP	glycogen phosphorylase [EC:2.4.1.1]
1hcomp20882_c0_seq1.p1	C1	Cellular Processes	Cell growth and death	K00688	PYG, glgP	glycogen phosphorylase [EC:2.4.1.1]
12hcomp30030_c0_seq2.p1	C1	Cellular Processes	Cellular community - prokaryotes	K00688	PYG, glgP	glycogen phosphorylase [EC:2.4.1.1]
1hcomp20882_c0_seq1.p1	C1	Cellular Processes	Cellular community - prokaryotes	K00688	PYG, glgP	glycogen phosphorylase [EC:2.4.1.1]
12hcomp56249_c0_seq2.p1	C1	Organismal Systems	Immune system	K10380	ANK	ankyrin
12hcomp58335_c0_seq1.p1	C1	Organismal Systems	Immune system	K03671	trxA	thioredoxin 1
12hcomp30030_c0_seq2.p1	C1	Organismal Systems	Endocrine system	K00688	PYG, glgP	glycogen phosphorylase [EC:2.4.1.1]
1hcomp20882_c0_seq1.p1	C1	Organismal Systems	Endocrine system	K00688	PYG, glgP	glycogen phosphorylase [EC:2.4.1.1]
6hcomp33905_c0_seq1.p1	C1	Organismal Systems	Endocrine system	K09571	FKBP4_5	FK506-binding protein 4/5 [EC:5.2.1.8]
13hcomp23835_c0_seq1.p2	C1	Organismal Systems	Aging	K04564	SOD2	superoxide dismutase, Fe-Mn family [EC:1.15.1.1]
6hcomp62596_c0_seq1.p1	C1	Organismal Systems	Aging	K04564	SOD2	superoxide dismutase, Fe-Mn family [EC:1.15.1.1]
0hcomp53152_c0_seq1.p2	C1	Organismal Systems	Aging	K04077	groEL, HSPD1	chaperonin GroEL
13hcomp58997_c0_seq1.p1	C1	Organismal Systems	Aging	K04077	groEL, HSPD1	chaperonin GroEL
6hcomp14440_c0_seq1.p2	C2	Metabolism	Carbohydrate metabolism	K00844	HK	hexokinase [EC:2.7.1.1]
6hcomp68840_c0_seq1.p1	C2	Metabolism	Carbohydrate metabolism	K00850	pfkA, PFK	6-phosphofructokinase 1 [EC:2.7.1.11]
0hcomp40318_c0_seq2.p1	C2	Metabolism	Carbohydrate metabolism	K00134	GAPDH, gapA	glyceraldehyde 3-phosphate dehydrogenase [EC:1.2.1.12]
12hcomp33699_c0_seq3.p1	C2	Metabolism	Carbohydrate metabolism	K00134	GAPDH, gapA	glyceraldehyde 3-phosphate dehydrogenase [EC:1.2.1.12]
1hcomp63916_c0_seq1.p1	C2	Metabolism	Carbohydrate metabolism	K00134	GAPDH, gapA	glyceraldehyde 3-phosphate dehydrogenase [EC:1.2.1.12]
1hcomp52371_c0_seq2.p1	C2	Metabolism	Carbohydrate metabolism	K00927	PGK, pgk	phosphoglycerate kinase [EC:2.7.2.3]
1hcomp58422_c0_seq1.p2	C2	Metabolism	Carbohydrate metabolism	K00927	PGK, pgk	phosphoglycerate kinase [EC:2.7.2.3]
0hcomp60381_c0_seq1.p2	C2	Metabolism	Carbohydrate metabolism	K01689	ENO, eno	enolase [EC:4.2.1.11]
13hcomp46897_c0_seq1.p1	C2	Metabolism	Carbohydrate metabolism	K01895	ACSS, acs	acetyl-CoA synthetase [EC:6.2.1.1]
12hcomp14511_c0_seq2.p1	C2	Metabolism	Carbohydrate metabolism	K01792	E5.1.3.15	glucose-6-phosphate 1-epimerase [EC:5.1.3.15]
1hcomp28437_c0_seq2.p2	C2	Metabolism	Carbohydrate metabolism	K00025	MDH1	malate dehydrogenase [EC:1.1.1.37]
12hcomp56802_c0_seq1.p1	C2	Metabolism	Carbohydrate metabolism	K00026	MDH2	malate dehydrogenase [EC:1.1.1.37]
1hcomp42230_c0_seq1.p1	C2	Metabolism	Carbohydrate metabolism	K01057	PGLS, pgl, devB	6-phosphogluconolactonase [EC:3.1.1.31]
12hcomp34576_c0_seq1.p2	C2	Metabolism	Carbohydrate metabolism	K01807	rpiA	ribose 5-phosphate isomerase A [EC:5.3.1.6]
1hcomp40432_c0_seq1.p2	C2	Metabolism	Carbohydrate metabolism	K01807	rpiA	ribose 5-phosphate isomerase A [EC:5.3.1.6]
12hcomp50771_c0_seq25.p1	C2	Metabolism	Carbohydrate metabolism	K00852	rbsK, RBKS	ribokinase [EC:2.7.1.15]
1hcomp53333_c0_seq8.p1	C2	Metabolism	Carbohydrate metabolism	K00852	rbsK, RBKS	ribokinase [EC:2.7.1.15]
6hcomp60785_c0_seq1.p1	C2	Metabolism	Carbohydrate metabolism	K00963	UGP2, galU, galF	UTP--glucose-1-phosphate uridylyltransferase [EC:2.7.7.9]
1hcomp26132_c0_seq1.p2	C2	Metabolism	Carbohydrate metabolism	K19029	PFKFB2	6-phosphofructo-2-kinase / fructose-2,6-biphosphatase 2 [EC:2.7.1.105 3.1.3.46]
1hcomp52194_c0_seq1.p1	C2	Metabolism	Carbohydrate metabolism	K01784	galE, GALE	UDP-glucose 4-epimerase [EC:5.1.3.2]
1hcomp52194_c1_seq2.p1	C2	Metabolism	Carbohydrate metabolism	K01784	galE, GALE	UDP-glucose 4-epimerase [EC:5.1.3.2]
1hcomp41381_c0_seq1.p2	C2	Metabolism	Carbohydrate metabolism	K00434	E1.11.1.11	L-ascorbate peroxidase [EC:1.11.1.11]
0hcomp50059_c0_seq2.p1	C2	Metabolism	Carbohydrate metabolism	K00703	glgA	starch synthase [EC:2.4.1.21]
12hcomp40482_c0_seq1.p1	C2	Metabolism	Carbohydrate metabolism	K00703	glgA	starch synthase [EC:2.4.1.21]
12hcomp59194_c0_seq1.p1	C2	Metabolism	Carbohydrate metabolism	K00703	glgA	starch synthase [EC:2.4.1.21]
6hcomp57565_c0_seq8.p1	C2	Metabolism	Carbohydrate metabolism	K03778	ldhA	D-lactate dehydrogenase [EC:1.1.1.28]
6hcomp11847_c0_seq1.p1	C2	Metabolism	Carbohydrate metabolism	K07515	HADHA	enoyl-CoA hydratase / long-chain 3-hydroxyacyl-CoA dehydrogenase [EC:4.2.1.17 1.1.1.211]
0hcomp53475_c0_seq2.p1	C2	Metabolism	Carbohydrate metabolism	K00022	HADH	3-hydroxyacyl-CoA dehydrogenase [EC:1.1.1.35]
6hcomp58804_c0_seq1.p1	C2	Metabolism	Carbohydrate metabolism	K00052	leuB, IMDH	3-isopropylmalate dehydrogenase [EC:1.1.1.85]
6hcomp16227_c0_seq1.p1	C2	Metabolism	Carbohydrate metabolism	K21797	SAC1, SACM1L	phosphatidylinositol 4-phosphatase [EC:3.1.3.-]
12hcomp58160_c0_seq1.p1	C2	Metabolism	Carbohydrate metabolism	K01858	INO1, ISYNA1	myo-inositol-1-phosphate synthase [EC:5.5.1.4]
1hcomp20465_c0_seq1.p1	C2	Metabolism	Energy metabolism	K02717	psbP	photosystem II oxygen-evolving enhancer protein 2
1hcomp20529_c0_seq2.p2	C2	Metabolism	Energy metabolism	K08902	psb27	photosystem II Psb27 protein
12hcomp20590_c1_seq1.p2	C2	Metabolism	Energy metabolism	K02636	petC	cytochrome b6-f complex iron-sulfur subunit [EC:7.1.1.6]
0hcomp83650_c0_seq1.p1	C2	Metabolism	Energy metabolism	K08906	petJ	cytochrome c6
13hcomp31020_c0_seq2.p1	C2	Metabolism	Energy metabolism	K08907	LHCA1	light-harvesting complex I chlorophyll a/b binding protein 1
12hcomp39549_c0_seq4.p1	C2	Metabolism	Energy metabolism	K08914	LHCB3	light-harvesting complex II chlorophyll a/b binding protein 3
1hcomp52371_c0_seq2.p1	C2	Metabolism	Energy metabolism	K00927	PGK, pgk	phosphoglycerate kinase [EC:2.7.2.3]
1hcomp58422_c0_seq1.p2	C2	Metabolism	Energy metabolism	K00927	PGK, pgk	phosphoglycerate kinase [EC:2.7.2.3]
0hcomp40318_c0_seq2.p1	C2	Metabolism	Energy metabolism	K00134	GAPDH, gapA	glyceraldehyde 3-phosphate dehydrogenase [EC:1.2.1.12]
12hcomp33699_c0_seq3.p1	C2	Metabolism	Energy metabolism	K00134	GAPDH, gapA	glyceraldehyde 3-phosphate dehydrogenase [EC:1.2.1.12]
1hcomp63916_c0_seq1.p1	C2	Metabolism	Energy metabolism	K00134	GAPDH, gapA	glyceraldehyde 3-phosphate dehydrogenase [EC:1.2.1.12]
12hcomp34576_c0_seq1.p2	C2	Metabolism	Energy metabolism	K01807	rpiA	ribose 5-phosphate isomerase A [EC:5.3.1.6]
1hcomp40432_c0_seq1.p2	C2	Metabolism	Energy metabolism	K01807	rpiA	ribose 5-phosphate isomerase A [EC:5.3.1.6]
13hcomp57877_c0_seq1.p2	C2	Metabolism	Energy metabolism	K00855	PRK, prkB	phosphoribulokinase [EC:2.7.1.19]
1hcomp28437_c0_seq2.p2	C2	Metabolism	Energy metabolism	K00025	MDH1	malate dehydrogenase [EC:1.1.1.37]
12hcomp56802_c0_seq1.p1	C2	Metabolism	Energy metabolism	K00026	MDH2	malate dehydrogenase [EC:1.1.1.37]
13hcomp46897_c0_seq1.p1	C2	Metabolism	Energy metabolism	K01895	ACSS, acs	acetyl-CoA synthetase [EC:6.2.1.1]
0hcomp60381_c0_seq1.p2	C2	Metabolism	Energy metabolism	K01689	ENO, eno	enolase [EC:4.2.1.11]
6hcomp68840_c0_seq1.p1	C2	Metabolism	Energy metabolism	K00850	pfkA, PFK	6-phosphofructokinase 1 [EC:2.7.1.11]
13hcomp62081_c0_seq1.p1	C2	Metabolism	Energy metabolism	K01079	serB, PSPH	phosphoserine phosphatase [EC:3.1.3.3]
12hcomp56979_c0_seq1.p1	C2	Metabolism	Energy metabolism	K02575	NRT, narK, nrtP, nasA	MFS transporter, NNP family, nitrate/nitrite transporter
13hcomp29155_c0_seq2.p1	C2	Metabolism	Energy metabolism	K01674	cah	carbonic anhydrase [EC:4.2.1.1]
6hcomp10767_c0_seq1.p2	C2	Metabolism	Energy metabolism	K01674	cah	carbonic anhydrase [EC:4.2.1.1]
6hcomp58728_c0_seq1.p2	C2	Metabolism	Energy metabolism	K00958	sat, met3	sulfate adenylyltransferase [EC:2.7.7.4]
13hcomp42118_c0_seq1.p1	C2	Metabolism	Energy metabolism	K01082	cysQ, MET22, BPNT1	3'(2'), 5'-bisphosphate nucleotidase [EC:3.1.3.7]
13hcomp22587_c0_seq1.p3	C2	Metabolism	Energy metabolism	K00390	cysH	phosphoadenosine phosphosulfate reductase [EC:1.8.4.8 1.8.4.10]
1hcomp57842_c0_seq1.p2	C2	Metabolism	Energy metabolism	K17218	sqr	sulfide:quinone oxidoreductase [EC:1.8.5.4]
12hcomp36346_c0_seq1.p1	C2	Metabolism	Energy metabolism	K01738	cysK	cysteine synthase [EC:2.5.1.47]
0hcomp43867_c0_seq2.p2	C2	Metabolism	Energy metabolism	K17069	MET17	O-acetylhomoserine/O-acetylserine sulfhydrylase [EC:2.5.1.49 2.5.1.47]
13hcomp41559_c0_seq1.p1	C2	Metabolism	Lipid metabolism	K00645	fabD, MCAT, MCT1	[acyl-carrier-protein] S-malonyltransferase [EC:2.3.1.39]
0hcomp49896_c0_seq1.p1	C2	Metabolism	Lipid metabolism	K09458	fabF, OXSM, CEM1	3-oxoacyl-[acyl-carrier-protein] synthase II [EC:2.3.1.179]
13hcomp58154_c0_seq1.p1	C2	Metabolism	Lipid metabolism	K00059	fabG, OAR1	3-oxoacyl-[acyl-carrier protein] reductase [EC:1.1.1.100]
6hcomp33018_c0_seq1.p1	C2	Metabolism	Lipid metabolism	K00208	fabI	enoyl-[acyl-carrier protein] reductase I [EC:1.3.1.9 1.3.1.10]
13hcomp58550_c0_seq1.p1	C2	Metabolism	Lipid metabolism	K07509	HADHB	acetyl-CoA acyltransferase [EC:2.3.1.16]
0hcomp53475_c0_seq2.p1	C2	Metabolism	Lipid metabolism	K00022	HADH	3-hydroxyacyl-CoA dehydrogenase [EC:1.1.1.35]
6hcomp11847_c0_seq1.p1	C2	Metabolism	Lipid metabolism	K07515	HADHA	enoyl-CoA hydratase / long-chain 3-hydroxyacyl-CoA dehydrogenase [EC:4.2.1.17 1.1.1.211]
12hcomp55726_c0_seq8.p1	C2	Metabolism	Lipid metabolism	K08766	CPT2	carnitine O-palmitoyltransferase 2 [EC:2.3.1.21]
6hcomp58025_c0_seq3.p1	C2	Metabolism	Lipid metabolism	K08766	CPT2	carnitine O-palmitoyltransferase 2 [EC:2.3.1.21]
12hcomp50873_c3_seq1.p1	C2	Metabolism	Lipid metabolism	K00213	DHCR7	7-dehydrocholesterol reductase [EC:1.3.1.21]
1hcomp31257_c0_seq1.p1	C2	Metabolism	Lipid metabolism	K09829	ERG2	C-8 sterol isomerase [EC:5.-.-.-]
12hcomp36472_c0_seq4.p1	C2	Metabolism	Lipid metabolism	K13507	GAT	glycerol-3-phosphate O-acyltransferase / dihydroxyacetone phosphate acyltransferase [EC:2.3.1.15 2.3.1.42]
6hcomp66500_c0_seq1.p1	C2	Metabolism	Lipid metabolism	K13507	GAT	glycerol-3-phosphate O-acyltransferase / dihydroxyacetone phosphate acyltransferase [EC:2.3.1.15 2.3.1.42]
12hcomp43234_c0_seq1.p1	C2	Metabolism	Lipid metabolism	K09480	DGD	digalactosyldiacylglycerol synthase [EC:2.4.1.241]
12hcomp32310_c0_seq1.p1	C2	Metabolism	Lipid metabolism	K06130	LYPLA2	lysophospholipase II [EC:3.1.1.5]
12hcomp57623_c0_seq1.p1	C2	Metabolism	Lipid metabolism	K00432	gpx	glutathione peroxidase [EC:1.11.1.9]
6hcomp60691_c0_seq1.p1	C2	Metabolism	Nucleotide metabolism	K03783	punA, PNP	purine-nucleoside phosphorylase [EC:2.4.2.1]
1hcomp59180_c0_seq1.p1	C2	Metabolism	Nucleotide metabolism	K00760	hprT, hpt, HPRT1	hypoxanthine phosphoribosyltransferase [EC:2.4.2.8]
12hcomp57374_c0_seq1.p2	C2	Metabolism	Nucleotide metabolism	K00940	ndk, NME	nucleoside-diphosphate kinase [EC:2.7.4.6]
0hcomp42065_c0_seq2.p1	C2	Metabolism	Nucleotide metabolism	K01487	E3.5.4.3, guaD	guanine deaminase [EC:3.5.4.3]
13hcomp40720_c0_seq3.p1	C2	Metabolism	Nucleotide metabolism	K01487	E3.5.4.3, guaD	guanine deaminase [EC:3.5.4.3]
13hcomp31265_c0_seq1.p1	C2	Metabolism	Nucleotide metabolism	K00856	E2.7.1.20, ADK	adenosine kinase [EC:2.7.1.20]
1hcomp40825_c0_seq1.p2	C2	Metabolism	Nucleotide metabolism	K00856	E2.7.1.20, ADK	adenosine kinase [EC:2.7.1.20]
6hcomp58728_c0_seq1.p2	C2	Metabolism	Nucleotide metabolism	K00958	sat, met3	sulfate adenylyltransferase [EC:2.7.7.4]
1hcomp38583_c0_seq1.p1	C2	Metabolism	Amino acid metabolism	K12524	thrA	bifunctional aspartokinase / homoserine dehydrogenase 1 [EC:2.7.2.4 1.1.1.3]
6hcomp11440_c0_seq1.p1	C2	Metabolism	Amino acid metabolism	K12524	thrA	bifunctional aspartokinase / homoserine dehydrogenase 1 [EC:2.7.2.4 1.1.1.3]
13hcomp62081_c0_seq1.p1	C2	Metabolism	Amino acid metabolism	K01079	serB, PSPH	phosphoserine phosphatase [EC:3.1.3.3]
12hcomp36346_c0_seq1.p1	C2	Metabolism	Amino acid metabolism	K01738	cysK	cysteine synthase [EC:2.5.1.47]
0hcomp43867_c0_seq2.p2	C2	Metabolism	Amino acid metabolism	K17069	MET17	O-acetylhomoserine/O-acetylserine sulfhydrylase [EC:2.5.1.49 2.5.1.47]
0hcomp67278_c0_seq2.p1	C2	Metabolism	Amino acid metabolism	K00789	metK	S-adenosylmethionine synthetase [EC:2.5.1.6]
6hcomp58793_c0_seq1.p1	C2	Metabolism	Amino acid metabolism	K00789	metK	S-adenosylmethionine synthetase [EC:2.5.1.6]
12hcomp26968_c0_seq1.p1	C2	Metabolism	Amino acid metabolism	K01611	speD, AMD1	S-adenosylmethionine decarboxylase [EC:4.1.1.50]
6hcomp45476_c0_seq1.p1	C2	Metabolism	Amino acid metabolism	K08963	mtnA	methylthioribose-1-phosphate isomerase [EC:5.3.1.23]
12hcomp64306_c0_seq1.p1	C2	Metabolism	Amino acid metabolism	K21456	GSS	glutathione synthase [EC:6.3.2.3]
1hcomp28437_c0_seq2.p2	C2	Metabolism	Amino acid metabolism	K00025	MDH1	malate dehydrogenase [EC:1.1.1.37]
12hcomp56802_c0_seq1.p1	C2	Metabolism	Amino acid metabolism	K00026	MDH2	malate dehydrogenase [EC:1.1.1.37]
6hcomp11847_c0_seq1.p1	C2	Metabolism	Amino acid metabolism	K07515	HADHA	enoyl-CoA hydratase / long-chain 3-hydroxyacyl-CoA dehydrogenase [EC:4.2.1.17 1.1.1.211]
0hcomp53475_c0_seq2.p1	C2	Metabolism	Amino acid metabolism	K00022	HADH	3-hydroxyacyl-CoA dehydrogenase [EC:1.1.1.35]
13hcomp58550_c0_seq1.p1	C2	Metabolism	Amino acid metabolism	K07509	HADHB	acetyl-CoA acyltransferase [EC:2.3.1.16]
6hcomp58804_c0_seq1.p1	C2	Metabolism	Amino acid metabolism	K00052	leuB, IMDH	3-isopropylmalate dehydrogenase [EC:1.1.1.85]
6hcomp12184_c0_seq2.p1	C2	Metabolism	Amino acid metabolism	K01714	dapA	4-hydroxy-tetrahydrodipicolinate synthase [EC:4.3.3.7]
6hcomp42919_c0_seq1.p1	C2	Metabolism	Amino acid metabolism	K19199	SETD3	histone-lysine N-methyltransferase SETD3 [EC:2.1.1.43]
6hcomp47986_c0_seq1.p1	C2	Metabolism	Amino acid metabolism	K19199	SETD3	histone-lysine N-methyltransferase SETD3 [EC:2.1.1.43]
6hcomp61229_c0_seq1.p1	C2	Metabolism	Amino acid metabolism	K19199	SETD3	histone-lysine N-methyltransferase SETD3 [EC:2.1.1.43]
12hcomp57050_c0_seq1.p1	C2	Metabolism	Amino acid metabolism	K00819	rocD, OAT	ornithine--oxo-acid transaminase [EC:2.6.1.13]
6hcomp68748_c0_seq1.p1	C2	Metabolism	Amino acid metabolism	K22842	MRP	L-glutamate-5-semialdehyde N-acetyltransferase [EC:2.3.1.271]
12hcomp43552_c0_seq1.p1	C2	Metabolism	Amino acid metabolism	K00543	ASMT	acetylserotonin O-methyltransferase [EC:2.1.1.4]
0hcomp49120_c0_seq1.p1	C2	Metabolism	Amino acid metabolism	K01626	E2.5.1.54, aroF, aroG, aroH	3-deoxy-7-phosphoheptulonate synthase [EC:2.5.1.54]
13hcomp43582_c0_seq2.p1	C2	Metabolism	Amino acid metabolism	K01609	trpC	indole-3-glycerol phosphate synthase [EC:4.1.1.48]
6hcomp11847_c0_seq1.p1	C2	Metabolism	Metabolism of other amino acids	K07515	HADHA	enoyl-CoA hydratase / long-chain 3-hydroxyacyl-CoA dehydrogenase [EC:4.2.1.17 1.1.1.211]
6hcomp58728_c0_seq1.p2	C2	Metabolism	Metabolism of other amino acids	K00958	sat, met3	sulfate adenylyltransferase [EC:2.7.7.4]
12hcomp64306_c0_seq1.p1	C2	Metabolism	Metabolism of other amino acids	K21456	GSS	glutathione synthase [EC:6.3.2.3]
1hcomp23021_c0_seq1.p1	C2	Metabolism	Metabolism of other amino acids	K00799	GST, gst	glutathione S-transferase [EC:2.5.1.18]
1hcomp71647_c0_seq1.p2	C2	Metabolism	Metabolism of other amino acids	K00799	GST, gst	glutathione S-transferase [EC:2.5.1.18]
1hcomp75671_c0_seq1.p1	C2	Metabolism	Metabolism of other amino acids	K05360	TXNDC12	protein-disulfide reductase (glutathione) [EC:1.8.4.2]
12hcomp57623_c0_seq1.p1	C2	Metabolism	Metabolism of other amino acids	K00432	gpx	glutathione peroxidase [EC:1.11.1.9]
1hcomp41381_c0_seq1.p2	C2	Metabolism	Metabolism of other amino acids	K00434	E1.11.1.11	L-ascorbate peroxidase [EC:1.11.1.11]
6hcomp13773_c0_seq1.p1	C2	Metabolism	Glycan biosynthesis and metabolism	K00717	FUT8	glycoprotein 6-alpha-L-fucosyltransferase [EC:2.4.1.68]
6hcomp53436_c0_seq4.p1	C2	Metabolism	Glycan biosynthesis and metabolism	K09667	OGT	protein O-GlcNAc transferase [EC:2.4.1.255]
12hcomp54927_c0_seq12.p1	C2	Metabolism	Glycan biosynthesis and metabolism	K05310	GPI7	ethanolaminephosphotransferase [EC:2.7.-.-]
6hcomp65712_c0_seq1.p1	C2	Metabolism	Metabolism of cofactors and vitamins	K04487	iscS, NFS1	cysteine desulfurase [EC:2.8.1.7]
12hcomp40542_c0_seq1.p1	C2	Metabolism	Metabolism of cofactors and vitamins	K05275	E1.1.1.65	pyridoxine 4-dehydrogenase [EC:1.1.1.65]
6hcomp60691_c0_seq1.p1	C2	Metabolism	Metabolism of cofactors and vitamins	K03783	punA, PNP	purine-nucleoside phosphorylase [EC:2.4.2.1]
12hcomp60103_c0_seq1.p1	C2	Metabolism	Metabolism of cofactors and vitamins	K00606	panB	3-methyl-2-oxobutanoate hydroxymethyltransferase [EC:2.1.2.11]
0hcomp49896_c0_seq1.p1	C2	Metabolism	Metabolism of cofactors and vitamins	K09458	fabF, OXSM, CEM1	3-oxoacyl-[acyl-carrier-protein] synthase II [EC:2.3.1.179]
13hcomp58154_c0_seq1.p1	C2	Metabolism	Metabolism of cofactors and vitamins	K00059	fabG, OAR1	3-oxoacyl-[acyl-carrier protein] reductase [EC:1.1.1.100]
6hcomp33018_c0_seq1.p1	C2	Metabolism	Metabolism of cofactors and vitamins	K00208	fabI	enoyl-[acyl-carrier protein] reductase I [EC:1.3.1.9 1.3.1.10]
13hcomp58923_c0_seq1.p1	C2	Metabolism	Metabolism of cofactors and vitamins	K01012	bioB	biotin synthase [EC:2.8.1.6]
13hcomp52058_c1_seq1.p1	C2	Metabolism	Metabolism of cofactors and vitamins	K00604	MTFMT, fmt	methionyl-tRNA formyltransferase [EC:2.1.2.9]
12hcomp50485_c0_seq1.p2	C2	Metabolism	Metabolism of cofactors and vitamins	K01934	MTHFS	5-formyltetrahydrofolate cyclo-ligase [EC:6.3.3.2]
0hcomp48543_c0_seq6.p1	C2	Metabolism	Metabolism of cofactors and vitamins	K11152	RDH11	retinol dehydrogenase 11 [EC:1.1.1.300]
1hcomp57194_c0_seq1.p1	C2	Metabolism	Metabolism of cofactors and vitamins	K01749	hemC, HMBS	hydroxymethylbilane synthase [EC:2.5.1.61]
13hcomp59463_c0_seq1.p1	C2	Metabolism	Metabolism of cofactors and vitamins	K01599	hemE, UROD	uroporphyrinogen decarboxylase [EC:4.1.1.37]
6hcomp49625_c1_seq2.p2	C2	Metabolism	Metabolism of cofactors and vitamins	K01599	hemE, UROD	uroporphyrinogen decarboxylase [EC:4.1.1.37]
0hcomp49197_c0_seq3.p1	C2	Metabolism	Metabolism of cofactors and vitamins	K00228	CPOX, hemF	coproporphyrinogen III oxidase [EC:1.3.3.3]
0hcomp49197_c1_seq1.p2	C2	Metabolism	Metabolism of cofactors and vitamins	K00228	CPOX, hemF	coproporphyrinogen III oxidase [EC:1.3.3.3]
6hcomp61030_c0_seq1.p1	C2	Metabolism	Metabolism of cofactors and vitamins	K03404	chlD, bchD	magnesium chelatase subunit D [EC:6.6.1.1]
12hcomp60158_c0_seq1.p1	C2	Metabolism	Metabolism of cofactors and vitamins	K00218	por	protochlorophyllide reductase [EC:1.3.1.33]
0hcomp60689_c0_seq1.p2	C2	Metabolism	Metabolism of cofactors and vitamins	K04040	chlG, bchG	chlorophyll/bacteriochlorophyll a synthase [EC:2.5.1.62 2.5.1.133]
13hcomp53759_c2_seq1.p1	C2	Metabolism	Metabolism of cofactors and vitamins	K13606	NOL, NYC1	chlorophyll(ide) b reductase [EC:1.1.1.294]
12hcomp52431_c1_seq2.p1	C2	Metabolism	Metabolism of cofactors and vitamins	K13071	PAO, ACD1	pheophorbide a oxygenase [EC:1.14.15.17]
12hcomp53799_c0_seq3.p2	C2	Metabolism	Metabolism of cofactors and vitamins	K01764	HCCS	cytochrome c heme-lyase [EC:4.4.1.17]
6hcomp56839_c4_seq1.p1	C2	Metabolism	Metabolism of cofactors and vitamins	K14735	HEPH	hephaestin [EC:1.16.3.1]
0hcomp28522_c1_seq1.p3	C2	Metabolism	Metabolism of cofactors and vitamins	K18534	K18534	MPBQ/MSBQ methyltransferase [EC:2.1.1.295]
12hcomp13702_c0_seq1.p3	C2	Metabolism	Metabolism of cofactors and vitamins	K18534	K18534	MPBQ/MSBQ methyltransferase [EC:2.1.1.295]
6hcomp59845_c0_seq1.p1	C2	Metabolism	Metabolism of terpenoids and polyketides	K03527	ispH, lytB	4-hydroxy-3-methylbut-2-en-1-yl diphosphate reductase [EC:1.17.7.4]
12hcomp62507_c0_seq1.p1	C2	Metabolism	Metabolism of terpenoids and polyketides	K06013	STE24	STE24 endopeptidase [EC:3.4.24.84]
1hcomp55190_c0_seq10.p1	C2	Metabolism	Metabolism of terpenoids and polyketides	K15889	PCME	prenylcysteine alpha-carboxyl methylesterase [EC:3.1.1.-]
12hcomp49306_c0_seq2.p1	C2	Metabolism	Metabolism of terpenoids and polyketides	K10717	CYP735A	cytokinin trans-hydroxylase
0hcomp53475_c0_seq2.p1	C2	Metabolism	Metabolism of terpenoids and polyketides	K00022	HADH	3-hydroxyacyl-CoA dehydrogenase [EC:1.1.1.35]
6hcomp58728_c0_seq1.p2	C2	Metabolism	Biosynthesis of other secondary metabolites	K00958	sat, met3	sulfate adenylyltransferase [EC:2.7.7.4]
1hcomp38583_c0_seq1.p1	C2	Metabolism	Biosynthesis of other secondary metabolites	K12524	thrA	bifunctional aspartokinase / homoserine dehydrogenase 1 [EC:2.7.2.4 1.1.1.3]
6hcomp11440_c0_seq1.p1	C2	Metabolism	Biosynthesis of other secondary metabolites	K12524	thrA	bifunctional aspartokinase / homoserine dehydrogenase 1 [EC:2.7.2.4 1.1.1.3]
6hcomp12184_c0_seq2.p1	C2	Metabolism	Biosynthesis of other secondary metabolites	K01714	dapA	4-hydroxy-tetrahydrodipicolinate synthase [EC:4.3.3.7]
6hcomp14440_c0_seq1.p2	C2	Metabolism	Biosynthesis of other secondary metabolites	K00844	HK	hexokinase [EC:2.7.1.1]
12hcomp58160_c0_seq1.p1	C2	Metabolism	Biosynthesis of other secondary metabolites	K01858	INO1, ISYNA1	myo-inositol-1-phosphate synthase [EC:5.5.1.4]
13hcomp41559_c0_seq1.p1	C2	Metabolism	Biosynthesis of other secondary metabolites	K00645	fabD, MCAT, MCT1	[acyl-carrier-protein] S-malonyltransferase [EC:2.3.1.39]
13hcomp58154_c0_seq1.p1	C2	Metabolism	Biosynthesis of other secondary metabolites	K00059	fabG, OAR1	3-oxoacyl-[acyl-carrier protein] reductase [EC:1.1.1.100]
6hcomp33018_c0_seq1.p1	C2	Metabolism	Biosynthesis of other secondary metabolites	K00208	fabI	enoyl-[acyl-carrier protein] reductase I [EC:1.3.1.9 1.3.1.10]
6hcomp11847_c0_seq1.p1	C2	Metabolism	Xenobiotics biodegradation and metabolism	K07515	HADHA	enoyl-CoA hydratase / long-chain 3-hydroxyacyl-CoA dehydrogenase [EC:4.2.1.17 1.1.1.211]
0hcomp53475_c0_seq2.p1	C2	Metabolism	Xenobiotics biodegradation and metabolism	K00022	HADH	3-hydroxyacyl-CoA dehydrogenase [EC:1.1.1.35]
1hcomp23021_c0_seq1.p1	C2	Metabolism	Xenobiotics biodegradation and metabolism	K00799	GST, gst	glutathione S-transferase [EC:2.5.1.18]
1hcomp71647_c0_seq1.p2	C2	Metabolism	Xenobiotics biodegradation and metabolism	K00799	GST, gst	glutathione S-transferase [EC:2.5.1.18]
1hcomp59180_c0_seq1.p1	C2	Metabolism	Xenobiotics biodegradation and metabolism	K00760	hprT, hpt, HPRT1	hypoxanthine phosphoribosyltransferase [EC:2.4.2.8]
12hcomp57374_c0_seq1.p2	C2	Metabolism	Xenobiotics biodegradation and metabolism	K00940	ndk, NME	nucleoside-diphosphate kinase [EC:2.7.4.6]
0hcomp62337_c0_seq1.p1	C2	Genetic Information Processing	Transcription	K03013	RPB5, POLR2E	DNA-directed RNA polymerases I, II, and III subunit RPABC1
12hcomp49919_c0_seq3.p2	C2	Genetic Information Processing	Transcription	K03020	RPC19, POLR1D	DNA-directed RNA polymerases I and III subunit RPAC2
6hcomp10264_c0_seq1.p2	C2	Genetic Information Processing	Transcription	K03000	RPA12, ZNRD1	DNA-directed RNA polymerase I subunit RPA12
6hcomp14119_c0_seq1.p2	C2	Genetic Information Processing	Transcription	K12836	U2AF1	splicing factor U2AF 35 kDa subunit
6hcomp58677_c0_seq1.p2	C2	Genetic Information Processing	Transcription	K12845	SNU13, NHP2L	U4/U6 small nuclear ribonucleoprotein SNU13
12hcomp56737_c0_seq1.p2	C2	Genetic Information Processing	Translation	K02997	RP-S9e, RPS9	small subunit ribosomal protein S9e
6hcomp63565_c0_seq1.p1	C2	Genetic Information Processing	Translation	K02951	RP-S12e, RPS12	small subunit ribosomal protein S12e
0hcomp55544_c0_seq1.p2	C2	Genetic Information Processing	Translation	K02955	RP-S14e, RPS14	small subunit ribosomal protein S14e
1hcomp57343_c0_seq1.p1	C2	Genetic Information Processing	Translation	K02958	RP-S15e, RPS15	small subunit ribosomal protein S15e
12hcomp56864_c0_seq1.p2	C2	Genetic Information Processing	Translation	K02957	RP-S15Ae, RPS15A	small subunit ribosomal protein S15Ae
1hcomp57122_c0_seq1.p2	C2	Genetic Information Processing	Translation	K02964	RP-S18e, RPS18	small subunit ribosomal protein S18e
1hcomp57082_c0_seq1.p1	C2	Genetic Information Processing	Translation	K02966	RP-S19e, RPS19	small subunit ribosomal protein S19e
1hcomp57154_c0_seq1.p1	C2	Genetic Information Processing	Translation	K02969	RP-S20e, RPS20	small subunit ribosomal protein S20e
13hcomp57748_c0_seq1.p2	C2	Genetic Information Processing	Translation	K02975	RP-S25e, RPS25	small subunit ribosomal protein S25e
6hcomp32823_c0_seq1.p3	C2	Genetic Information Processing	Translation	K02977	RP-S27Ae, RPS27A	small subunit ribosomal protein S27Ae
13hcomp57828_c0_seq1.p1	C2	Genetic Information Processing	Translation	K02870	RP-L12e, RPL12	large subunit ribosomal protein L12e
13hcomp57971_c0_seq1.p3	C2	Genetic Information Processing	Translation	K02894	RP-L23e, RPL23	large subunit ribosomal protein L23e
0hcomp55864_c0_seq1.p1	C2	Genetic Information Processing	Translation	K02908	RP-L30e, RPL30	large subunit ribosomal protein L30e
13hcomp58046_c0_seq1.p2	C2	Genetic Information Processing	Translation	K02910	RP-L31e, RPL31	large subunit ribosomal protein L31e
1hcomp56883_c0_seq1.p1	C2	Genetic Information Processing	Translation	K02912	RP-L32e, RPL32	large subunit ribosomal protein L32e
6hcomp58378_c0_seq1.p1	C2	Genetic Information Processing	Translation	K02915	RP-L34e, RPL34	large subunit ribosomal protein L34e
12hcomp56764_c0_seq1.p2	C2	Genetic Information Processing	Translation	K02918	RP-L35e, RPL35	large subunit ribosomal protein L35e
12hcomp56768_c0_seq1.p2	C2	Genetic Information Processing	Translation	K02917	RP-L35Ae, RPL35A	large subunit ribosomal protein L35Ae
6hcomp58409_c0_seq1.p2	C2	Genetic Information Processing	Translation	K02917	RP-L35Ae, RPL35A	large subunit ribosomal protein L35Ae
0hcomp55973_c0_seq1.p2	C2	Genetic Information Processing	Translation	K02922	RP-L37e, RPL37	large subunit ribosomal protein L37e
1hcomp57367_c0_seq1.p2	C2	Genetic Information Processing	Translation	K02921	RP-L37Ae, RPL37A	large subunit ribosomal protein L37Ae
12hcomp11668_c0_seq1.p3	C2	Genetic Information Processing	Translation	K02923	RP-L38e, RPL38	large subunit ribosomal protein L38e
12hcomp55458_c0_seq2.p2	C2	Genetic Information Processing	Translation	K02927	RP-L40e, RPL40	large subunit ribosomal protein L40e
12hcomp56809_c0_seq1.p1	C2	Genetic Information Processing	Translation	K02929	RP-L44e, RPL44	large subunit ribosomal protein L44e
6hcomp58537_c0_seq1.p2	C2	Genetic Information Processing	Translation	K02942	RP-LP1, RPLP1	large subunit ribosomal protein LP1
13hcomp21408_c0_seq2.p2	C2	Genetic Information Processing	Translation	K02943	RP-LP2, RPLP2	large subunit ribosomal protein LP2
13hcomp52058_c1_seq1.p1	C2	Genetic Information Processing	Translation	K00604	MTFMT, fmt	methionyl-tRNA formyltransferase [EC:2.1.2.9]
1hcomp54231_c0_seq4.p1	C2	Genetic Information Processing	Translation	K01889	FARSA, pheS	phenylalanyl-tRNA synthetase alpha chain [EC:6.1.1.20]
1hcomp54547_c3_seq2.p1	C2	Genetic Information Processing	Translation	K03243	EIF5B	translation initiation factor 5B
12hcomp49412_c0_seq2.p1	C2	Genetic Information Processing	Translation	K14326	UPF1, RENT1	regulator of nonsense transcripts 1 [EC:3.6.4.-]
1hcomp31322_c0_seq1.p2	C2	Genetic Information Processing	Translation	K14376	PAP	poly(A) polymerase [EC:2.7.7.19]
6hcomp58677_c0_seq1.p2	C2	Genetic Information Processing	Translation	K12845	SNU13, NHP2L	U4/U6 small nuclear ribonucleoprotein SNU13
1hcomp29907_c0_seq1.p1	C2	Genetic Information Processing	Translation	K14572	MDN1, REA1	midasin
1hcomp59084_c0_seq1.p1	C2	Genetic Information Processing	Folding, sorting and degradation	K03217	yidC, spoIIIJ, OXA1, ccfA	YidC/Oxa1 family membrane protein insertase
1hcomp40807_c1_seq1.p2	C2	Genetic Information Processing	Folding, sorting and degradation	K03106	SRP54, ffh	signal recognition particle subunit SRP54 [EC:3.6.5.4]
13hcomp57287_c0_seq1.p1	C2	Genetic Information Processing	Folding, sorting and degradation	K09490	HSPA5, BIP	heat shock 70kDa protein 5
6hcomp58660_c0_seq1.p2	C2	Genetic Information Processing	Folding, sorting and degradation	K09490	HSPA5, BIP	heat shock 70kDa protein 5
0hcomp60022_c0_seq1.p2	C2	Genetic Information Processing	Folding, sorting and degradation	K03100	lepB	signal peptidase I [EC:3.4.21.89]
13hcomp62101_c0_seq1.p1	C2	Genetic Information Processing	Folding, sorting and degradation	K09523	DNAJC3	DnaJ homolog subfamily C member 3
12hcomp57109_c0_seq1.p2	C2	Genetic Information Processing	Folding, sorting and degradation	K08054	CANX	calnexin
13hcomp20649_c0_seq1.p2	C2	Genetic Information Processing	Folding, sorting and degradation	K13984	TXNDC5, ERP46	thioredoxin domain-containing protein 5
13hcomp58306_c0_seq1.p2	C2	Genetic Information Processing	Folding, sorting and degradation	K13250	SSR2	translocon-associated protein subunit beta
1hcomp58287_c0_seq1.p3	C2	Genetic Information Processing	Folding, sorting and degradation	K13251	SSR3	translocon-associated protein subunit gamma
0hcomp30860_c0_seq1.p2	C2	Genetic Information Processing	Folding, sorting and degradation	K09502	DNAJA1	DnaJ homolog subfamily A member 1
6hcomp65712_c0_seq1.p1	C2	Genetic Information Processing	Folding, sorting and degradation	K04487	iscS, NFS1	cysteine desulfurase [EC:2.8.1.7]
6hcomp62086_c0_seq1.p1	C2	Genetic Information Processing	Folding, sorting and degradation	K03064	PSMC6, RPT4	26S proteasome regulatory subunit T4
12hcomp70748_c0_seq1.p2	C2	Genetic Information Processing	Folding, sorting and degradation	K12589	RRP42, EXOSC7	exosome complex component RRP42
1hcomp33124_c0_seq2.p1	C2	Genetic Information Processing	Folding, sorting and degradation	K12608	CAF16	CCR4-NOT complex subunit CAF16
1hcomp31679_c0_seq1.p1	C2	Genetic Information Processing	Folding, sorting and degradation	K01148	PARN, PNLDC1	poly(A)-specific ribonuclease [EC:3.1.13.4]
0hcomp60381_c0_seq1.p2	C2	Genetic Information Processing	Folding, sorting and degradation	K01689	ENO, eno	enolase [EC:4.2.1.11]
6hcomp68840_c0_seq1.p1	C2	Genetic Information Processing	Folding, sorting and degradation	K00850	pfkA, PFK	6-phosphofructokinase 1 [EC:2.7.1.11]
12hcomp56874_c0_seq1.p2	C2	Genetic Information Processing	Folding, sorting and degradation	K04043	dnaK, HSPA9	molecular chaperone DnaK
12hcomp57029_c0_seq1.p2	C2	Genetic Information Processing	Folding, sorting and degradation	K04043	dnaK, HSPA9	molecular chaperone DnaK
1hcomp20312_c0_seq1.p2	C2	Genetic Information Processing	Folding, sorting and degradation	K04043	dnaK, HSPA9	molecular chaperone DnaK
1hcomp66211_c0_seq1.p1	C2	Genetic Information Processing	Replication and repair	K04802	PCNA	proliferating cell nuclear antigen
1hcomp30844_c1_seq1.p1	C2	Genetic Information Processing	Replication and repair	K02540	MCM2	DNA replication licensing factor MCM2 [EC:3.6.4.12]
13hcomp66538_c0_seq1.p3	C2	Genetic Information Processing	Replication and repair	K10771	APEX1	AP endonuclease 1 [EC:4.2.99.18]
6hcomp56023_c0_seq7.p1	C2	Genetic Information Processing	Replication and repair	K10901	BLM, RECQL3, SGS1	bloom syndrome protein [EC:3.6.4.12]
6hcomp51327_c0_seq2.p1	C2	Environmental Information Processing	Membrane transport	K05658	ABCB1, CD243	ATP-binding cassette, subfamily B (MDR/TAP), member 1 [EC:7.6.2.2]
1hcomp59084_c0_seq1.p1	C2	Environmental Information Processing	Membrane transport	K03217	yidC, spoIIIJ, OXA1, ccfA	YidC/Oxa1 family membrane protein insertase
1hcomp40807_c1_seq1.p2	C2	Environmental Information Processing	Membrane transport	K03106	SRP54, ffh	signal recognition particle subunit SRP54 [EC:3.6.5.4]
12hcomp57374_c0_seq1.p2	C2	Environmental Information Processing	Signal transduction	K00940	ndk, NME	nucleoside-diphosphate kinase [EC:2.7.4.6]
6hcomp63510_c0_seq1.p1	C2	Environmental Information Processing	Signal transduction	K04688	RPS6KB	ribosomal protein S6 kinase beta [EC:2.7.11.1]
13hcomp55090_c0_seq3.p1	C2	Environmental Information Processing	Signal transduction	K19882	NOTUM	O-palmitoleoyl-L-serine hydrolase [EC:3.1.1.98]
12hcomp48377_c0_seq1.p1	C2	Environmental Information Processing	Signal transduction	K09592	EGLN, HPH	hypoxia-inducible factor prolyl hydroxylase [EC:1.14.11.29]
6hcomp14440_c0_seq1.p2	C2	Environmental Information Processing	Signal transduction	K00844	HK	hexokinase [EC:2.7.1.1]
0hcomp40318_c0_seq2.p1	C2	Environmental Information Processing	Signal transduction	K00134	GAPDH, gapA	glyceraldehyde 3-phosphate dehydrogenase [EC:1.2.1.12]
12hcomp33699_c0_seq3.p1	C2	Environmental Information Processing	Signal transduction	K00134	GAPDH, gapA	glyceraldehyde 3-phosphate dehydrogenase [EC:1.2.1.12]
1hcomp63916_c0_seq1.p1	C2	Environmental Information Processing	Signal transduction	K00134	GAPDH, gapA	glyceraldehyde 3-phosphate dehydrogenase [EC:1.2.1.12]
0hcomp60381_c0_seq1.p2	C2	Environmental Information Processing	Signal transduction	K01689	ENO, eno	enolase [EC:4.2.1.11]
13hcomp64001_c0_seq1.p1	C2	Environmental Information Processing	Signal transduction	K11434	PRMT1	type I protein arginine methyltransferase [EC:2.1.1.319]
6hcomp16227_c0_seq1.p1	C2	Environmental Information Processing	Signal transduction	K21797	SAC1, SACM1L	phosphatidylinositol 4-phosphatase [EC:3.1.3.-]
12hcomp21753_c0_seq1.p1	C2	Environmental Information Processing	Signal transduction	K13024	PPIP5K, VIP	inositol-hexakisphosphate/diphosphoinositol-pentakisphosphate 1-kinase [EC:2.7.4.24]
1hcomp26132_c0_seq1.p2	C2	Environmental Information Processing	Signal transduction	K19029	PFKFB2	6-phosphofructo-2-kinase / fructose-2,6-biphosphatase 2 [EC:2.7.1.105 3.1.3.46]
6hcomp68840_c0_seq1.p1	C2	Environmental Information Processing	Signal transduction	K00850	pfkA, PFK	6-phosphofructokinase 1 [EC:2.7.1.11]
12hcomp57109_c0_seq1.p2	C2	Cellular Processes	Transport and catabolism	K08054	CANX	calnexin
12hcomp47106_c0_seq3.p3	C2	Cellular Processes	Transport and catabolism	K13347	PXMP2, PMP22	peroxisomal membrane protein 2
12hcomp30190_c1_seq1.p1	C2	Cellular Processes	Transport and catabolism	K13354	SLC25A17, PMP34	solute carrier family 25 (peroxisomal adenine nucleotide transporter), member 17
6hcomp63510_c0_seq1.p1	C2	Cellular Processes	Transport and catabolism	K04688	RPS6KB	ribosomal protein S6 kinase beta [EC:2.7.11.1]
12hcomp32548_c0_seq1.p2	C2	Cellular Processes	Transport and catabolism	K21248	VMP1	vacuole membrane protein 1
13hcomp29411_c0_seq1.p1	C2	Cellular Processes	Cell growth and death	K06639	CDC14	cell division cycle 14 [EC:3.1.3.16 3.1.3.48]
1hcomp66211_c0_seq1.p1	C2	Cellular Processes	Cell growth and death	K04802	PCNA	proliferating cell nuclear antigen
1hcomp30844_c1_seq1.p1	C2	Cellular Processes	Cell growth and death	K02540	MCM2	DNA replication licensing factor MCM2 [EC:3.6.4.12]
12hcomp64306_c0_seq1.p1	C2	Cellular Processes	Cell growth and death	K21456	GSS	glutathione synthase [EC:6.3.2.3]
1hcomp66211_c0_seq1.p1	C2	Cellular Processes	Cellular community - eukaryotes	K04802	PCNA	proliferating cell nuclear antigen
0hcomp49120_c0_seq1.p1	C2	Cellular Processes	Cellular community - prokaryotes	K01626	E2.5.1.54, aroF, aroG, aroH	3-deoxy-7-phosphoheptulonate synthase [EC:2.5.1.54]
1hcomp59084_c0_seq1.p1	C2	Cellular Processes	Cellular community - prokaryotes	K03217	yidC, spoIIIJ, OXA1, ccfA	YidC/Oxa1 family membrane protein insertase
1hcomp40807_c1_seq1.p2	C2	Cellular Processes	Cellular community - prokaryotes	K03106	SRP54, ffh	signal recognition particle subunit SRP54 [EC:3.6.5.4]
0hcomp50059_c0_seq2.p1	C2	Cellular Processes	Cellular community - prokaryotes	K00703	glgA	starch synthase [EC:2.4.1.21]
12hcomp40482_c0_seq1.p1	C2	Cellular Processes	Cellular community - prokaryotes	K00703	glgA	starch synthase [EC:2.4.1.21]
12hcomp59194_c0_seq1.p1	C2	Cellular Processes	Cellular community - prokaryotes	K00703	glgA	starch synthase [EC:2.4.1.21]
6hcomp33396_c0_seq1.p1	C2	Organismal Systems	Immune system	K10380	ANK	ankyrin
6hcomp50564_c0_seq2.p1	C2	Organismal Systems	Immune system	K10380	ANK	ankyrin
6hcomp55750_c0_seq1.p1	C2	Organismal Systems	Immune system	K10380	ANK	ankyrin
6hcomp57089_c2_seq9.p4	C2	Organismal Systems	Immune system	K10380	ANK	ankyrin
12hcomp57788_c0_seq1.p2	C2	Organismal Systems	Immune system	K03671	trxA	thioredoxin 1
12hcomp49919_c0_seq3.p2	C2	Organismal Systems	Immune system	K03020	RPC19, POLR1D	DNA-directed RNA polymerases I and III subunit RPAC2
0hcomp62337_c0_seq1.p1	C2	Organismal Systems	Immune system	K03013	RPB5, POLR2E	DNA-directed RNA polymerases I, II, and III subunit RPABC1
12hcomp57109_c0_seq1.p2	C2	Organismal Systems	Immune system	K08054	CANX	calnexin
6hcomp63510_c0_seq1.p1	C2	Organismal Systems	Immune system	K04688	RPS6KB	ribosomal protein S6 kinase beta [EC:2.7.11.1]
6hcomp14440_c0_seq1.p2	C2	Organismal Systems	Endocrine system	K00844	HK	hexokinase [EC:2.7.1.1]
6hcomp63510_c0_seq1.p1	C2	Organismal Systems	Endocrine system	K04688	RPS6KB	ribosomal protein S6 kinase beta [EC:2.7.11.1]
13hcomp64001_c0_seq1.p1	C2	Organismal Systems	Endocrine system	K11434	PRMT1	type I protein arginine methyltransferase [EC:2.1.1.319]
12hcomp55726_c0_seq8.p1	C2	Organismal Systems	Endocrine system	K08766	CPT2	carnitine O-palmitoyltransferase 2 [EC:2.3.1.21]
6hcomp58025_c0_seq3.p1	C2	Organismal Systems	Endocrine system	K08766	CPT2	carnitine O-palmitoyltransferase 2 [EC:2.3.1.21]
1hcomp41469_c0_seq1.p1	C2	Organismal Systems	Endocrine system	K09571	FKBP4_5	FK506-binding protein 4/5 [EC:5.2.1.8]
1hcomp52461_c0_seq4.p2	C2	Organismal Systems	Endocrine system	K09571	FKBP4_5	FK506-binding protein 4/5 [EC:5.2.1.8]
1hcomp9524_c0_seq1.p1	C2	Organismal Systems	Endocrine system	K09571	FKBP4_5	FK506-binding protein 4/5 [EC:5.2.1.8]
13hcomp57287_c0_seq1.p1	C2	Organismal Systems	Endocrine system	K09490	HSPA5, BIP	heat shock 70kDa protein 5
6hcomp58660_c0_seq1.p2	C2	Organismal Systems	Endocrine system	K09490	HSPA5, BIP	heat shock 70kDa protein 5
12hcomp57109_c0_seq1.p2	C2	Organismal Systems	Endocrine system	K08054	CANX	calnexin
12hcomp57623_c0_seq1.p1	C2	Organismal Systems	Endocrine system	K00432	gpx	glutathione peroxidase [EC:1.11.1.9]
1hcomp26132_c0_seq1.p2	C2	Organismal Systems	Endocrine system	K19029	PFKFB2	6-phosphofructo-2-kinase / fructose-2,6-biphosphatase 2 [EC:2.7.1.105 3.1.3.46]
6hcomp51327_c0_seq2.p1	C2	Organismal Systems	Digestive system	K05658	ABCB1, CD243	ATP-binding cassette, subfamily B (MDR/TAP), member 1 [EC:7.6.2.2]
6hcomp14440_c0_seq1.p2	C2	Organismal Systems	Digestive system	K00844	HK	hexokinase [EC:2.7.1.1]
6hcomp56839_c4_seq1.p1	C2	Organismal Systems	Digestive system	K14735	HEPH	hephaestin [EC:1.16.3.1]
1hcomp28437_c0_seq2.p2	C2	Organismal Systems	Excretory system	K00025	MDH1	malate dehydrogenase [EC:1.1.1.37]
12hcomp65452_c0_seq1.p1	C2	Organismal Systems	Sensory system	K19695	NCALD	neurocalcin delta
6hcomp63510_c0_seq1.p1	C2	Organismal Systems	Aging	K04688	RPS6KB	ribosomal protein S6 kinase beta [EC:2.7.11.1]
12hcomp40244_c0_seq1.p1	C2	Organismal Systems	Aging	K17794	TIM23	mitochondrial import inner membrane translocase subunit TIM23
12hcomp56874_c0_seq1.p2	C2	Organismal Systems	Aging	K04043	dnaK, HSPA9	molecular chaperone DnaK
12hcomp57029_c0_seq1.p2	C2	Organismal Systems	Aging	K04043	dnaK, HSPA9	molecular chaperone DnaK
1hcomp20312_c0_seq1.p2	C2	Organismal Systems	Aging	K04043	dnaK, HSPA9	molecular chaperone DnaK
6hcomp63510_c0_seq1.p1	C2	Organismal Systems	Environmental adaptation	K04688	RPS6KB	ribosomal protein S6 kinase beta [EC:2.7.11.1]
1hcomp63013_c0_seq1.p1	C2	Organismal Systems	Environmental adaptation	K18164	NDUFAF7	NADH dehydrogenase [ubiquinone] 1 alpha subcomplex assembly factor 7
1hcomp41314_c0_seq1.p2	C2	Organismal Systems	Environmental adaptation	K18183	COX19	cytochrome c oxidase assembly protein subunit 19
12hcomp55726_c0_seq8.p1	C2	Organismal Systems	Environmental adaptation	K08766	CPT2	carnitine O-palmitoyltransferase 2 [EC:2.3.1.21]
6hcomp58025_c0_seq3.p1	C2	Organismal Systems	Environmental adaptation	K08766	CPT2	carnitine O-palmitoyltransferase 2 [EC:2.3.1.21]
0hcomp48713_c0_seq3.p1	C2	Organismal Systems	Environmental adaptation	K15109	SLC25A20_29, CACT, CACL, CRC1	solute carrier family 25 (mitochondrial carnitine/acylcarnitine transporter), member 20/29
1hcomp46051_c0_seq1.p2	C2	Organismal Systems	Environmental adaptation	K15109	SLC25A20_29, CACT, CACL, CRC1	solute carrier family 25 (mitochondrial carnitine/acylcarnitine transporter), member 20/29
12hcomp56815_c0_seq1.p1	C3	Metabolism	Carbohydrate metabolism	K00927	PGK, pgk	phosphoglycerate kinase [EC:2.7.2.3]
6hcomp42496_c0_seq1.p2	C3	Metabolism	Carbohydrate metabolism	K01689	ENO, eno	enolase [EC:4.2.1.11]
13hcomp58185_c0_seq1.p1	C3	Metabolism	Carbohydrate metabolism	K00162	PDHB, pdhB	pyruvate dehydrogenase E1 component beta subunit [EC:1.2.4.1]
1hcomp37980_c0_seq1.p1	C3	Metabolism	Carbohydrate metabolism	K15779	PGM2	phosphoglucomutase / phosphopentomutase [EC:5.4.2.2 5.4.2.7]
6hcomp32764_c0_seq2.p1	C3	Metabolism	Carbohydrate metabolism	K00849	galK	galactokinase [EC:2.7.1.6]
12hcomp40408_c0_seq1.p1	C3	Metabolism	Carbohydrate metabolism	K17744	GalDH	L-galactose dehydrogenase [EC:1.1.1.316]
12hcomp22261_c0_seq1.p1	C3	Metabolism	Carbohydrate metabolism	K00705	malQ	4-alpha-glucanotransferase [EC:2.4.1.25]
6hcomp63101_c0_seq1.p1	C3	Metabolism	Carbohydrate metabolism	K00326	E1.6.2.2	cytochrome-b5 reductase [EC:1.6.2.2]
6hcomp59515_c0_seq1.p2	C3	Metabolism	Carbohydrate metabolism	K12450	RHM	UDP-glucose 4,6-dehydratase [EC:4.2.1.76]
0hcomp54811_c0_seq17.p4	C3	Metabolism	Carbohydrate metabolism	K03778	ldhA	D-lactate dehydrogenase [EC:1.1.1.28]
12hcomp55883_c1_seq8.p1	C3	Metabolism	Carbohydrate metabolism	K03778	ldhA	D-lactate dehydrogenase [EC:1.1.1.28]
1hcomp56228_c0_seq2.p1	C3	Metabolism	Carbohydrate metabolism	K03778	ldhA	D-lactate dehydrogenase [EC:1.1.1.28]
13hcomp22145_c0_seq2.p1	C3	Metabolism	Carbohydrate metabolism	K01759	GLO1, gloA	lactoylglutathione lyase [EC:4.4.1.5]
6hcomp54602_c0_seq3.p1	C3	Metabolism	Carbohydrate metabolism	K00029	E1.1.1.40, maeB	malate dehydrogenase (oxaloacetate-decarboxylating)(NADP+) [EC:1.1.1.40]
13hcomp20591_c0_seq1.p1	C3	Metabolism	Carbohydrate metabolism	K20370	PEPCK	phosphoenolpyruvate carboxykinase (diphosphate) [EC:4.1.1.38]
0hcomp19374_c0_seq1.p1	C3	Metabolism	Carbohydrate metabolism	K01915	glnA, GLUL	glutamine synthetase [EC:6.3.1.2]
0hcomp59630_c0_seq1.p2	C3	Metabolism	Carbohydrate metabolism	K01915	glnA, GLUL	glutamine synthetase [EC:6.3.1.2]
1hcomp57703_c0_seq1.p1	C3	Metabolism	Carbohydrate metabolism	K01915	glnA, GLUL	glutamine synthetase [EC:6.3.1.2]
13hcomp33491_c1_seq1.p1	C3	Metabolism	Carbohydrate metabolism	K05605	HIBCH	3-hydroxyisobutyryl-CoA hydrolase [EC:3.1.2.4]
6hcomp43936_c0_seq3.p2	C3	Metabolism	Carbohydrate metabolism	K00999	CDIPT	CDP-diacylglycerol--inositol 3-phosphatidyltransferase [EC:2.7.8.11]
13hcomp29149_c0_seq1.p1	C3	Metabolism	Energy metabolism	K02147	ATPeV1B, ATP6B	V-type H+-transporting ATPase subunit B
6hcomp59482_c0_seq1.p1	C3	Metabolism	Energy metabolism	K02149	ATPeV1D, ATP6M	V-type H+-transporting ATPase subunit D
12hcomp56952_c0_seq1.p1	C3	Metabolism	Energy metabolism	K02150	ATPeV1E, ATP6E	V-type H+-transporting ATPase subunit E
12hcomp57379_c0_seq1.p3	C3	Metabolism	Energy metabolism	K02152	ATPeV1G, ATP6G	V-type H+-transporting ATPase subunit G
12hcomp57746_c0_seq1.p1	C3	Metabolism	Energy metabolism	K02144	ATPeV1H	V-type H+-transporting ATPase subunit H
1hcomp51217_c0_seq2.p1	C3	Metabolism	Energy metabolism	K02154	ATPeV0A, ATP6N	V-type H+-transporting ATPase subunit a
6hcomp54319_c0_seq4.p1	C3	Metabolism	Energy metabolism	K02154	ATPeV0A, ATP6N	V-type H+-transporting ATPase subunit a
1hcomp57546_c0_seq1.p1	C3	Metabolism	Energy metabolism	K02155	ATPeV0C, ATP6L	V-type H+-transporting ATPase 16kDa proteolipid subunit
6hcomp59910_c0_seq1.p2	C3	Metabolism	Energy metabolism	K02155	ATPeV0C, ATP6L	V-type H+-transporting ATPase 16kDa proteolipid subunit
12hcomp57816_c0_seq1.p1	C3	Metabolism	Energy metabolism	K03661	ATPeV0B, ATP6F	V-type H+-transporting ATPase 21kDa proteolipid subunit
12hcomp56815_c0_seq1.p1	C3	Metabolism	Energy metabolism	K00927	PGK, pgk	phosphoglycerate kinase [EC:2.7.2.3]
6hcomp54602_c0_seq3.p1	C3	Metabolism	Energy metabolism	K00029	E1.1.1.40, maeB	malate dehydrogenase (oxaloacetate-decarboxylating)(NADP+) [EC:1.1.1.40]
0hcomp40916_c1_seq1.p1	C3	Metabolism	Energy metabolism	K14455	GOT2	aspartate aminotransferase, mitochondrial [EC:2.6.1.1]
1hcomp33542_c0_seq1.p1	C3	Metabolism	Energy metabolism	K00297	metF, MTHFR	methylenetetrahydrofolate reductase (NADPH) [EC:1.5.1.20]
6hcomp42496_c0_seq1.p2	C3	Metabolism	Energy metabolism	K01689	ENO, eno	enolase [EC:4.2.1.11]
1hcomp39939_c0_seq2.p1	C3	Metabolism	Energy metabolism	K00058	serA, PHGDH	D-3-phosphoglycerate dehydrogenase / 2-oxoglutarate reductase [EC:1.1.1.95 1.1.1.399]
1hcomp55701_c1_seq1.p1	C3	Metabolism	Energy metabolism	K10534	NR	nitrate reductase (NAD(P)H) [EC:1.7.1.1 1.7.1.2 1.7.1.3]
6hcomp60882_c0_seq1.p1	C3	Metabolism	Energy metabolism	K10534	NR	nitrate reductase (NAD(P)H) [EC:1.7.1.1 1.7.1.2 1.7.1.3]
0hcomp19374_c0_seq1.p1	C3	Metabolism	Energy metabolism	K01915	glnA, GLUL	glutamine synthetase [EC:6.3.1.2]
0hcomp59630_c0_seq1.p2	C3	Metabolism	Energy metabolism	K01915	glnA, GLUL	glutamine synthetase [EC:6.3.1.2]
1hcomp57703_c0_seq1.p1	C3	Metabolism	Energy metabolism	K01915	glnA, GLUL	glutamine synthetase [EC:6.3.1.2]
0hcomp56143_c0_seq1.p1	C3	Metabolism	Lipid metabolism	K00208	fabI	enoyl-[acyl-carrier protein] reductase I [EC:1.3.1.9 1.3.1.10]
6hcomp34636_c1_seq3.p1	C3	Metabolism	Lipid metabolism	K01897	ACSL, fadD	long-chain acyl-CoA synthetase [EC:6.2.1.3]
6hcomp58651_c0_seq1.p1	C3	Metabolism	Lipid metabolism	K07508	ACAA2	acetyl-CoA acyltransferase 2 [EC:2.3.1.16]
1hcomp61548_c0_seq1.p2	C3	Metabolism	Lipid metabolism	K10703	HACD, PHS1, PAS2	very-long-chain (3R)-3-hydroxyacyl-CoA dehydratase [EC:4.2.1.134]
0hcomp41488_c0_seq2.p1	C3	Metabolism	Lipid metabolism	K13238	ECI1, DCI	Delta3-Delta2-enoyl-CoA isomerase [EC:5.3.3.8]
12hcomp59465_c0_seq1.p1	C3	Metabolism	Lipid metabolism	K07748	E1.1.1.170, NSDHL, ERG26	sterol-4alpha-carboxylate 3-dehydrogenase (decarboxylating) [EC:1.1.1.170]
13hcomp30322_c0_seq1.p3	C3	Metabolism	Lipid metabolism	K12405	HSD17B4	(3R)-3-hydroxyacyl-CoA dehydrogenase / 3a,7a,12a-trihydroxy-5b-cholest-24-enoyl-CoA hydratase / enoyl-CoA hydratase 2 [EC:1.1.1.- 4.2.1.107 4.2.1.119]
1hcomp38059_c0_seq1.p1	C3	Metabolism	Lipid metabolism	K13368	HSD17B2	17beta-estradiol 17-dehydrogenase / 3alpha(17beta)-hydroxysteroid dehydrogenase (NAD+) [EC:1.1.1.62 1.1.1.239]
13hcomp56162_c0_seq3.p1	C3	Metabolism	Lipid metabolism	K15728	LPIN	phosphatidate phosphatase LPIN [EC:3.1.3.4]
6hcomp10654_c0_seq1.p1	C3	Metabolism	Lipid metabolism	K01054	MGLL	acylglycerol lipase [EC:3.1.1.23]
6hcomp41480_c0_seq1.p2	C3	Metabolism	Lipid metabolism	K14457	MOGAT2, MGAT2	2-acylglycerol O-acyltransferase 2 [EC:2.3.1.22]
12hcomp35825_c0_seq1.p1	C3	Metabolism	Lipid metabolism	K00006	GPD1	glycerol-3-phosphate dehydrogenase (NAD+) [EC:1.1.1.8]
6hcomp43936_c0_seq3.p2	C3	Metabolism	Lipid metabolism	K00999	CDIPT	CDP-diacylglycerol--inositol 3-phosphatidyltransferase [EC:2.7.8.11]
0hcomp40327_c0_seq1.p3	C3	Metabolism	Lipid metabolism	K15730	PTGES3	cytosolic prostaglandin-E synthase [EC:5.3.99.3]
1hcomp37980_c0_seq1.p1	C3	Metabolism	Nucleotide metabolism	K15779	PGM2	phosphoglucomutase / phosphopentomutase [EC:5.4.2.2 5.4.2.7]
6hcomp61536_c0_seq1.p1	C3	Metabolism	Nucleotide metabolism	K01945	purD	phosphoribosylamine---glycine ligase [EC:6.3.4.13]
6hcomp53595_c0_seq3.p1	C3	Metabolism	Nucleotide metabolism	K08289	purT	phosphoribosylglycinamide formyltransferase 2 [EC:2.1.2.2]
13hcomp21004_c0_seq1.p3	C3	Metabolism	Nucleotide metabolism	K00940	ndk, NME	nucleoside-diphosphate kinase [EC:2.7.4.6]
12hcomp55303_c0_seq4.p1	C3	Metabolism	Nucleotide metabolism	K10807	RRM1	ribonucleoside-diphosphate reductase subunit M1 [EC:1.17.4.1]
6hcomp57119_c1_seq2.p1	C3	Metabolism	Nucleotide metabolism	K10807	RRM1	ribonucleoside-diphosphate reductase subunit M1 [EC:1.17.4.1]
12hcomp53918_c0_seq1.p1	C3	Metabolism	Nucleotide metabolism	K01768	E4.6.1.1	adenylate cyclase [EC:4.6.1.1]
13hcomp21061_c0_seq2.p1	C3	Metabolism	Nucleotide metabolism	K00939	adk, AK	adenylate kinase [EC:2.7.4.3]
13hcomp30537_c0_seq1.p1	C3	Metabolism	Nucleotide metabolism	K01477	alc, ALLC	allantoicase [EC:3.5.3.4]
12hcomp37913_c0_seq2.p1	C3	Metabolism	Nucleotide metabolism	K01937	pyrG, CTPS	CTP synthase [EC:6.3.4.2]
0hcomp40916_c1_seq1.p1	C3	Metabolism	Amino acid metabolism	K14455	GOT2	aspartate aminotransferase, mitochondrial [EC:2.6.1.1]
12hcomp29014_c1_seq1.p2	C3	Metabolism	Amino acid metabolism	K01437	ASPA, aspA	aspartoacylase [EC:3.5.1.15]
0hcomp19374_c0_seq1.p1	C3	Metabolism	Amino acid metabolism	K01915	glnA, GLUL	glutamine synthetase [EC:6.3.1.2]
0hcomp59630_c0_seq1.p2	C3	Metabolism	Amino acid metabolism	K01915	glnA, GLUL	glutamine synthetase [EC:6.3.1.2]
1hcomp57703_c0_seq1.p1	C3	Metabolism	Amino acid metabolism	K01915	glnA, GLUL	glutamine synthetase [EC:6.3.1.2]
6hcomp34073_c0_seq1.p1	C3	Metabolism	Amino acid metabolism	K12524	thrA	bifunctional aspartokinase / homoserine dehydrogenase 1 [EC:2.7.2.4 1.1.1.3]
1hcomp39939_c0_seq2.p1	C3	Metabolism	Amino acid metabolism	K00058	serA, PHGDH	D-3-phosphoglycerate dehydrogenase / 2-oxoglutarate reductase [EC:1.1.1.95 1.1.1.399]
6hcomp7264_c0_seq1.p1	C3	Metabolism	Amino acid metabolism	K00547	mmuM, BHMT2	homocysteine S-methyltransferase [EC:2.1.1.10]
13hcomp30484_c0_seq1.p1	C3	Metabolism	Amino acid metabolism	K00797	speE, SRM	spermidine synthase [EC:2.5.1.16]
1hcomp57673_c0_seq1.p1	C3	Metabolism	Amino acid metabolism	K00797	speE, SRM	spermidine synthase [EC:2.5.1.16]
6hcomp59205_c0_seq1.p1	C3	Metabolism	Amino acid metabolism	K00797	speE, SRM	spermidine synthase [EC:2.5.1.16]
6hcomp58651_c0_seq1.p1	C3	Metabolism	Amino acid metabolism	K07508	ACAA2	acetyl-CoA acyltransferase 2 [EC:2.3.1.16]
13hcomp33491_c1_seq1.p1	C3	Metabolism	Amino acid metabolism	K05605	HIBCH	3-hydroxyisobutyryl-CoA hydrolase [EC:3.1.2.4]
1hcomp40591_c1_seq1.p2	C3	Metabolism	Amino acid metabolism	K10206	E2.6.1.83	LL-diaminopimelate aminotransferase [EC:2.6.1.83]
12hcomp50025_c0_seq2.p1	C3	Metabolism	Amino acid metabolism	K01476	E3.5.3.1, rocF, arg	arginase [EC:3.5.3.1]
1hcomp41043_c1_seq1.p1	C3	Metabolism	Amino acid metabolism	K00472	P4HA	prolyl 4-hydroxylase [EC:1.14.11.2]
6hcomp11146_c1_seq1.p1	C3	Metabolism	Amino acid metabolism	K00472	P4HA	prolyl 4-hydroxylase [EC:1.14.11.2]
6hcomp11232_c0_seq1.p1	C3	Metabolism	Amino acid metabolism	K00472	P4HA	prolyl 4-hydroxylase [EC:1.14.11.2]
0hcomp42524_c0_seq2.p1	C3	Metabolism	Amino acid metabolism	K19787	CARNMT1	carnosine N-methyltransferase [EC:2.1.1.22]
13hcomp18177_c0_seq2.p1	C3	Metabolism	Amino acid metabolism	K19787	CARNMT1	carnosine N-methyltransferase [EC:2.1.1.22]
0hcomp50594_c0_seq1.p1	C3	Metabolism	Amino acid metabolism	K07253	MIF	phenylpyruvate tautomerase [EC:5.3.2.1]
1hcomp58366_c0_seq1.p1	C3	Metabolism	Amino acid metabolism	K07253	MIF	phenylpyruvate tautomerase [EC:5.3.2.1]
6hcomp48274_c0_seq3.p1	C3	Metabolism	Amino acid metabolism	K07253	MIF	phenylpyruvate tautomerase [EC:5.3.2.1]
13hcomp30484_c0_seq1.p1	C3	Metabolism	Metabolism of other amino acids	K00797	speE, SRM	spermidine synthase [EC:2.5.1.16]
1hcomp57673_c0_seq1.p1	C3	Metabolism	Metabolism of other amino acids	K00797	speE, SRM	spermidine synthase [EC:2.5.1.16]
6hcomp59205_c0_seq1.p1	C3	Metabolism	Metabolism of other amino acids	K00797	speE, SRM	spermidine synthase [EC:2.5.1.16]
13hcomp33491_c1_seq1.p1	C3	Metabolism	Metabolism of other amino acids	K05605	HIBCH	3-hydroxyisobutyryl-CoA hydrolase [EC:3.1.2.4]
6hcomp13376_c0_seq1.p1	C3	Metabolism	Metabolism of other amino acids	K00799	GST, gst	glutathione S-transferase [EC:2.5.1.18]
6hcomp18980_c0_seq1.p1	C3	Metabolism	Metabolism of other amino acids	K00383	GSR, gor	glutathione reductase (NADPH) [EC:1.8.1.7]
12hcomp55303_c0_seq4.p1	C3	Metabolism	Metabolism of other amino acids	K10807	RRM1	ribonucleoside-diphosphate reductase subunit M1 [EC:1.17.4.1]
6hcomp57119_c1_seq2.p1	C3	Metabolism	Metabolism of other amino acids	K10807	RRM1	ribonucleoside-diphosphate reductase subunit M1 [EC:1.17.4.1]
13hcomp62420_c0_seq1.p1	C3	Metabolism	Glycan biosynthesis and metabolism	K03846	ALG9	alpha-1,2-mannosyltransferase [EC:2.4.1.259 2.4.1.261]
12hcomp24335_c0_seq1.p1	C3	Metabolism	Glycan biosynthesis and metabolism	K07151	STT3	dolichyl-diphosphooligosaccharide---protein glycosyltransferase [EC:2.4.99.18]
1hcomp42584_c0_seq1.p1	C3	Metabolism	Glycan biosynthesis and metabolism	K00717	FUT8	glycoprotein 6-alpha-L-fucosyltransferase [EC:2.4.1.68]
12hcomp47689_c0_seq3.p1	C3	Metabolism	Glycan biosynthesis and metabolism	K00737	MGAT3	beta-1,4-mannosyl-glycoprotein beta-1,4-N-acetylglucosaminyltransferase [EC:2.4.1.144]
13hcomp54781_c0_seq1.p1	C3	Metabolism	Glycan biosynthesis and metabolism	K09667	OGT	protein O-GlcNAc transferase [EC:2.4.1.255]
6hcomp57442_c0_seq4.p1	C3	Metabolism	Glycan biosynthesis and metabolism	K09667	OGT	protein O-GlcNAc transferase [EC:2.4.1.255]
12hcomp28346_c0_seq1.p1	C3	Metabolism	Glycan biosynthesis and metabolism	K03434	PIGL	N-acetylglucosaminylphosphatidylinositol deacetylase [EC:3.5.1.89]
13hcomp52220_c0_seq2.p1	C3	Metabolism	Glycan biosynthesis and metabolism	K05285	PIGN	phosphatidylinositol glycan, class N [EC:2.7.-.-]
6hcomp54315_c0_seq3.p1	C3	Metabolism	Metabolism of cofactors and vitamins	K14153	thiDE	hydroxymethylpyrimidine kinase / phosphomethylpyrimidine kinase / thiamine-phosphate diphosphorylase [EC:2.7.1.49 2.7.4.7 2.5.1.3]
13hcomp21061_c0_seq2.p1	C3	Metabolism	Metabolism of cofactors and vitamins	K00939	adk, AK	adenylate kinase [EC:2.7.4.3]
6hcomp62492_c0_seq1.p2	C3	Metabolism	Metabolism of cofactors and vitamins	K14652	ribBA	3,4-dihydroxy 2-butanone 4-phosphate synthase / GTP cyclohydrolase II [EC:4.1.99.12 3.5.4.25]
12hcomp36261_c0_seq1.p1	C3	Metabolism	Metabolism of cofactors and vitamins	K00861	RFK, FMN1	riboflavin kinase [EC:2.7.1.26]
6hcomp49880_c0_seq2.p1	C3	Metabolism	Metabolism of cofactors and vitamins	K05275	E1.1.1.65	pyridoxine 4-dehydrogenase [EC:1.1.1.65]
0hcomp56143_c0_seq1.p1	C3	Metabolism	Metabolism of cofactors and vitamins	K00208	fabI	enoyl-[acyl-carrier protein] reductase I [EC:1.3.1.9 1.3.1.10]
13hcomp63825_c0_seq1.p1	C3	Metabolism	Metabolism of cofactors and vitamins	K03644	lipA	lipoyl synthase [EC:2.8.1.8]
6hcomp53595_c0_seq3.p1	C3	Metabolism	Metabolism of cofactors and vitamins	K08289	purT	phosphoribosylglycinamide formyltransferase 2 [EC:2.1.2.2]
1hcomp33542_c0_seq1.p1	C3	Metabolism	Metabolism of cofactors and vitamins	K00297	metF, MTHFR	methylenetetrahydrofolate reductase (NADPH) [EC:1.5.1.20]
13hcomp9042_c0_seq2.p1	C3	Metabolism	Metabolism of cofactors and vitamins	K11152	RDH11	retinol dehydrogenase 11 [EC:1.1.1.300]
6hcomp58563_c0_seq1.p1	C3	Metabolism	Metabolism of cofactors and vitamins	K01845	hemL	glutamate-1-semialdehyde 2,1-aminomutase [EC:5.4.3.8]
12hcomp32054_c0_seq2.p1	C3	Metabolism	Metabolism of cofactors and vitamins	K00231	PPOX, hemY	protoporphyrinogen/coproporphyrinogen III oxidase [EC:1.3.3.4 1.3.3.15]
13hcomp31015_c1_seq1.p1	C3	Metabolism	Metabolism of cofactors and vitamins	K21682	PNO	pyruvate dehydrogenase (NADP+) / aquacobalamin reductase (NADPH) [EC:1.2.1.51 1.16.1.5]
1hcomp40083_c0_seq3.p2	C3	Metabolism	Metabolism of cofactors and vitamins	K21682	PNO	pyruvate dehydrogenase (NADP+) / aquacobalamin reductase (NADPH) [EC:1.2.1.51 1.16.1.5]
6hcomp33550_c0_seq1.p1	C3	Metabolism	Metabolism of cofactors and vitamins	K21682	PNO	pyruvate dehydrogenase (NADP+) / aquacobalamin reductase (NADPH) [EC:1.2.1.51 1.16.1.5]
0hcomp17960_c0_seq1.p1	C3	Metabolism	Metabolism of cofactors and vitamins	K03403	chlH, bchH	magnesium chelatase subunit H [EC:6.6.1.1]
12hcomp25518_c0_seq1.p1	C3	Metabolism	Metabolism of cofactors and vitamins	K13624	CP	ceruloplasmin [EC:1.16.3.1]
1hcomp45184_c0_seq1.p2	C3	Metabolism	Metabolism of cofactors and vitamins	K13624	CP	ceruloplasmin [EC:1.16.3.1]
13hcomp30197_c0_seq1.p1	C3	Metabolism	Metabolism of cofactors and vitamins	K18534	K18534	MPBQ/MSBQ methyltransferase [EC:2.1.1.295]
0hcomp38496_c0_seq2.p1	C3	Metabolism	Metabolism of terpenoids and polyketides	K00054	mvaA	hydroxymethylglutaryl-CoA reductase [EC:1.1.1.88]
1hcomp59790_c0_seq1.p3	C3	Metabolism	Metabolism of terpenoids and polyketides	K00869	E2.7.1.36, MVK, mvaK1	mevalonate kinase [EC:2.7.1.36]
1hcomp30141_c0_seq1.p1	C3	Metabolism	Metabolism of terpenoids and polyketides	K01597	MVD, mvaD	diphosphomevalonate decarboxylase [EC:4.1.1.33]
0hcomp15515_c0_seq1.p1	C3	Metabolism	Metabolism of terpenoids and polyketides	K01823	idi, IDI	isopentenyl-diphosphate Delta-isomerase [EC:5.3.3.2]
13hcomp69454_c0_seq1.p1	C3	Metabolism	Metabolism of terpenoids and polyketides	K01823	idi, IDI	isopentenyl-diphosphate Delta-isomerase [EC:5.3.3.2]
12hcomp57758_c0_seq1.p1	C3	Metabolism	Metabolism of terpenoids and polyketides	K13789	GGPS	geranylgeranyl diphosphate synthase, type II [EC:2.5.1.1 2.5.1.10 2.5.1.29]
0hcomp40916_c1_seq1.p1	C3	Metabolism	Biosynthesis of other secondary metabolites	K14455	GOT2	aspartate aminotransferase, mitochondrial [EC:2.6.1.1]
6hcomp34073_c0_seq1.p1	C3	Metabolism	Biosynthesis of other secondary metabolites	K12524	thrA	bifunctional aspartokinase / homoserine dehydrogenase 1 [EC:2.7.2.4 1.1.1.3]
0hcomp56143_c0_seq1.p1	C3	Metabolism	Biosynthesis of other secondary metabolites	K00208	fabI	enoyl-[acyl-carrier protein] reductase I [EC:1.3.1.9 1.3.1.10]
6hcomp13376_c0_seq1.p1	C3	Metabolism	Xenobiotics biodegradation and metabolism	K00799	GST, gst	glutathione S-transferase [EC:2.5.1.18]
12hcomp55303_c0_seq4.p1	C3	Metabolism	Xenobiotics biodegradation and metabolism	K10807	RRM1	ribonucleoside-diphosphate reductase subunit M1 [EC:1.17.4.1]
6hcomp57119_c1_seq2.p1	C3	Metabolism	Xenobiotics biodegradation and metabolism	K10807	RRM1	ribonucleoside-diphosphate reductase subunit M1 [EC:1.17.4.1]
13hcomp21004_c0_seq1.p3	C3	Metabolism	Xenobiotics biodegradation and metabolism	K00940	ndk, NME	nucleoside-diphosphate kinase [EC:2.7.4.6]
13hcomp32337_c0_seq2.p1	C3	Genetic Information Processing	Transcription	K03011	RPB3, POLR2C	DNA-directed RNA polymerase II subunit RPB3
1hcomp29497_c0_seq1.p1	C3	Genetic Information Processing	Transcription	K03005	RPA49, POLR1E	DNA-directed RNA polymerase I subunit RPA49
13hcomp14599_c0_seq1.p1	C3	Genetic Information Processing	Transcription	K03124	TFIIB, GTF2B, SUA7, tfb	transcription initiation factor TFIIB
6hcomp7600_c0_seq1.p2	C3	Genetic Information Processing	Transcription	K03134	TAF10	transcription initiation factor TFIID subunit 10
1hcomp30001_c1_seq1.p1	C3	Genetic Information Processing	Transcription	K12811	DDX46, PRP5	ATP-dependent RNA helicase DDX46/PRP5 [EC:3.6.4.13]
1hcomp58548_c0_seq1.p2	C3	Genetic Information Processing	Transcription	K11086	SNRPB, SMB	small nuclear ribonucleoprotein B and B'
6hcomp60833_c0_seq1.p2	C3	Genetic Information Processing	Transcription	K11088	SNRPD3, SMD3	small nuclear ribonucleoprotein D3
0hcomp41248_c0_seq2.p1	C3	Genetic Information Processing	Transcription	K11093	SNRP70	U1 small nuclear ribonucleoprotein 70kDa
12hcomp15390_c0_seq1.p1	C3	Genetic Information Processing	Transcription	K11093	SNRP70	U1 small nuclear ribonucleoprotein 70kDa
1hcomp54846_c0_seq1.p1	C3	Genetic Information Processing	Transcription	K12822	RBM25, S164	RNA-binding protein 25
1hcomp28770_c0_seq1.p1	C3	Genetic Information Processing	Transcription	K12823	DDX5, DBP2	ATP-dependent RNA helicase DDX5/DBP2 [EC:3.6.4.13]
1hcomp59329_c0_seq1.p1	C3	Genetic Information Processing	Transcription	K11094	SNRPB2	U2 small nuclear ribonucleoprotein B''
0hcomp41699_c0_seq1.p2	C3	Genetic Information Processing	Transcription	K12836	U2AF1	splicing factor U2AF 35 kDa subunit
13hcomp30441_c0_seq1.p3	C3	Genetic Information Processing	Transcription	K09567	PPIH, CYPH	peptidyl-prolyl isomerase H (cyclophilin H) [EC:5.2.1.8]
12hcomp39999_c0_seq2.p1	C3	Genetic Information Processing	Transcription	K03283	HSPA1s	heat shock 70kDa protein 1/2/6/8
12hcomp63375_c0_seq1.p1	C3	Genetic Information Processing	Transcription	K03283	HSPA1s	heat shock 70kDa protein 1/2/6/8
12hcomp58107_c0_seq1.p1	C3	Genetic Information Processing	Transcription	K12876	RBM8A, Y14	RNA-binding protein 8A
12hcomp21514_c0_seq1.p1	C3	Genetic Information Processing	Transcription	K12880	THOC3	THO complex subunit 3
12hcomp57497_c0_seq1.p2	C3	Genetic Information Processing	Transcription	K12881	THOC4, ALY	THO complex subunit 4
1hcomp46722_c0_seq1.p1	C3	Genetic Information Processing	Transcription	K12881	THOC4, ALY	THO complex subunit 4
12hcomp53533_c0_seq7.p2	C3	Genetic Information Processing	Transcription	K12890	SFRS1, ASF, SF2	splicing factor, arginine/serine-rich 1
1hcomp43290_c0_seq2.p1	C3	Genetic Information Processing	Transcription	K12890	SFRS1, ASF, SF2	splicing factor, arginine/serine-rich 1
6hcomp51268_c1_seq6.p1	C3	Genetic Information Processing	Transcription	K12890	SFRS1, ASF, SF2	splicing factor, arginine/serine-rich 1
1hcomp62755_c0_seq1.p1	C3	Genetic Information Processing	Transcription	K12893	SFRS4_5_6	splicing factor, arginine/serine-rich 4/5/6
12hcomp54794_c3_seq1.p2	C3	Genetic Information Processing	Transcription	K12896	SFRS7	splicing factor, arginine/serine-rich 7
1hcomp47054_c0_seq2.p4	C3	Genetic Information Processing	Transcription	K12900	FUSIP1	FUS-interacting serine-arginine-rich protein 1
6hcomp33457_c0_seq1.p3	C3	Genetic Information Processing	Transcription	K12900	FUSIP1	FUS-interacting serine-arginine-rich protein 1
12hcomp56652_c0_seq1.p2	C3	Genetic Information Processing	Translation	K02981	RP-S2e, RPS2	small subunit ribosomal protein S2e
1hcomp56859_c0_seq1.p2	C3	Genetic Information Processing	Translation	K02985	RP-S3e, RPS3	small subunit ribosomal protein S3e
0hcomp56414_c0_seq1.p2	C3	Genetic Information Processing	Translation	K02987	RP-S4e, RPS4	small subunit ribosomal protein S4e
12hcomp56756_c0_seq1.p1	C3	Genetic Information Processing	Translation	K02989	RP-S5e, RPS5	small subunit ribosomal protein S5e
12hcomp56684_c0_seq1.p2	C3	Genetic Information Processing	Translation	K02991	RP-S6e, RPS6	small subunit ribosomal protein S6e
13hcomp57835_c0_seq1.p2	C3	Genetic Information Processing	Translation	K02993	RP-S7e, RPS7	small subunit ribosomal protein S7e
13hcomp57836_c0_seq1.p2	C3	Genetic Information Processing	Translation	K02995	RP-S8e, RPS8	small subunit ribosomal protein S8e
6hcomp58370_c0_seq1.p1	C3	Genetic Information Processing	Translation	K02947	RP-S10e, RPS10	small subunit ribosomal protein S10e
12hcomp56715_c0_seq1.p1	C3	Genetic Information Processing	Translation	K02949	RP-S11e, RPS11	small subunit ribosomal protein S11e
1hcomp56848_c0_seq1.p2	C3	Genetic Information Processing	Translation	K02951	RP-S12e, RPS12	small subunit ribosomal protein S12e
0hcomp56973_c0_seq1.p1	C3	Genetic Information Processing	Translation	K02953	RP-S13e, RPS13	small subunit ribosomal protein S13e
12hcomp56811_c0_seq1.p1	C3	Genetic Information Processing	Translation	K02960	RP-S16e, RPS16	small subunit ribosomal protein S16e
1hcomp56988_c0_seq1.p2	C3	Genetic Information Processing	Translation	K02962	RP-S17e, RPS17	small subunit ribosomal protein S17e
6hcomp58427_c0_seq1.p3	C3	Genetic Information Processing	Translation	K02973	RP-S23e, RPS23	small subunit ribosomal protein S23e
6hcomp58493_c0_seq1.p1	C3	Genetic Information Processing	Translation	K02974	RP-S24e, RPS24	small subunit ribosomal protein S24e
1hcomp56873_c0_seq1.p1	C3	Genetic Information Processing	Translation	K02976	RP-S26e, RPS26	small subunit ribosomal protein S26e
1hcomp29179_c0_seq1.p1	C3	Genetic Information Processing	Translation	K02978	RP-S27e, RPS27	small subunit ribosomal protein S27e
1hcomp56972_c0_seq1.p2	C3	Genetic Information Processing	Translation	K02977	RP-S27Ae, RPS27A	small subunit ribosomal protein S27Ae
13hcomp57833_c0_seq1.p2	C3	Genetic Information Processing	Translation	K02983	RP-S30e, RPS30	small subunit ribosomal protein S30e
12hcomp56792_c0_seq1.p1	C3	Genetic Information Processing	Translation	K02998	RP-SAe, RPSA	small subunit ribosomal protein SAe
1hcomp56931_c0_seq1.p2	C3	Genetic Information Processing	Translation	K02925	RP-L3e, RPL3	large subunit ribosomal protein L3e
12hcomp56669_c0_seq1.p3	C3	Genetic Information Processing	Translation	K02930	RP-L4e, RPL4	large subunit ribosomal protein L4e
13hcomp57837_c0_seq1.p2	C3	Genetic Information Processing	Translation	K02932	RP-L5e, RPL5	large subunit ribosomal protein L5e
12hcomp56813_c0_seq1.p2	C3	Genetic Information Processing	Translation	K02937	RP-L7e, RPL7	large subunit ribosomal protein L7e
1hcomp56965_c0_seq1.p2	C3	Genetic Information Processing	Translation	K02937	RP-L7e, RPL7	large subunit ribosomal protein L7e
1hcomp53532_c0_seq3.p2	C3	Genetic Information Processing	Translation	K02936	RP-L7Ae, RPL7A	large subunit ribosomal protein L7Ae
6hcomp54597_c0_seq2.p2	C3	Genetic Information Processing	Translation	K02936	RP-L7Ae, RPL7A	large subunit ribosomal protein L7Ae
13hcomp57761_c0_seq1.p2	C3	Genetic Information Processing	Translation	K02938	RP-L8e, RPL8	large subunit ribosomal protein L8e
1hcomp56860_c0_seq1.p2	C3	Genetic Information Processing	Translation	K02866	RP-L10e, RPL10	large subunit ribosomal protein L10e
1hcomp22832_c0_seq1.p1	C3	Genetic Information Processing	Translation	K02868	RP-L11e, RPL11	large subunit ribosomal protein L11e
1hcomp56892_c0_seq1.p2	C3	Genetic Information Processing	Translation	K02873	RP-L13e, RPL13	large subunit ribosomal protein L13e
1hcomp56951_c0_seq1.p1	C3	Genetic Information Processing	Translation	K02872	RP-L13Ae, RPL13A	large subunit ribosomal protein L13Ae
1hcomp56891_c0_seq1.p2	C3	Genetic Information Processing	Translation	K02875	RP-L14e, RPL14	large subunit ribosomal protein L14e
1hcomp56823_c0_seq1.p3	C3	Genetic Information Processing	Translation	K02877	RP-L15e, RPL15	large subunit ribosomal protein L15e
0hcomp56517_c0_seq1.p2	C3	Genetic Information Processing	Translation	K02880	RP-L17e, RPL17	large subunit ribosomal protein L17e
12hcomp56720_c0_seq1.p1	C3	Genetic Information Processing	Translation	K02883	RP-L18e, RPL18	large subunit ribosomal protein L18e
13hcomp57808_c0_seq1.p2	C3	Genetic Information Processing	Translation	K02883	RP-L18e, RPL18	large subunit ribosomal protein L18e
6hcomp58304_c0_seq1.p3	C3	Genetic Information Processing	Translation	K02882	RP-L18Ae, RPL18A	large subunit ribosomal protein L18Ae
1hcomp56984_c0_seq1.p1	C3	Genetic Information Processing	Translation	K02885	RP-L19e, RPL19	large subunit ribosomal protein L19e
6hcomp58340_c0_seq1.p1	C3	Genetic Information Processing	Translation	K02889	RP-L21e, RPL21	large subunit ribosomal protein L21e
6hcomp58468_c0_seq1.p1	C3	Genetic Information Processing	Translation	K02891	RP-L22e, RPL22	large subunit ribosomal protein L22e
0hcomp55938_c0_seq1.p2	C3	Genetic Information Processing	Translation	K02893	RP-L23Ae, RPL23A	large subunit ribosomal protein L23Ae
1hcomp57059_c0_seq1.p2	C3	Genetic Information Processing	Translation	K02896	RP-L24e, RPL24	large subunit ribosomal protein L24e
1hcomp57896_c0_seq1.p3	C3	Genetic Information Processing	Translation	K02896	RP-L24e, RPL24	large subunit ribosomal protein L24e
12hcomp56793_c0_seq1.p5	C3	Genetic Information Processing	Translation	K02898	RP-L26e, RPL26	large subunit ribosomal protein L26e
1hcomp56927_c0_seq1.p2	C3	Genetic Information Processing	Translation	K02901	RP-L27e, RPL27	large subunit ribosomal protein L27e
1hcomp56952_c0_seq1.p1	C3	Genetic Information Processing	Translation	K02900	RP-L27Ae, RPL27A	large subunit ribosomal protein L27Ae
0hcomp57635_c0_seq1.p2	C3	Genetic Information Processing	Translation	K02903	RP-L28e, RPL28	large subunit ribosomal protein L28e
1hcomp57006_c0_seq1.p1	C3	Genetic Information Processing	Translation	K02941	RP-LP0, RPLP0	large subunit ribosomal protein LP0
0hcomp29614_c0_seq1.p1	C3	Genetic Information Processing	Translation	K02942	RP-LP1, RPLP1	large subunit ribosomal protein LP1
6hcomp60118_c0_seq1.p2	C3	Genetic Information Processing	Translation	K01872	AARS, alaS	alanyl-tRNA synthetase [EC:6.1.1.7]
0hcomp53966_c0_seq11.p2	C3	Genetic Information Processing	Translation	K22503	DARS	aspartyl-tRNA synthetase [EC:6.1.1.12]
0hcomp49827_c0_seq5.p1	C3	Genetic Information Processing	Translation	K01893	NARS, asnS	asparaginyl-tRNA synthetase [EC:6.1.1.22]
13hcomp36060_c0_seq2.p1	C3	Genetic Information Processing	Translation	K01893	NARS, asnS	asparaginyl-tRNA synthetase [EC:6.1.1.22]
6hcomp61063_c0_seq1.p1	C3	Genetic Information Processing	Translation	K01868	TARS, thrS	threonyl-tRNA synthetase [EC:6.1.1.3]
6hcomp61231_c0_seq1.p1	C3	Genetic Information Processing	Translation	K01875	SARS, serS	seryl-tRNA synthetase [EC:6.1.1.11]
12hcomp10597_c0_seq2.p1	C3	Genetic Information Processing	Translation	K01873	VARS, valS	valyl-tRNA synthetase [EC:6.1.1.9]
12hcomp28467_c0_seq1.p1	C3	Genetic Information Processing	Translation	K01869	LARS, leuS	leucyl-tRNA synthetase [EC:6.1.1.4]
1hcomp60035_c0_seq1.p1	C3	Genetic Information Processing	Translation	K01887	RARS, argS	arginyl-tRNA synthetase [EC:6.1.1.19]
6hcomp59350_c0_seq1.p1	C3	Genetic Information Processing	Translation	K01881	PARS, proS	prolyl-tRNA synthetase [EC:6.1.1.15]
0hcomp30623_c0_seq1.p1	C3	Genetic Information Processing	Translation	K01892	HARS, hisS	histidyl-tRNA synthetase [EC:6.1.1.21]
6hcomp60937_c0_seq1.p2	C3	Genetic Information Processing	Translation	K01892	HARS, hisS	histidyl-tRNA synthetase [EC:6.1.1.21]
6hcomp23914_c0_seq1.p2	C3	Genetic Information Processing	Translation	K01889	FARSA, pheS	phenylalanyl-tRNA synthetase alpha chain [EC:6.1.1.20]
12hcomp61004_c0_seq1.p1	C3	Genetic Information Processing	Translation	K01866	YARS, tyrS	tyrosyl-tRNA synthetase [EC:6.1.1.1]
0hcomp53611_c0_seq1.p1	C3	Genetic Information Processing	Translation	K02516	PRMT5, HSL7	type II protein arginine methyltransferase [EC:2.1.1.320]
13hcomp54263_c0_seq8.p3	C3	Genetic Information Processing	Translation	K02516	PRMT5, HSL7	type II protein arginine methyltransferase [EC:2.1.1.320]
12hcomp47984_c0_seq3.p1	C3	Genetic Information Processing	Translation	K07562	NMD3	nonsense-mediated mRNA decay protein 3
1hcomp57733_c0_seq1.p1	C3	Genetic Information Processing	Translation	K13137	STRAP, UNRIP	serine-threonine kinase receptor-associated protein
1hcomp18097_c0_seq1.p1	C3	Genetic Information Processing	Translation	K03247	EIF3H	translation initiation factor 3 subunit H
1hcomp51978_c0_seq6.p1	C3	Genetic Information Processing	Translation	K03248	EIF3G	translation initiation factor 3 subunit G
1hcomp58810_c0_seq1.p1	C3	Genetic Information Processing	Translation	K03249	EIF3F	translation initiation factor 3 subunit F
1hcomp58075_c0_seq1.p2	C3	Genetic Information Processing	Translation	K03250	EIF3E, INT6	translation initiation factor 3 subunit E
0hcomp51525_c0_seq2.p1	C3	Genetic Information Processing	Translation	K03251	EIF3D	translation initiation factor 3 subunit D
12hcomp58059_c0_seq1.p4	C3	Genetic Information Processing	Translation	K03251	EIF3D	translation initiation factor 3 subunit D
13hcomp61535_c0_seq1.p6	C3	Genetic Information Processing	Translation	K03251	EIF3D	translation initiation factor 3 subunit D
1hcomp57871_c0_seq1.p1	C3	Genetic Information Processing	Translation	K03252	EIF3C	translation initiation factor 3 subunit C
6hcomp59508_c0_seq1.p1	C3	Genetic Information Processing	Translation	K03252	EIF3C	translation initiation factor 3 subunit C
13hcomp46681_c0_seq3.p2	C3	Genetic Information Processing	Translation	K03253	EIF3B	translation initiation factor 3 subunit B
0hcomp45791_c0_seq1.p2	C3	Genetic Information Processing	Translation	K03254	EIF3A	translation initiation factor 3 subunit A
6hcomp19222_c0_seq2.p8	C3	Genetic Information Processing	Translation	K03113	EIF1, SUI1	translation initiation factor 1
12hcomp27929_c0_seq1.p1	C3	Genetic Information Processing	Translation	K03237	EIF2S1	translation initiation factor 2 subunit 1
13hcomp58897_c0_seq1.p1	C3	Genetic Information Processing	Translation	K03242	EIF2S3	translation initiation factor 2 subunit 3
1hcomp58022_c0_seq1.p1	C3	Genetic Information Processing	Translation	K03242	EIF2S3	translation initiation factor 2 subunit 3
6hcomp59272_c0_seq1.p1	C3	Genetic Information Processing	Translation	K03242	EIF2S3	translation initiation factor 2 subunit 3
6hcomp35294_c0_seq2.p1	C3	Genetic Information Processing	Translation	K03240	EIF2B5	translation initiation factor eIF-2B subunit epsilon
12hcomp29369_c0_seq1.p1	C3	Genetic Information Processing	Translation	K03260	EIF4G	translation initiation factor 4G
13hcomp19218_c0_seq1.p3	C3	Genetic Information Processing	Translation	K03260	EIF4G	translation initiation factor 4G
1hcomp25799_c0_seq1.p1	C3	Genetic Information Processing	Translation	K03260	EIF4G	translation initiation factor 4G
6hcomp46461_c0_seq5.p2	C3	Genetic Information Processing	Translation	K03260	EIF4G	translation initiation factor 4G
12hcomp40067_c2_seq1.p1	C3	Genetic Information Processing	Translation	K03259	EIF4E	translation initiation factor 4E
12hcomp58107_c0_seq1.p1	C3	Genetic Information Processing	Translation	K12876	RBM8A, Y14	RNA-binding protein 8A
12hcomp57497_c0_seq1.p2	C3	Genetic Information Processing	Translation	K12881	THOC4, ALY	THO complex subunit 4
1hcomp46722_c0_seq1.p1	C3	Genetic Information Processing	Translation	K12881	THOC4, ALY	THO complex subunit 4
12hcomp21514_c0_seq1.p1	C3	Genetic Information Processing	Translation	K12880	THOC3	THO complex subunit 3
1hcomp35296_c0_seq2.p1	C3	Genetic Information Processing	Translation	K14285	NXT1_2, P15	NTF2-related export protein 1/2
13hcomp47611_c0_seq1.p1	C3	Genetic Information Processing	Translation	K14397	NUDT21, CPSF5, CFIM25	cleavage and polyadenylation specificity factor subunit 5
6hcomp32726_c0_seq3.p2	C3	Genetic Information Processing	Translation	K14397	NUDT21, CPSF5, CFIM25	cleavage and polyadenylation specificity factor subunit 5
12hcomp41584_c0_seq1.p2	C3	Genetic Information Processing	Translation	K14411	MSI	RNA-binding protein Musashi
12hcomp38184_c0_seq5.p2	C3	Genetic Information Processing	Translation	K03267	ERF3, GSPT	peptide chain release factor subunit 3
1hcomp21477_c0_seq1.p4	C3	Genetic Information Processing	Translation	K14550	UTP10, HEATR1	U3 small nucleolar RNA-associated protein 10
12hcomp47291_c0_seq3.p1	C3	Genetic Information Processing	Translation	K14552	NAN1, UTP17, WDR75	NET1-associated nuclear protein 1 (U3 small nucleolar RNA-associated protein 17)
6hcomp32740_c0_seq1.p1	C3	Genetic Information Processing	Translation	K14552	NAN1, UTP17, WDR75	NET1-associated nuclear protein 1 (U3 small nucleolar RNA-associated protein 17)
1hcomp39844_c0_seq1.p1	C3	Genetic Information Processing	Translation	K14554	UTP21, WDR36	U3 small nucleolar RNA-associated protein 21
6hcomp33012_c1_seq1.p1	C3	Genetic Information Processing	Translation	K14555	UTP13, TBL3	U3 small nucleolar RNA-associated protein 13
12hcomp50785_c1_seq1.p2	C3	Genetic Information Processing	Translation	K14556	DIP2, UTP12, WDR3	U3 small nucleolar RNA-associated protein 12
1hcomp63610_c0_seq1.p2	C3	Genetic Information Processing	Translation	K14559	MPP10	U3 small nucleolar RNA-associated protein MPP10
13hcomp36653_c0_seq1.p1	C3	Genetic Information Processing	Translation	K14561	IMP4	U3 small nucleolar ribonucleoprotein protein IMP4
1hcomp56937_c0_seq1.p1	C3	Genetic Information Processing	Translation	K14563	NOP1, FBL	rRNA 2'-O-methyltransferase fibrillarin [EC:2.1.1.-]
6hcomp12338_c0_seq1.p1	C3	Genetic Information Processing	Translation	K14564	NOP56	nucleolar protein 56
12hcomp47260_c0_seq2.p1	C3	Genetic Information Processing	Translation	K14565	NOP58	nucleolar protein 58
6hcomp47247_c0_seq1.p1	C3	Genetic Information Processing	Translation	K14565	NOP58	nucleolar protein 58
13hcomp23214_c0_seq2.p1	C3	Genetic Information Processing	Translation	K11131	DKC1, NOLA4, CBF5	H/ACA ribonucleoprotein complex subunit 4 [EC:5.4.99.-]
6hcomp12702_c1_seq1.p2	C3	Genetic Information Processing	Translation	K11130	NOP10, NOLA3	H/ACA ribonucleoprotein complex subunit 3
1hcomp58792_c0_seq1.p2	C3	Genetic Information Processing	Translation	K14568	EMG1, NEP1	rRNA small subunit pseudouridine methyltransferase Nep1 [EC:2.1.1.260]
12hcomp64739_c0_seq1.p1	C3	Genetic Information Processing	Translation	K14569	BMS1	ribosome biogenesis protein BMS1
1hcomp45490_c0_seq2.p1	C3	Genetic Information Processing	Translation	K14569	BMS1	ribosome biogenesis protein BMS1
1hcomp57905_c0_seq1.p1	C3	Genetic Information Processing	Translation	K14538	NUG1, GNL3	nuclear GTP-binding protein
1hcomp17801_c0_seq2.p1	C3	Genetic Information Processing	Translation	K14572	MDN1, REA1	midasin
1hcomp44940_c1_seq1.p2	C3	Genetic Information Processing	Translation	K14572	MDN1, REA1	midasin
0hcomp54104_c0_seq1.p1	C3	Genetic Information Processing	Translation	K14536	RIA1	ribosome assembly protein 1 [EC:3.6.5.-]
1hcomp62047_c0_seq1.p1	C3	Genetic Information Processing	Translation	K07179	RIOK2	RIO kinase 2 [EC:2.7.11.1]
12hcomp23222_c0_seq1.p1	C3	Genetic Information Processing	Folding, sorting and degradation	K03108	SRP72	signal recognition particle subunit SRP72
12hcomp24335_c0_seq1.p1	C3	Genetic Information Processing	Folding, sorting and degradation	K07151	STT3	dolichyl-diphosphooligosaccharide---protein glycosyltransferase [EC:2.4.99.18]
1hcomp58339_c0_seq1.p1	C3	Genetic Information Processing	Folding, sorting and degradation	K09486	HYOU1	hypoxia up-regulated 1
0hcomp41448_c0_seq3.p4	C3	Genetic Information Processing	Folding, sorting and degradation	K13251	SSR3	translocon-associated protein subunit gamma
12hcomp39999_c0_seq2.p1	C3	Genetic Information Processing	Folding, sorting and degradation	K03283	HSPA1s	heat shock 70kDa protein 1/2/6/8
12hcomp63375_c0_seq1.p1	C3	Genetic Information Processing	Folding, sorting and degradation	K03283	HSPA1s	heat shock 70kDa protein 1/2/6/8
12hcomp27929_c0_seq1.p1	C3	Genetic Information Processing	Folding, sorting and degradation	K03237	EIF2S1	translation initiation factor 2 subunit 1
6hcomp46529_c0_seq1.p1	C3	Genetic Information Processing	Folding, sorting and degradation	K10684	UBLE1A, SAE1	ubiquitin-like 1-activating enzyme E1 A [EC:6.2.1.45]
1hcomp52383_c0_seq1.p1	C3	Genetic Information Processing	Folding, sorting and degradation	K03351	APC4	anaphase-promoting complex subunit 4
12hcomp32681_c0_seq1.p1	C3	Genetic Information Processing	Folding, sorting and degradation	K03035	PSMD12, RPN5	26S proteasome regulatory subunit N5
1hcomp46914_c0_seq2.p1	C3	Genetic Information Processing	Folding, sorting and degradation	K03030	PSMD14, RPN11, POH1	26S proteasome regulatory subunit N11
0hcomp7909_c0_seq2.p1	C3	Genetic Information Processing	Folding, sorting and degradation	K03064	PSMC6, RPT4	26S proteasome regulatory subunit T4
1hcomp63748_c0_seq1.p1	C3	Genetic Information Processing	Folding, sorting and degradation	K06698	PSME3	proteasome activator subunit 3 (PA28 gamma)
6hcomp59283_c0_seq1.p1	C3	Genetic Information Processing	Folding, sorting and degradation	K02728	PSMA4	20S proteasome subunit alpha 3 [EC:3.4.25.1]
6hcomp60779_c0_seq1.p1	C3	Genetic Information Processing	Folding, sorting and degradation	K02729	PSMA5	20S proteasome subunit alpha 5 [EC:3.4.25.1]
1hcomp61757_c0_seq1.p2	C3	Genetic Information Processing	Folding, sorting and degradation	K02735	PSMB3	20S proteasome subunit beta 3 [EC:3.4.25.1]
12hcomp70506_c0_seq1.p1	C3	Genetic Information Processing	Folding, sorting and degradation	K12584	DCPS, DCS	m7GpppX diphosphatase [EC:3.6.1.59]
12hcomp39646_c0_seq1.p3	C3	Genetic Information Processing	Folding, sorting and degradation	K12587	MTR3, EXOSC6	exosome complex component MTR3
1hcomp60491_c0_seq1.p3	C3	Genetic Information Processing	Folding, sorting and degradation	K12592	C1D, LRP1	exosome complex protein LRP1
1hcomp66438_c0_seq1.p1	C3	Genetic Information Processing	Folding, sorting and degradation	K12598	MTR4, SKIV2L2	ATP-dependent RNA helicase DOB1 [EC:3.6.4.13]
12hcomp24279_c0_seq1.p1	C3	Genetic Information Processing	Folding, sorting and degradation	K12608	CAF16	CCR4-NOT complex subunit CAF16
6hcomp42496_c0_seq1.p2	C3	Genetic Information Processing	Folding, sorting and degradation	K01689	ENO, eno	enolase [EC:4.2.1.11]
6hcomp32689_c0_seq2.p1	C3	Genetic Information Processing	Replication and repair	K07466	RFA1, RPA1, rpa	replication factor A1
12hcomp16752_c1_seq1.p1	C3	Genetic Information Processing	Replication and repair	K02685	PRI2	DNA primase large subunit
12hcomp25890_c0_seq2.p1	C3	Genetic Information Processing	Replication and repair	K02327	POLD1	DNA polymerase delta subunit 1 [EC:2.7.7.7]
12hcomp21076_c0_seq1.p1	C3	Genetic Information Processing	Replication and repair	K02328	POLD2	DNA polymerase delta subunit 2
6hcomp46630_c0_seq1.p2	C3	Genetic Information Processing	Replication and repair	K02328	POLD2	DNA polymerase delta subunit 2
0hcomp47695_c0_seq1.p1	C3	Genetic Information Processing	Replication and repair	K02541	MCM3	DNA replication licensing factor MCM3 [EC:3.6.4.12]
12hcomp59705_c0_seq1.p1	C3	Genetic Information Processing	Replication and repair	K02541	MCM3	DNA replication licensing factor MCM3 [EC:3.6.4.12]
1hcomp45487_c2_seq2.p1	C3	Genetic Information Processing	Replication and repair	K02210	MCM7, CDC47	DNA replication licensing factor MCM7 [EC:3.6.4.12]
13hcomp61569_c0_seq1.p1	C3	Genetic Information Processing	Replication and repair	K10739	RFA2, RPA2	replication factor A2
6hcomp14166_c0_seq1.p2	C3	Genetic Information Processing	Replication and repair	K10771	APEX1	AP endonuclease 1 [EC:4.2.99.18]
6hcomp13869_c0_seq1.p1	C3	Genetic Information Processing	Replication and repair	K10798	PARP	poly [ADP-ribose] polymerase [EC:2.4.2.30]
12hcomp33463_c0_seq2.p1	C3	Genetic Information Processing	Replication and repair	K08734	MLH1	DNA mismatch repair protein MLH1
0hcomp42819_c0_seq1.p1	C3	Environmental Information Processing	Membrane transport	K05657	ABCB10	ATP-binding cassette, subfamily B (MDR/TAP), member 10
12hcomp47053_c0_seq2.p1	C3	Environmental Information Processing	Membrane transport	K05665	ABCC1	ATP-binding cassette, subfamily C (CFTR/MRP), member 1 [EC:7.6.2.3]
13hcomp54015_c0_seq3.p1	C3	Environmental Information Processing	Membrane transport	K05665	ABCC1	ATP-binding cassette, subfamily C (CFTR/MRP), member 1 [EC:7.6.2.3]
6hcomp33154_c0_seq1.p1	C3	Environmental Information Processing	Membrane transport	K05677	ABCD3, PMP70	ATP-binding cassette, subfamily D (ALD), member 3
0hcomp19374_c0_seq1.p1	C3	Environmental Information Processing	Signal transduction	K01915	glnA, GLUL	glutamine synthetase [EC:6.3.1.2]
0hcomp59630_c0_seq1.p2	C3	Environmental Information Processing	Signal transduction	K01915	glnA, GLUL	glutamine synthetase [EC:6.3.1.2]
1hcomp57703_c0_seq1.p1	C3	Environmental Information Processing	Signal transduction	K01915	glnA, GLUL	glutamine synthetase [EC:6.3.1.2]
6hcomp35114_c0_seq1.p1	C3	Environmental Information Processing	Signal transduction	K04371	ERK, MAPK1_3	mitogen-activated protein kinase 1/3 [EC:2.7.11.24]
12hcomp39999_c0_seq2.p1	C3	Environmental Information Processing	Signal transduction	K03283	HSPA1s	heat shock 70kDa protein 1/2/6/8
12hcomp63375_c0_seq1.p1	C3	Environmental Information Processing	Signal transduction	K03283	HSPA1s	heat shock 70kDa protein 1/2/6/8
1hcomp51980_c1_seq2.p1	C3	Environmental Information Processing	Signal transduction	K20223	IPO7, RANBP7	importin-7
12hcomp16444_c0_seq1.p1	C3	Environmental Information Processing	Signal transduction	K04508	TBL1	transducin (beta)-like 1
13hcomp21004_c0_seq1.p3	C3	Environmental Information Processing	Signal transduction	K00940	ndk, NME	nucleoside-diphosphate kinase [EC:2.7.4.6]
6hcomp35235_c0_seq1.p1	C3	Environmental Information Processing	Signal transduction	K20607	MKK3	mitogen-activated protein kinase kinase 3 [EC:2.7.12.2]
12hcomp35825_c0_seq1.p1	C3	Environmental Information Processing	Signal transduction	K00006	GPD1	glycerol-3-phosphate dehydrogenase (NAD+) [EC:1.1.1.8]
0hcomp53611_c0_seq1.p1	C3	Environmental Information Processing	Signal transduction	K02516	PRMT5, HSL7	type II protein arginine methyltransferase [EC:2.1.1.320]
13hcomp54263_c0_seq8.p3	C3	Environmental Information Processing	Signal transduction	K02516	PRMT5, HSL7	type II protein arginine methyltransferase [EC:2.1.1.320]
6hcomp42476_c0_seq1.p1	C3	Environmental Information Processing	Signal transduction	K04960	ITPR3	inositol 1,4,5-triphosphate receptor type 3
12hcomp56684_c0_seq1.p2	C3	Environmental Information Processing	Signal transduction	K02991	RP-S6e, RPS6	small subunit ribosomal protein S6e
12hcomp40067_c2_seq1.p1	C3	Environmental Information Processing	Signal transduction	K03259	EIF4E	translation initiation factor 4E
6hcomp42496_c0_seq1.p2	C3	Environmental Information Processing	Signal transduction	K01689	ENO, eno	enolase [EC:4.2.1.11]
13hcomp58185_c0_seq1.p1	C3	Environmental Information Processing	Signal transduction	K00162	PDHB, pdhB	pyruvate dehydrogenase E1 component beta subunit [EC:1.2.4.1]
1hcomp48490_c0_seq2.p1	C3	Environmental Information Processing	Signal transduction	K11434	PRMT1	type I protein arginine methyltransferase [EC:2.1.1.319]
13hcomp61549_c0_seq1.p2	C3	Environmental Information Processing	Signal transduction	K05850	ATP2B	P-type Ca2+ transporter type 2B [EC:7.2.2.10]
1hcomp46911_c0_seq1.p1	C3	Environmental Information Processing	Signal transduction	K05853	ATP2A	P-type Ca2+ transporter type 2A [EC:7.2.2.10]
6hcomp43936_c0_seq3.p2	C3	Environmental Information Processing	Signal transduction	K00999	CDIPT	CDP-diacylglycerol--inositol 3-phosphatidyltransferase [EC:2.7.8.11]
12hcomp47053_c0_seq2.p1	C3	Environmental Information Processing	Signal transduction	K05665	ABCC1	ATP-binding cassette, subfamily C (CFTR/MRP), member 1 [EC:7.6.2.3]
13hcomp54015_c0_seq3.p1	C3	Environmental Information Processing	Signal transduction	K05665	ABCC1	ATP-binding cassette, subfamily C (CFTR/MRP), member 1 [EC:7.6.2.3]
12hcomp30102_c0_seq1.p3	C3	Environmental Information Processing	Signal transduction	K09420	MYB, C-MYB	transcriptional activator Myb
1hcomp30647_c0_seq2.p1	C3	Environmental Information Processing	Signal transduction	K09420	MYB, C-MYB	transcriptional activator Myb
0hcomp18296_c0_seq1.p1	C3	Environmental Information Processing	Signal transduction	K07901	RAB8A, MEL	Ras-related protein Rab-8A
13hcomp58110_c0_seq1.p1	C3	Environmental Information Processing	Signal transduction	K07901	RAB8A, MEL	Ras-related protein Rab-8A
13hcomp29149_c0_seq1.p1	C3	Environmental Information Processing	Signal transduction	K02147	ATPeV1B, ATP6B	V-type H+-transporting ATPase subunit B
6hcomp59482_c0_seq1.p1	C3	Environmental Information Processing	Signal transduction	K02149	ATPeV1D, ATP6M	V-type H+-transporting ATPase subunit D
12hcomp56952_c0_seq1.p1	C3	Environmental Information Processing	Signal transduction	K02150	ATPeV1E, ATP6E	V-type H+-transporting ATPase subunit E
12hcomp57379_c0_seq1.p3	C3	Environmental Information Processing	Signal transduction	K02152	ATPeV1G, ATP6G	V-type H+-transporting ATPase subunit G
12hcomp57746_c0_seq1.p1	C3	Environmental Information Processing	Signal transduction	K02144	ATPeV1H	V-type H+-transporting ATPase subunit H
12hcomp39999_c0_seq2.p1	C3	Cellular Processes	Transport and catabolism	K03283	HSPA1s	heat shock 70kDa protein 1/2/6/8
12hcomp63375_c0_seq1.p1	C3	Cellular Processes	Transport and catabolism	K03283	HSPA1s	heat shock 70kDa protein 1/2/6/8
6hcomp32959_c0_seq1.p1	C3	Cellular Processes	Transport and catabolism	K18465	MRT43, SWIP	WASH complex subunit 7
13hcomp64511_c0_seq1.p2	C3	Cellular Processes	Transport and catabolism	K18461	WASH1	WAS protein family homolog 1
6hcomp76000_c0_seq1.p1	C3	Cellular Processes	Transport and catabolism	K10364	CAPZA	capping protein (actin filament) muscle Z-line, alpha
1hcomp48501_c0_seq1.p1	C3	Cellular Processes	Transport and catabolism	K10365	CAPZB	capping protein (actin filament) muscle Z-line, beta
6hcomp54477_c0_seq3.p1	C3	Cellular Processes	Transport and catabolism	K17917	SNX1_2	sorting nexin-1/2
0hcomp18296_c0_seq1.p1	C3	Cellular Processes	Transport and catabolism	K07901	RAB8A, MEL	Ras-related protein Rab-8A
13hcomp58110_c0_seq1.p1	C3	Cellular Processes	Transport and catabolism	K07901	RAB8A, MEL	Ras-related protein Rab-8A
13hcomp29149_c0_seq1.p1	C3	Cellular Processes	Transport and catabolism	K02147	ATPeV1B, ATP6B	V-type H+-transporting ATPase subunit B
6hcomp59482_c0_seq1.p1	C3	Cellular Processes	Transport and catabolism	K02149	ATPeV1D, ATP6M	V-type H+-transporting ATPase subunit D
12hcomp56952_c0_seq1.p1	C3	Cellular Processes	Transport and catabolism	K02150	ATPeV1E, ATP6E	V-type H+-transporting ATPase subunit E
12hcomp57379_c0_seq1.p3	C3	Cellular Processes	Transport and catabolism	K02152	ATPeV1G, ATP6G	V-type H+-transporting ATPase subunit G
1hcomp51217_c0_seq2.p1	C3	Cellular Processes	Transport and catabolism	K02154	ATPeV0A, ATP6N	V-type H+-transporting ATPase subunit a
6hcomp54319_c0_seq4.p1	C3	Cellular Processes	Transport and catabolism	K02154	ATPeV0A, ATP6N	V-type H+-transporting ATPase subunit a
12hcomp57746_c0_seq1.p1	C3	Cellular Processes	Transport and catabolism	K02144	ATPeV1H	V-type H+-transporting ATPase subunit H
1hcomp57546_c0_seq1.p1	C3	Cellular Processes	Transport and catabolism	K02155	ATPeV0C, ATP6L	V-type H+-transporting ATPase 16kDa proteolipid subunit
6hcomp59910_c0_seq1.p2	C3	Cellular Processes	Transport and catabolism	K02155	ATPeV0C, ATP6L	V-type H+-transporting ATPase 16kDa proteolipid subunit
12hcomp57816_c0_seq1.p1	C3	Cellular Processes	Transport and catabolism	K03661	ATPeV0B, ATP6F	V-type H+-transporting ATPase 21kDa proteolipid subunit
12hcomp14069_c0_seq1.p1	C3	Cellular Processes	Transport and catabolism	K12398	AP3M	AP-3 complex subunit mu
6hcomp33154_c0_seq1.p1	C3	Cellular Processes	Transport and catabolism	K05677	ABCD3, PMP70	ATP-binding cassette, subfamily D (ALD), member 3
12hcomp67362_c0_seq1.p2	C3	Cellular Processes	Transport and catabolism	K13354	SLC25A17, PMP34	solute carrier family 25 (peroxisomal adenine nucleotide transporter), member 17
13hcomp30322_c0_seq1.p3	C3	Cellular Processes	Transport and catabolism	K12405	HSD17B4	(3R)-3-hydroxyacyl-CoA dehydrogenase / 3a,7a,12a-trihydroxy-5b-cholest-24-enoyl-CoA hydratase / enoyl-CoA hydratase 2 [EC:1.1.1.- 4.2.1.107 4.2.1.119]
6hcomp34636_c1_seq3.p1	C3	Cellular Processes	Transport and catabolism	K01897	ACSL, fadD	long-chain acyl-CoA synthetase [EC:6.2.1.3]
1hcomp59790_c0_seq1.p3	C3	Cellular Processes	Transport and catabolism	K00869	E2.7.1.36, MVK, mvaK1	mevalonate kinase [EC:2.7.1.36]
6hcomp35114_c0_seq1.p1	C3	Cellular Processes	Transport and catabolism	K04371	ERK, MAPK1_3	mitogen-activated protein kinase 1/3 [EC:2.7.11.24]
12hcomp27929_c0_seq1.p1	C3	Cellular Processes	Transport and catabolism	K03237	EIF2S1	translation initiation factor 2 subunit 1
1hcomp51777_c0_seq4.p1	C3	Cellular Processes	Transport and catabolism	K06027	NSF, SEC18	vesicle-fusing ATPase [EC:3.6.4.6]
6hcomp43676_c0_seq1.p1	C3	Cellular Processes	Transport and catabolism	K20182	VPS33A	vacuolar protein sorting-associated protein 33A
6hcomp60833_c0_seq1.p2	C3	Cellular Processes	Transport and catabolism	K11088	SNRPD3, SMD3	small nuclear ribonucleoprotein D3
1hcomp52383_c0_seq1.p1	C3	Cellular Processes	Cell growth and death	K03351	APC4	anaphase-promoting complex subunit 4
6hcomp53854_c1_seq13.p1	C3	Cellular Processes	Cell growth and death	K02180	BUB3	cell cycle arrest protein BUB3
12hcomp59654_c0_seq1.p1	C3	Cellular Processes	Cell growth and death	K06639	CDC14	cell division cycle 14 [EC:3.1.3.16 3.1.3.48]
1hcomp43990_c0_seq1.p1	C3	Cellular Processes	Cell growth and death	K02606	ORC4	origin recognition complex subunit 4
0hcomp47695_c0_seq1.p1	C3	Cellular Processes	Cell growth and death	K02541	MCM3	DNA replication licensing factor MCM3 [EC:3.6.4.12]
12hcomp59705_c0_seq1.p1	C3	Cellular Processes	Cell growth and death	K02541	MCM3	DNA replication licensing factor MCM3 [EC:3.6.4.12]
1hcomp45487_c2_seq2.p1	C3	Cellular Processes	Cell growth and death	K02210	MCM7, CDC47	DNA replication licensing factor MCM7 [EC:3.6.4.12]
0hcomp53611_c0_seq1.p1	C3	Cellular Processes	Cell growth and death	K02516	PRMT5, HSL7	type II protein arginine methyltransferase [EC:2.1.1.320]
13hcomp54263_c0_seq8.p3	C3	Cellular Processes	Cell growth and death	K02516	PRMT5, HSL7	type II protein arginine methyltransferase [EC:2.1.1.320]
13hcomp65882_c0_seq1.p1	C3	Cellular Processes	Cell growth and death	K06674	SMC2	structural maintenance of chromosome 2
12hcomp53918_c0_seq1.p1	C3	Cellular Processes	Cell growth and death	K01768	E4.6.1.1	adenylate cyclase [EC:4.6.1.1]
6hcomp35114_c0_seq1.p1	C3	Cellular Processes	Cell growth and death	K04371	ERK, MAPK1_3	mitogen-activated protein kinase 1/3 [EC:2.7.11.24]
6hcomp42476_c0_seq1.p1	C3	Cellular Processes	Cell growth and death	K04960	ITPR3	inositol 1,4,5-triphosphate receptor type 3
6hcomp13869_c0_seq1.p1	C3	Cellular Processes	Cell growth and death	K10798	PARP	poly [ADP-ribose] polymerase [EC:2.4.2.30]
12hcomp27929_c0_seq1.p1	C3	Cellular Processes	Cell growth and death	K03237	EIF2S1	translation initiation factor 2 subunit 1
6hcomp34636_c1_seq3.p1	C3	Cellular Processes	Cell growth and death	K01897	ACSL, fadD	long-chain acyl-CoA synthetase [EC:6.2.1.3]
12hcomp25518_c0_seq1.p1	C3	Cellular Processes	Cell growth and death	K13624	CP	ceruloplasmin [EC:1.16.3.1]
1hcomp45184_c0_seq1.p2	C3	Cellular Processes	Cell growth and death	K13624	CP	ceruloplasmin [EC:1.16.3.1]
0hcomp19374_c0_seq1.p1	C3	Cellular Processes	Cell growth and death	K01915	glnA, GLUL	glutamine synthetase [EC:6.3.1.2]
0hcomp59630_c0_seq1.p2	C3	Cellular Processes	Cell growth and death	K01915	glnA, GLUL	glutamine synthetase [EC:6.3.1.2]
1hcomp57703_c0_seq1.p1	C3	Cellular Processes	Cell growth and death	K01915	glnA, GLUL	glutamine synthetase [EC:6.3.1.2]
6hcomp46671_c0_seq1.p1	C3	Cellular Processes	Cell growth and death	K10752	RBBP4, HAT2, CAF1, MIS16	histone-binding protein RBBP4
6hcomp35114_c0_seq1.p1	C3	Cellular Processes	Cellular community - eukaryotes	K04371	ERK, MAPK1_3	mitogen-activated protein kinase 1/3 [EC:2.7.11.24]
0hcomp18296_c0_seq1.p1	C3	Cellular Processes	Cellular community - eukaryotes	K07901	RAB8A, MEL	Ras-related protein Rab-8A
13hcomp58110_c0_seq1.p1	C3	Cellular Processes	Cellular community - eukaryotes	K07901	RAB8A, MEL	Ras-related protein Rab-8A
6hcomp42476_c0_seq1.p1	C3	Cellular Processes	Cellular community - eukaryotes	K04960	ITPR3	inositol 1,4,5-triphosphate receptor type 3
6hcomp34636_c1_seq3.p1	C3	Cellular Processes	Cellular community - prokaryotes	K01897	ACSL, fadD	long-chain acyl-CoA synthetase [EC:6.2.1.3]
12hcomp53918_c0_seq1.p1	C3	Cellular Processes	Cellular community - prokaryotes	K01768	E4.6.1.1	adenylate cyclase [EC:4.6.1.1]
6hcomp35114_c0_seq1.p1	C3	Cellular Processes	Cell motility	K04371	ERK, MAPK1_3	mitogen-activated protein kinase 1/3 [EC:2.7.11.24]
6hcomp42476_c0_seq1.p1	C3	Organismal Systems	Immune system	K04960	ITPR3	inositol 1,4,5-triphosphate receptor type 3
6hcomp35114_c0_seq1.p1	C3	Organismal Systems	Immune system	K04371	ERK, MAPK1_3	mitogen-activated protein kinase 1/3 [EC:2.7.11.24]
13hcomp59209_c0_seq1.p1	C3	Organismal Systems	Immune system	K10380	ANK	ankyrin
12hcomp49322_c0_seq1.p1	C3	Organismal Systems	Immune system	K11594	DDX3X, bel	ATP-dependent RNA helicase DDX3X [EC:3.6.4.13]
1hcomp63748_c0_seq1.p1	C3	Organismal Systems	Immune system	K06698	PSME3	proteasome activator subunit 3 (PA28 gamma)
12hcomp39999_c0_seq2.p1	C3	Organismal Systems	Immune system	K03283	HSPA1s	heat shock 70kDa protein 1/2/6/8
12hcomp63375_c0_seq1.p1	C3	Organismal Systems	Immune system	K03283	HSPA1s	heat shock 70kDa protein 1/2/6/8
12hcomp53533_c0_seq7.p2	C3	Organismal Systems	Immune system	K12890	SFRS1, ASF, SF2	splicing factor, arginine/serine-rich 1
1hcomp43290_c0_seq2.p1	C3	Organismal Systems	Immune system	K12890	SFRS1, ASF, SF2	splicing factor, arginine/serine-rich 1
6hcomp51268_c1_seq6.p1	C3	Organismal Systems	Immune system	K12890	SFRS1, ASF, SF2	splicing factor, arginine/serine-rich 1
6hcomp42476_c0_seq1.p1	C3	Organismal Systems	Endocrine system	K04960	ITPR3	inositol 1,4,5-triphosphate receptor type 3
12hcomp56684_c0_seq1.p2	C3	Organismal Systems	Endocrine system	K02991	RP-S6e, RPS6	small subunit ribosomal protein S6e
12hcomp40067_c2_seq1.p1	C3	Organismal Systems	Endocrine system	K03259	EIF4E	translation initiation factor 4E
6hcomp35114_c0_seq1.p1	C3	Organismal Systems	Endocrine system	K04371	ERK, MAPK1_3	mitogen-activated protein kinase 1/3 [EC:2.7.11.24]
1hcomp48490_c0_seq2.p1	C3	Organismal Systems	Endocrine system	K11434	PRMT1	type I protein arginine methyltransferase [EC:2.1.1.319]
13hcomp58185_c0_seq1.p1	C3	Organismal Systems	Endocrine system	K00162	PDHB, pdhB	pyruvate dehydrogenase E1 component beta subunit [EC:1.2.4.1]
6hcomp10654_c0_seq1.p1	C3	Organismal Systems	Endocrine system	K01054	MGLL	acylglycerol lipase [EC:3.1.1.23]
6hcomp34636_c1_seq3.p1	C3	Organismal Systems	Endocrine system	K01897	ACSL, fadD	long-chain acyl-CoA synthetase [EC:6.2.1.3]
1hcomp38059_c0_seq1.p1	C3	Organismal Systems	Endocrine system	K13368	HSD17B2	17beta-estradiol 17-dehydrogenase / 3alpha(17beta)-hydroxysteroid dehydrogenase (NAD+) [EC:1.1.1.62 1.1.1.239]
12hcomp39999_c0_seq2.p1	C3	Organismal Systems	Endocrine system	K03283	HSPA1s	heat shock 70kDa protein 1/2/6/8
12hcomp63375_c0_seq1.p1	C3	Organismal Systems	Endocrine system	K03283	HSPA1s	heat shock 70kDa protein 1/2/6/8
1hcomp52383_c0_seq1.p1	C3	Organismal Systems	Endocrine system	K03351	APC4	anaphase-promoting complex subunit 4
6hcomp18980_c0_seq1.p1	C3	Organismal Systems	Endocrine system	K00383	GSR, gor	glutathione reductase (NADPH) [EC:1.8.1.7]
13hcomp61549_c0_seq1.p2	C3	Organismal Systems	Endocrine system	K05850	ATP2B	P-type Ca2+ transporter type 2B [EC:7.2.2.10]
13hcomp61549_c0_seq1.p2	C3	Organismal Systems	Circulatory system	K05850	ATP2B	P-type Ca2+ transporter type 2B [EC:7.2.2.10]
6hcomp35114_c0_seq1.p1	C3	Organismal Systems	Circulatory system	K04371	ERK, MAPK1_3	mitogen-activated protein kinase 1/3 [EC:2.7.11.24]
6hcomp42476_c0_seq1.p1	C3	Organismal Systems	Circulatory system	K04960	ITPR3	inositol 1,4,5-triphosphate receptor type 3
6hcomp42476_c0_seq1.p1	C3	Organismal Systems	Digestive system	K04960	ITPR3	inositol 1,4,5-triphosphate receptor type 3
13hcomp61549_c0_seq1.p2	C3	Organismal Systems	Digestive system	K05850	ATP2B	P-type Ca2+ transporter type 2B [EC:7.2.2.10]
0hcomp18296_c0_seq1.p1	C3	Organismal Systems	Digestive system	K07901	RAB8A, MEL	Ras-related protein Rab-8A
13hcomp58110_c0_seq1.p1	C3	Organismal Systems	Digestive system	K07901	RAB8A, MEL	Ras-related protein Rab-8A
1hcomp46911_c0_seq1.p1	C3	Organismal Systems	Digestive system	K05853	ATP2A	P-type Ca2+ transporter type 2A [EC:7.2.2.10]
0hcomp40916_c1_seq1.p1	C3	Organismal Systems	Digestive system	K14455	GOT2	aspartate aminotransferase, mitochondrial [EC:2.6.1.1]
6hcomp41480_c0_seq1.p2	C3	Organismal Systems	Digestive system	K14457	MOGAT2, MGAT2	2-acylglycerol O-acyltransferase 2 [EC:2.3.1.22]
12hcomp47053_c0_seq2.p1	C3	Organismal Systems	Digestive system	K05665	ABCC1	ATP-binding cassette, subfamily C (CFTR/MRP), member 1 [EC:7.6.2.3]
13hcomp54015_c0_seq3.p1	C3	Organismal Systems	Digestive system	K05665	ABCC1	ATP-binding cassette, subfamily C (CFTR/MRP), member 1 [EC:7.6.2.3]
1hcomp51777_c0_seq4.p1	C3	Organismal Systems	Excretory system	K06027	NSF, SEC18	vesicle-fusing ATPase [EC:3.6.4.6]
6hcomp35114_c0_seq1.p1	C3	Organismal Systems	Excretory system	K04371	ERK, MAPK1_3	mitogen-activated protein kinase 1/3 [EC:2.7.11.24]
13hcomp29149_c0_seq1.p1	C3	Organismal Systems	Excretory system	K02147	ATPeV1B, ATP6B	V-type H+-transporting ATPase subunit B
12hcomp57379_c0_seq1.p3	C3	Organismal Systems	Excretory system	K02152	ATPeV1G, ATP6G	V-type H+-transporting ATPase subunit G
6hcomp59482_c0_seq1.p1	C3	Organismal Systems	Excretory system	K02149	ATPeV1D, ATP6M	V-type H+-transporting ATPase subunit D
12hcomp56952_c0_seq1.p1	C3	Organismal Systems	Excretory system	K02150	ATPeV1E, ATP6E	V-type H+-transporting ATPase subunit E
1hcomp51217_c0_seq2.p1	C3	Organismal Systems	Excretory system	K02154	ATPeV0A, ATP6N	V-type H+-transporting ATPase subunit a
6hcomp54319_c0_seq4.p1	C3	Organismal Systems	Excretory system	K02154	ATPeV0A, ATP6N	V-type H+-transporting ATPase subunit a
1hcomp57546_c0_seq1.p1	C3	Organismal Systems	Excretory system	K02155	ATPeV0C, ATP6L	V-type H+-transporting ATPase 16kDa proteolipid subunit
6hcomp59910_c0_seq1.p2	C3	Organismal Systems	Excretory system	K02155	ATPeV0C, ATP6L	V-type H+-transporting ATPase 16kDa proteolipid subunit
6hcomp42476_c0_seq1.p1	C3	Organismal Systems	Nervous system	K04960	ITPR3	inositol 1,4,5-triphosphate receptor type 3
6hcomp35114_c0_seq1.p1	C3	Organismal Systems	Nervous system	K04371	ERK, MAPK1_3	mitogen-activated protein kinase 1/3 [EC:2.7.11.24]
0hcomp19374_c0_seq1.p1	C3	Organismal Systems	Nervous system	K01915	glnA, GLUL	glutamine synthetase [EC:6.3.1.2]
0hcomp59630_c0_seq1.p2	C3	Organismal Systems	Nervous system	K01915	glnA, GLUL	glutamine synthetase [EC:6.3.1.2]
1hcomp57703_c0_seq1.p1	C3	Organismal Systems	Nervous system	K01915	glnA, GLUL	glutamine synthetase [EC:6.3.1.2]
1hcomp51777_c0_seq4.p1	C3	Organismal Systems	Nervous system	K06027	NSF, SEC18	vesicle-fusing ATPase [EC:3.6.4.6]
6hcomp10654_c0_seq1.p1	C3	Organismal Systems	Nervous system	K01054	MGLL	acylglycerol lipase [EC:3.1.1.23]
13hcomp29149_c0_seq1.p1	C3	Organismal Systems	Nervous system	K02147	ATPeV1B, ATP6B	V-type H+-transporting ATPase subunit B
6hcomp59482_c0_seq1.p1	C3	Organismal Systems	Nervous system	K02149	ATPeV1D, ATP6M	V-type H+-transporting ATPase subunit D
12hcomp56952_c0_seq1.p1	C3	Organismal Systems	Nervous system	K02150	ATPeV1E, ATP6E	V-type H+-transporting ATPase subunit E
12hcomp57379_c0_seq1.p3	C3	Organismal Systems	Nervous system	K02152	ATPeV1G, ATP6G	V-type H+-transporting ATPase subunit G
1hcomp51217_c0_seq2.p1	C3	Organismal Systems	Nervous system	K02154	ATPeV0A, ATP6N	V-type H+-transporting ATPase subunit a
6hcomp54319_c0_seq4.p1	C3	Organismal Systems	Nervous system	K02154	ATPeV0A, ATP6N	V-type H+-transporting ATPase subunit a
12hcomp57746_c0_seq1.p1	C3	Organismal Systems	Nervous system	K02144	ATPeV1H	V-type H+-transporting ATPase subunit H
1hcomp57546_c0_seq1.p1	C3	Organismal Systems	Nervous system	K02155	ATPeV0C, ATP6L	V-type H+-transporting ATPase 16kDa proteolipid subunit
6hcomp59910_c0_seq1.p2	C3	Organismal Systems	Nervous system	K02155	ATPeV0C, ATP6L	V-type H+-transporting ATPase 16kDa proteolipid subunit
12hcomp57816_c0_seq1.p1	C3	Organismal Systems	Nervous system	K03661	ATPeV0B, ATP6F	V-type H+-transporting ATPase 21kDa proteolipid subunit
0hcomp40742_c0_seq1.p1	C3	Organismal Systems	Nervous system	K12460	KIDINS220, ARMS	ankyrin repeat-rich membrane spanning protein
6hcomp42476_c0_seq1.p1	C3	Organismal Systems	Sensory system	K04960	ITPR3	inositol 1,4,5-triphosphate receptor type 3
6hcomp35114_c0_seq1.p1	C3	Organismal Systems	Development	K04371	ERK, MAPK1_3	mitogen-activated protein kinase 1/3 [EC:2.7.11.24]
12hcomp40067_c2_seq1.p1	C3	Organismal Systems	Aging	K03259	EIF4E	translation initiation factor 4E
13hcomp64511_c0_seq1.p2	C3	Organismal Systems	Aging	K18461	WASH1	WAS protein family homolog 1
6hcomp13869_c0_seq1.p1	C3	Organismal Systems	Aging	K10798	PARP	poly [ADP-ribose] polymerase [EC:2.4.2.30]
12hcomp39999_c0_seq2.p1	C3	Organismal Systems	Aging	K03283	HSPA1s	heat shock 70kDa protein 1/2/6/8
12hcomp63375_c0_seq1.p1	C3	Organismal Systems	Aging	K03283	HSPA1s	heat shock 70kDa protein 1/2/6/8
12hcomp53918_c0_seq1.p1	C3	Organismal Systems	Aging	K01768	E4.6.1.1	adenylate cyclase [EC:4.6.1.1]
6hcomp35114_c0_seq1.p1	C3	Organismal Systems	Environmental adaptation	K04371	ERK, MAPK1_3	mitogen-activated protein kinase 1/3 [EC:2.7.11.24]
6hcomp42476_c0_seq1.p1	C3	Organismal Systems	Environmental adaptation	K04960	ITPR3	inositol 1,4,5-triphosphate receptor type 3
1hcomp54511_c0_seq1.p1	C3	Organismal Systems	Environmental adaptation	K11340	ACTL6A, INO80K	actin-like protein 6A
6hcomp10654_c0_seq1.p1	C3	Organismal Systems	Environmental adaptation	K01054	MGLL	acylglycerol lipase [EC:3.1.1.23]
12hcomp56684_c0_seq1.p2	C3	Organismal Systems	Environmental adaptation	K02991	RP-S6e, RPS6	small subunit ribosomal protein S6e
6hcomp34636_c1_seq3.p1	C3	Organismal Systems	Environmental adaptation	K01897	ACSL, fadD	long-chain acyl-CoA synthetase [EC:6.2.1.3]
13hcomp30089_c0_seq1.p3	C3	Organismal Systems	Environmental adaptation	K18183	COX19	cytochrome c oxidase assembly protein subunit 19
1hcomp40439_c0_seq1.p1	C4	Metabolism	Carbohydrate metabolism	K00134	GAPDH, gapA	glyceraldehyde 3-phosphate dehydrogenase [EC:1.2.1.12]
6hcomp42339_c0_seq1.p1	C4	Metabolism	Carbohydrate metabolism	K00134	GAPDH, gapA	glyceraldehyde 3-phosphate dehydrogenase [EC:1.2.1.12]
6hcomp42440_c0_seq1.p2	C4	Metabolism	Carbohydrate metabolism	K01958	PC, pyc	pyruvate carboxylase [EC:6.4.1.1]
0hcomp40123_c0_seq2.p2	C4	Metabolism	Carbohydrate metabolism	K12447	USP	UDP-sugar pyrophosphorylase [EC:2.7.7.64]
12hcomp53745_c1_seq8.p1	C4	Metabolism	Carbohydrate metabolism	K00029	E1.1.1.40, maeB	malate dehydrogenase (oxaloacetate-decarboxylating)(NADP+) [EC:1.1.1.40]
1hcomp53668_c0_seq5.p1	C4	Metabolism	Carbohydrate metabolism	K00029	E1.1.1.40, maeB	malate dehydrogenase (oxaloacetate-decarboxylating)(NADP+) [EC:1.1.1.40]
13hcomp56944_c0_seq3.p4	C4	Metabolism	Carbohydrate metabolism	K01915	glnA, GLUL	glutamine synthetase [EC:6.3.1.2]
13hcomp56944_c1_seq2.p1	C4	Metabolism	Carbohydrate metabolism	K01915	glnA, GLUL	glutamine synthetase [EC:6.3.1.2]
13hcomp58359_c0_seq1.p2	C4	Metabolism	Carbohydrate metabolism	K00281	GLDC, gcvP	glycine dehydrogenase [EC:1.4.4.2]
13hcomp28649_c0_seq1.p1	C4	Metabolism	Carbohydrate metabolism	K01433	purU	formyltetrahydrofolate deformylase [EC:3.5.1.10]
12hcomp57441_c0_seq1.p1	C4	Metabolism	Carbohydrate metabolism	K01641	E2.3.3.10	hydroxymethylglutaryl-CoA synthase [EC:2.3.3.10]
13hcomp64640_c0_seq1.p1	C4	Metabolism	Carbohydrate metabolism	K00889	PIP5K	1-phosphatidylinositol-4-phosphate 5-kinase [EC:2.7.1.68]
6hcomp58670_c0_seq1.p2	C4	Metabolism	Energy metabolism	K00413	CYC1, CYT1, petC	ubiquinol-cytochrome c reductase cytochrome c1 subunit
13hcomp58369_c0_seq1.p2	C4	Metabolism	Energy metabolism	K02145	ATPeV1A, ATP6A	V-type H+-transporting ATPase subunit A [EC:7.1.2.2]
1hcomp28446_c0_seq2.p2	C4	Metabolism	Energy metabolism	K01535	PMA1, PMA2	H+-transporting ATPase [EC:7.1.2.1]
1hcomp40439_c0_seq1.p1	C4	Metabolism	Energy metabolism	K00134	GAPDH, gapA	glyceraldehyde 3-phosphate dehydrogenase [EC:1.2.1.12]
6hcomp42339_c0_seq1.p1	C4	Metabolism	Energy metabolism	K00134	GAPDH, gapA	glyceraldehyde 3-phosphate dehydrogenase [EC:1.2.1.12]
12hcomp53745_c1_seq8.p1	C4	Metabolism	Energy metabolism	K00029	E1.1.1.40, maeB	malate dehydrogenase (oxaloacetate-decarboxylating)(NADP+) [EC:1.1.1.40]
1hcomp53668_c0_seq5.p1	C4	Metabolism	Energy metabolism	K00029	E1.1.1.40, maeB	malate dehydrogenase (oxaloacetate-decarboxylating)(NADP+) [EC:1.1.1.40]
6hcomp42440_c0_seq1.p2	C4	Metabolism	Energy metabolism	K01958	PC, pyc	pyruvate carboxylase [EC:6.4.1.1]
13hcomp56944_c0_seq3.p4	C4	Metabolism	Energy metabolism	K01915	glnA, GLUL	glutamine synthetase [EC:6.3.1.2]
13hcomp56944_c1_seq2.p1	C4	Metabolism	Energy metabolism	K01915	glnA, GLUL	glutamine synthetase [EC:6.3.1.2]
6hcomp51803_c1_seq2.p3	C4	Metabolism	Energy metabolism	K00264	GLT1	glutamate synthase (NADH) [EC:1.4.1.14]
0hcomp29342_c0_seq1.p1	C4	Metabolism	Lipid metabolism	K08765	CPT1A	carnitine O-palmitoyltransferase 1, liver isoform [EC:2.3.1.21]
12hcomp57441_c0_seq1.p1	C4	Metabolism	Lipid metabolism	K01641	E2.3.3.10	hydroxymethylglutaryl-CoA synthase [EC:2.3.3.10]
6hcomp57374_c4_seq16.p1	C4	Metabolism	Nucleotide metabolism	K01768	E4.6.1.1	adenylate cyclase [EC:4.6.1.1]
1hcomp40533_c0_seq1.p1	C4	Metabolism	Nucleotide metabolism	K11540	CAD	carbamoyl-phosphate synthase / aspartate carbamoyltransferase / dihydroorotase [EC:6.3.5.5 2.1.3.2 3.5.2.3]
6hcomp51803_c1_seq2.p3	C4	Metabolism	Amino acid metabolism	K00264	GLT1	glutamate synthase (NADH) [EC:1.4.1.14]
13hcomp56944_c0_seq3.p4	C4	Metabolism	Amino acid metabolism	K01915	glnA, GLUL	glutamine synthetase [EC:6.3.1.2]
13hcomp56944_c1_seq2.p1	C4	Metabolism	Amino acid metabolism	K01915	glnA, GLUL	glutamine synthetase [EC:6.3.1.2]
1hcomp40533_c0_seq1.p1	C4	Metabolism	Amino acid metabolism	K11540	CAD	carbamoyl-phosphate synthase / aspartate carbamoyltransferase / dihydroorotase [EC:6.3.5.5 2.1.3.2 3.5.2.3]
13hcomp58359_c0_seq1.p2	C4	Metabolism	Amino acid metabolism	K00281	GLDC, gcvP	glycine dehydrogenase [EC:1.4.4.2]
1hcomp40281_c1_seq1.p1	C4	Metabolism	Amino acid metabolism	K01694	TRP	tryptophan synthase [EC:4.2.1.20]
12hcomp44409_c0_seq4.p1	C4	Metabolism	Amino acid metabolism	K00548	metH, MTR	5-methyltetrahydrofolate--homocysteine methyltransferase [EC:2.1.1.13]
1hcomp29395_c0_seq1.p1	C4	Metabolism	Amino acid metabolism	K01251	E3.3.1.1, ahcY	adenosylhomocysteinase [EC:3.3.1.1]
12hcomp57441_c0_seq1.p1	C4	Metabolism	Amino acid metabolism	K01641	E2.3.3.10	hydroxymethylglutaryl-CoA synthase [EC:2.3.3.10]
12hcomp55382_c0_seq2.p1	C4	Metabolism	Amino acid metabolism	K00486	KMO	kynurenine 3-monooxygenase [EC:1.14.13.9]
13hcomp56932_c0_seq2.p1	C4	Metabolism	Amino acid metabolism	K00486	KMO	kynurenine 3-monooxygenase [EC:1.14.13.9]
12hcomp44409_c0_seq4.p1	C4	Metabolism	Metabolism of other amino acids	K00548	metH, MTR	5-methyltetrahydrofolate--homocysteine methyltransferase [EC:2.1.1.13]
0hcomp50630_c0_seq1.p1	C4	Metabolism	Metabolism of cofactors and vitamins	K01495	GCH1, folE	GTP cyclohydrolase IA [EC:3.5.4.16]
12hcomp44409_c0_seq4.p1	C4	Metabolism	Metabolism of cofactors and vitamins	K00548	metH, MTR	5-methyltetrahydrofolate--homocysteine methyltransferase [EC:2.1.1.13]
13hcomp28649_c0_seq1.p1	C4	Metabolism	Metabolism of cofactors and vitamins	K01433	purU	formyltetrahydrofolate deformylase [EC:3.5.1.10]
12hcomp18819_c0_seq1.p1	C4	Metabolism	Metabolism of cofactors and vitamins	K01772	hemH, FECH	protoporphyrin/coproporphyrin ferrochelatase [EC:4.99.1.1 4.99.1.9]
12hcomp57441_c0_seq1.p1	C4	Metabolism	Metabolism of terpenoids and polyketides	K01641	E2.3.3.10	hydroxymethylglutaryl-CoA synthase [EC:2.3.3.10]
13hcomp50509_c0_seq1.p1	C4	Metabolism	Biosynthesis of other secondary metabolites	K09753	CCR	cinnamoyl-CoA reductase [EC:1.2.1.44]
6hcomp54254_c1_seq1.p1	C4	Genetic Information Processing	Transcription	K02999	RPA1, POLR1A	DNA-directed RNA polymerase I subunit RPA1 [EC:2.7.7.6]
1hcomp31495_c0_seq1.p1	C4	Genetic Information Processing	Transcription	K12820	DHX15, PRP43	pre-mRNA-splicing factor ATP-dependent RNA helicase DHX15/PRP43 [EC:3.6.4.13]
0hcomp42515_c0_seq1.p1	C4	Genetic Information Processing	Transcription	K12823	DDX5, DBP2	ATP-dependent RNA helicase DDX5/DBP2 [EC:3.6.4.13]
13hcomp56408_c0_seq4.p1	C4	Genetic Information Processing	Transcription	K12823	DDX5, DBP2	ATP-dependent RNA helicase DDX5/DBP2 [EC:3.6.4.13]
13hcomp21014_c0_seq1.p2	C4	Genetic Information Processing	Transcription	K12837	U2AF2	splicing factor U2AF 65 kDa subunit
6hcomp23898_c0_seq1.p1	C4	Genetic Information Processing	Transcription	K10599	PRPF19, PRP19	pre-mRNA-processing factor 19 [EC:2.3.2.27]
0hcomp42122_c0_seq1.p4	C4	Genetic Information Processing	Transcription	K12890	SFRS1, ASF, SF2	splicing factor, arginine/serine-rich 1
0hcomp53902_c1_seq2.p1	C4	Genetic Information Processing	Translation	K01873	VARS, valS	valyl-tRNA synthetase [EC:6.1.1.9]
0hcomp53902_c4_seq1.p1	C4	Genetic Information Processing	Translation	K01873	VARS, valS	valyl-tRNA synthetase [EC:6.1.1.9]
1hcomp19964_c0_seq1.p3	C4	Genetic Information Processing	Translation	K01873	VARS, valS	valyl-tRNA synthetase [EC:6.1.1.9]
1hcomp60444_c0_seq1.p1	C4	Genetic Information Processing	Translation	K01869	LARS, leuS	leucyl-tRNA synthetase [EC:6.1.1.4]
1hcomp57530_c0_seq1.p1	C4	Genetic Information Processing	Translation	K04567	KARS, lysS	lysyl-tRNA synthetase, class II [EC:6.1.1.6]
12hcomp56925_c0_seq1.p1	C4	Genetic Information Processing	Translation	K07936	RAN	GTP-binding nuclear protein Ran
0hcomp54779_c0_seq1.p1	C4	Genetic Information Processing	Translation	K03231	EEF1A	elongation factor 1-alpha
1hcomp32314_c0_seq1.p1	C4	Genetic Information Processing	Translation	K03260	EIF4G	translation initiation factor 4G
0hcomp51827_c1_seq3.p2	C4	Genetic Information Processing	Translation	K03257	EIF4A	translation initiation factor 4A
13hcomp54459_c0_seq1.p2	C4	Genetic Information Processing	Translation	K03257	EIF4A	translation initiation factor 4A
1hcomp56967_c0_seq2.p2	C4	Genetic Information Processing	Translation	K03257	EIF4A	translation initiation factor 4A
1hcomp59646_c0_seq1.p1	C4	Genetic Information Processing	Translation	K14550	UTP10, HEATR1	U3 small nucleolar RNA-associated protein 10
1hcomp22797_c0_seq1.p1	C4	Genetic Information Processing	Translation	K14556	DIP2, UTP12, WDR3	U3 small nucleolar RNA-associated protein 12
1hcomp59994_c0_seq1.p1	C4	Genetic Information Processing	Translation	K14558	PWP2, UTP1	periodic tryptophan protein 2
13hcomp22155_c0_seq1.p1	C4	Genetic Information Processing	Translation	K14563	NOP1, FBL	rRNA 2'-O-methyltransferase fibrillarin [EC:2.1.1.-]
1hcomp57213_c0_seq1.p1	C4	Genetic Information Processing	Translation	K14564	NOP56	nucleolar protein 56
6hcomp60480_c0_seq1.p2	C4	Genetic Information Processing	Translation	K14566	UTP24, FCF1	U3 small nucleolar RNA-associated protein 24
1hcomp43241_c0_seq1.p1	C4	Genetic Information Processing	Translation	K14567	UTP14	U3 small nucleolar RNA-associated protein 14
12hcomp49708_c0_seq2.p1	C4	Genetic Information Processing	Translation	K06943	NOG1	nucleolar GTP-binding protein
1hcomp20538_c0_seq1.p1	C4	Genetic Information Processing	Translation	K06943	NOG1	nucleolar GTP-binding protein
1hcomp38143_c0_seq1.p1	C4	Genetic Information Processing	Translation	K14537	NUG2, GNL2	nuclear GTP-binding protein
6hcomp45665_c0_seq2.p1	C4	Genetic Information Processing	Translation	K14537	NUG2, GNL2	nuclear GTP-binding protein
0hcomp9374_c0_seq1.p1	C4	Genetic Information Processing	Translation	K14571	RIX7, NVL	ribosome biogenesis ATPase
1hcomp30158_c1_seq1.p2	C4	Genetic Information Processing	Translation	K14571	RIX7, NVL	ribosome biogenesis ATPase
6hcomp33773_c0_seq1.p1	C4	Genetic Information Processing	Translation	K14571	RIX7, NVL	ribosome biogenesis ATPase
1hcomp63595_c0_seq1.p1	C4	Genetic Information Processing	Translation	K14573	NOP4, RBM28	nucleolar protein 4
1hcomp51246_c0_seq6.p1	C4	Genetic Information Processing	Translation	K14539	LSG1	large subunit GTPase 1 [EC:3.6.1.-]
6hcomp23898_c0_seq1.p1	C4	Genetic Information Processing	Folding, sorting and degradation	K10599	PRPF19, PRP19	pre-mRNA-processing factor 19 [EC:2.3.2.27]
6hcomp75525_c0_seq1.p1	C4	Genetic Information Processing	Folding, sorting and degradation	K12598	MTR4, SKIV2L2	ATP-dependent RNA helicase DOB1 [EC:3.6.4.13]
12hcomp50510_c0_seq2.p1	C4	Genetic Information Processing	Replication and repair	K02320	POLA1	DNA polymerase alpha subunit A [EC:2.7.7.7]
1hcomp53381_c0_seq5.p1	C4	Genetic Information Processing	Replication and repair	K02320	POLA1	DNA polymerase alpha subunit A [EC:2.7.7.7]
6hcomp41546_c0_seq1.p1	C4	Genetic Information Processing	Replication and repair	K02320	POLA1	DNA polymerase alpha subunit A [EC:2.7.7.7]
1hcomp63442_c0_seq1.p3	C4	Genetic Information Processing	Replication and repair	K02542	MCM6	DNA replication licensing factor MCM6 [EC:3.6.4.12]
6hcomp60948_c0_seq1.p1	C4	Genetic Information Processing	Replication and repair	K02542	MCM6	DNA replication licensing factor MCM6 [EC:3.6.4.12]
6hcomp14451_c0_seq1.p2	C4	Genetic Information Processing	Replication and repair	K08734	MLH1	DNA mismatch repair protein MLH1
6hcomp56186_c0_seq10.p1	C4	Genetic Information Processing	Replication and repair	K08737	MSH6	DNA mismatch repair protein MSH6
1hcomp54654_c0_seq2.p1	C4	Genetic Information Processing	Replication and repair	K08735	MSH2	DNA mismatch repair protein MSH2
6hcomp44340_c0_seq1.p1	C4	Genetic Information Processing	Replication and repair	K08735	MSH2	DNA mismatch repair protein MSH2
12hcomp16007_c0_seq1.p1	C4	Genetic Information Processing	Replication and repair	K08736	MSH3	DNA mismatch repair protein MSH3
12hcomp61488_c0_seq1.p3	C4	Genetic Information Processing	Replication and repair	K08739	MLH3	DNA mismatch repair protein MLH3
0hcomp54575_c0_seq4.p1	C4	Environmental Information Processing	Membrane transport	K05665	ABCC1	ATP-binding cassette, subfamily C (CFTR/MRP), member 1 [EC:7.6.2.3]
12hcomp54059_c0_seq3.p1	C4	Environmental Information Processing	Membrane transport	K05665	ABCC1	ATP-binding cassette, subfamily C (CFTR/MRP), member 1 [EC:7.6.2.3]
6hcomp58212_c0_seq4.p1	C4	Environmental Information Processing	Membrane transport	K05665	ABCC1	ATP-binding cassette, subfamily C (CFTR/MRP), member 1 [EC:7.6.2.3]
6hcomp56741_c0_seq4.p1	C4	Environmental Information Processing	Membrane transport	K05666	ABCC2	ATP-binding cassette, subfamily C (CFTR/MRP), member 2
6hcomp35404_c0_seq1.p1	C4	Environmental Information Processing	Membrane transport	K05672	ABCC12	ATP-binding cassette, subfamily C (CFTR/MRP), member 12
13hcomp56944_c0_seq3.p4	C4	Environmental Information Processing	Signal transduction	K01915	glnA, GLUL	glutamine synthetase [EC:6.3.1.2]
13hcomp56944_c1_seq2.p1	C4	Environmental Information Processing	Signal transduction	K01915	glnA, GLUL	glutamine synthetase [EC:6.3.1.2]
6hcomp58670_c0_seq1.p2	C4	Environmental Information Processing	Signal transduction	K00413	CYC1, CYT1, petC	ubiquinol-cytochrome c reductase cytochrome c1 subunit
1hcomp52989_c0_seq5.p1	C4	Environmental Information Processing	Signal transduction	K04427	MAP3K7, TAK1	mitogen-activated protein kinase kinase kinase 7 [EC:2.7.11.25]
13hcomp64640_c0_seq1.p1	C4	Environmental Information Processing	Signal transduction	K00889	PIP5K	1-phosphatidylinositol-4-phosphate 5-kinase [EC:2.7.1.68]
12hcomp40920_c0_seq1.p2	C4	Environmental Information Processing	Signal transduction	K02555	MIH1	M-phase inducer tyrosine phosphatase [EC:3.1.3.48]
0hcomp52489_c2_seq1.p1	C4	Environmental Information Processing	Signal transduction	K06067	HDAC1_2	histone deacetylase 1/2 [EC:3.5.1.98]
1hcomp40439_c0_seq1.p1	C4	Environmental Information Processing	Signal transduction	K00134	GAPDH, gapA	glyceraldehyde 3-phosphate dehydrogenase [EC:1.2.1.12]
6hcomp42339_c0_seq1.p1	C4	Environmental Information Processing	Signal transduction	K00134	GAPDH, gapA	glyceraldehyde 3-phosphate dehydrogenase [EC:1.2.1.12]
1hcomp48714_c2_seq2.p1	C4	Environmental Information Processing	Signal transduction	K02206	CDK2	cyclin-dependent kinase 2 [EC:2.7.11.22]
6hcomp64710_c0_seq1.p1	C4	Environmental Information Processing	Signal transduction	K11434	PRMT1	type I protein arginine methyltransferase [EC:2.1.1.319]
1hcomp56673_c0_seq6.p1	C4	Environmental Information Processing	Signal transduction	K08794	CAMK1	calcium/calmodulin-dependent protein kinase I [EC:2.7.11.17]
0hcomp54575_c0_seq4.p1	C4	Environmental Information Processing	Signal transduction	K05665	ABCC1	ATP-binding cassette, subfamily C (CFTR/MRP), member 1 [EC:7.6.2.3]
12hcomp54059_c0_seq3.p1	C4	Environmental Information Processing	Signal transduction	K05665	ABCC1	ATP-binding cassette, subfamily C (CFTR/MRP), member 1 [EC:7.6.2.3]
6hcomp58212_c0_seq4.p1	C4	Environmental Information Processing	Signal transduction	K05665	ABCC1	ATP-binding cassette, subfamily C (CFTR/MRP), member 1 [EC:7.6.2.3]
13hcomp69490_c0_seq1.p1	C4	Environmental Information Processing	Signal transduction	K09420	MYB, C-MYB	transcriptional activator Myb
13hcomp57759_c0_seq1.p1	C4	Environmental Information Processing	Signal transduction	K03234	EEF2	elongation factor 2
6hcomp50263_c0_seq1.p1	C4	Environmental Information Processing	Signal transduction	K03234	EEF2	elongation factor 2
0hcomp29342_c0_seq1.p1	C4	Environmental Information Processing	Signal transduction	K08765	CPT1A	carnitine O-palmitoyltransferase 1, liver isoform [EC:2.3.1.21]
13hcomp58369_c0_seq1.p2	C4	Environmental Information Processing	Signal transduction	K02145	ATPeV1A, ATP6A	V-type H+-transporting ATPase subunit A [EC:7.1.2.2]
13hcomp64640_c0_seq1.p1	C4	Cellular Processes	Transport and catabolism	K00889	PIP5K	1-phosphatidylinositol-4-phosphate 5-kinase [EC:2.7.1.68]
13hcomp58369_c0_seq1.p2	C4	Cellular Processes	Transport and catabolism	K02145	ATPeV1A, ATP6A	V-type H+-transporting ATPase subunit A [EC:7.1.2.2]
[truncated: 247 more rows]
