# Supplementary material for: Changes in the transcriptome, ploidy, and optimal light intensity of a cryptomonad upon integration into a kleptoplastic dinoflagellate
Source: ISME J. 2020 Jun 8;14(10):2407–23. doi: 10.1038/s41396-020-0693-4 (PMC7490267; doi:10.1038/s41396-020-0693-4)
Supplement: Supplementary file 4 — Supplementary Table 3 [file 41396_2020_693_MOESM4_ESM.xlsx]

## Sheet: Sheet1
Supplementary Table 3. Primers used for qPCR and qRT-PCR
Target	ContigID/DDBJ Accession No.	Used for	Organelle	Primer sequences (5' to 3')
Chroomonas sp. Dc01 rpoB gene	LC521314 (DDBJ)	qPCR	Cryptomonad chloroplast	AGGCAGTTCCTTTGCTTTTCC
				AGCTGCCTGAGCTTCCAAAC
Chroomonas sp. Dc01 cox1 gene	LC521315 (DDBJ)	qPCR	Cryptomonad mitochondria	GAAACAGGTGTTGGGACAGGTT
				CACCTGGGTGACCTTCAATACTACT
Chroomonas sp. Dc01 gidA gene	LC521316 (DDBJ)	qPCR	Cryptomonad nucleomorph	GCGAACATTGGTTTAGCTCAGA
				TGTATGAGTAAGAAAACAATCCATGGT
Chroomonas sp. Dc01 rpl8 gene	13hcomp57761_c0_seq1.p2	qPCR	Cryptomonad nucleus	GCACGTCAAGCACAGTGAGTCT
				TCTGGCCGCTTGTCTGTTC
Nusuttodinium aeruginosum 18S rDNA	LC027037 (DDBJ)	qPCR	Dinoflagellate Nucleus	CCGCCCTCTGGGTGAGTA
				AGCAACGTTCCCCAAGAAGA
Chroomonas sp. Dc01 LHC1 mRNA	12hcomp19851_c0_seq1.p2	qRT-PCR	Cryptomonad nucleus	GCGGCCTCTGGCAGATC
				TTGGACACGTGCTCGATGA
Chroomonas sp. Dc01 PSBM mRNA	6hcomp58413_c0_seq1.p2	qRT-PCR	Cryptomonad nucleus	GTGTCTGTCGCTGCCTACCTT
				CTGGATGTAGAGAGTCACCAGGAA
Chroomonas sp. Dc01 PETC mRNA	12hcomp20590_c1_seq1.p2	qRT-PCR	Cryptomonad nucleus	AAGGATGCCCTTGGGAATG
				GGCGCCGTTGGTCTTG
Chroomonas sp. Dc01 ACTIN mRNA	0hcomp46863_c0_seq3.p1	qRT-PCR	Cryptomonad nucleus	TGCATGGGCCAGAAGGA
				GAGGATACCGCGCTTGGA
Chroomonas sp. Dc01 TUBULIN A mRNA	1hcomp52402_c0_seq1.p2	qRT-PCR	Cryptomonad nucleus	CCCCGTATCCATTTCATGCT
				ACGCCTTCTCCGCAGAGAT
Chroomonas sp. Dc01 18S rRNA	LC521317 (DDBJ)	qRT-PCR	Cryptomonad nucleus	CGGAGGGCTGTATTTATTAGATTCA
				GCATGTGCTTCGAGAAGTTATTATG
Cyanidioschyzon merolae 10D DRP3 mRNA	AY162473 (DDBJ)	qRT-PCR	Cyanidioschyzon merolae nucleus	GCAGGCGAAGTATCGAGC
				AGTAACTCGCAAGAAGCGTCT
